# Supplementary material for: Pangenome and immuno-proteomics analysis of Acinetobacter baumannii strains revealed the core peptide vaccine targets
Source: BMC Genomics. 2016 Sep 15;17:732. doi: 10.1186/s12864-016-2951-4 (PMC5025611; doi:10.1186/s12864-016-2951-4)
Supplement: Additional file 1: — Virulent protein in core proteome: Virulent proteins (295) present in core conserved genome (2445) of A. baumannii are identified, and found out to facilitate the bacteria in its pathogenesis. (XLSX 123 kb) [file 12864_2016_2951_MOESM1_ESM.xlsx]

## Sheet: Virulent protein 
HMPREF0010_00152	D-methionine ABC transporter, ATP-binding protein; Part of the ABC transporter complex MetNIQ involved in methionine import.				HMPREF0010_00411	Outer membrane phospholipase A (383 aa)				qacEdelta1	QacEdelta1 SMR family efflux pump (109 aa)			29_167	Multidrug ABC transporter (1059 aa)		29_161	Multidrug ABC transporter (406 aa)			29_170	Outer membrane protein (483 aa)
	HMPREF0010_00282	AsnC family transcriptional regulator (162 aa)				HMPREF0010_00671	Nif-specific regulatory protein (423 aa)			mrcB	Penicillin-binding protein 1B (798 aa)			HMPREF0010_00040	Type IV-A pilus assembly ATPase PilB (585 aa)			HMPREF0010_00042	Phosphate regulon transcriptional regulatory protein PhoB (220 aa)			HMPREF0010_00167	Replicative DNA helicase (481 aa)
	HMPREF0010_00342	Ornithine carbamoyltransferase (306 aa)				hscA	Chaperone protein HscA homolog; Chaperone involved in the maturation of iron-sulfur cluster-containing proteins. Has a low intrinsic ATPase activity which is markedly stimulated by HscB (By similarity) (619 aa)			HMPREF0010_00204	Phosphate regulon transcriptional regulatory protein PhoB (238 aa)			pyrD	Dihydroorotate oxidase; Catalyzes the conversion of dihydroorotate to orotate with quinone as electron acceptor (By similarity) (334 aa)			HMPREF0010_00065	RNA polymerase sigma factor; Sigma factors are initiation factors that promote the attachment of RNA polymerase to specific initiation sites and are then released (By similarity) (288 aa)			HMPREF0010_00288	Short-chain dehydrogenase/reductase (463 aa)
	HMPREF0010_00436	YcaP (225 aa)				HMPREF0010_01491	Betaine aldehyde dehydrogenase (488 aa)			HMPREF0010_00279	Magnesium-translocating P-type ATPase (923 aa)			pgaC	PgaC (415 aa)			HMPREF0010_00151	ABC-type metal ion transport system (231 aa)			HMPREF0010_00344	Nitrogen regulation protein NR(I) (497 aa)
	32_381	RND family drug transporter (353 aa)				HMPREF0010_01875	Chaperone DnaJ (318 aa)			HMPREF0010_00280	MgtC (239 aa)			HMPREF0010_00248	Aminopeptidase N (868 aa)			HMPREF0010_00166	Alanine racemase; Catalyzes the interconversion of L-alanine and D- alanine. May also act on other amino acids (By similarity) (356 aa)			uppS	Undecaprenyl pyrophosphate synthase; Catalyzes the sequential condensation of isopentenyl diphosphate (IPP) with (2E,6E)-farnesyl diphosphate (E,E-FPP) to yield (2Z,6Z,10Z,14Z,18Z,22Z,26Z,30Z,34E,38E)-undecaprenyl diphosphate (di-trans,octa-cis-UPP). UPP is the precursor of glycosyl carrier lipid in the biosynthesis of bacterial cell wall polysaccharide components such as peptidoglycan and lipopo…
	HMPREF0010_00813	Fructose-bisphosphate aldolase, class II, Calvin cycle subtype (345 aa)				HMPREF0010_01958	General secretion pathway protein D (756 aa)			HMPREF0010_00404	Cytochrome d terminal oxidase (529 aa)			moaA	Molybdenum cofactor biosynthesis protein A; Catalyzes, together with MoaC, the conversion of 5'-GTP to cyclic pyranopterin monophosphate (cPMP or molybdopterin precursor Z) (By similarity) (346 aa)			HMPREF0010_00228	Predicted protein; RNA chaperone that binds small regulatory RNA (sRNAs) and mRNAs to facilitate mRNA translational regulation in response to envelope stress, environmental stress and changes in metabolite concentrations. Also binds with high specificity to tRNAs (By similarity) (172 aa)			HMPREF0010_00427	FAD/FMN-binding/pyridine nucleotide-disulphide oxidoreductase (674 aa)
	HMPREF0010_00984	Proline dehydrogenase transcriptional activator (151 aa)				HMPREF0010_01991	Response regulator (211 aa)			HMPREF0010_00597	Fimbrial subunit (136 aa)			HMPREF0010_00350	Phosphatidate cytidylyltransferase (274 aa)			HMPREF0010_00239	Betaine aldehyde dehydrogenase (503 aa)			pyrG	UTP--ammonia ligase; Catalyzes the ATP-dependent amination of UTP to CTP with either L-glutamine or ammonia as the source of nitrogen (By similarity) (545 aa)
	HMPREF0010_01390	Dot/Icm secretion system ATPase DotB (372 aa)				carA	Carbamoyl-phosphate synthetase glutamine chain (379 aa)			HMPREF0010_00682	WspR (409 aa)			lpxD	UDP-3-O-acylglucosamine N-acyltransferase; Catalyzes the N-acylation of UDP-3-O-acylglucosamine using 3-hydroxyacyl-ACP as the acyl donor. Is involved in the biosynthesis of lipid A, a phosphorylated glycolipid that anchors the lipopolysaccharide to the outer membrane of the cell (By similarity) (356 aa)			HMPREF0010_00455	Metallo-beta-lactamase superfamily protein (288 aa)			HMPREF0010_00598	Pili assembly chaperone (272 aa)
	ureA	Urea amidohydrolase subunit gamma (100 aa)				HMPREF0010_02200	Outer membrane lipoprotein blc (195 aa)			kdsB	CMP-2-keto-3-deoxyoctulosonic acid synthase; Activates KDO (a required 8-carbon sugar) for incorporation into bacterial lipopolysaccharide in Gram-negative bacteria (By similarity) (253 aa)			HMPREF0010_00371	Extracellular serine proteinase (396 aa)			HMPREF0010_00478	Betaine aldehyde dehydrogenase (495 aa)			HMPREF0010_00714	Phospho-2-keto-3-deoxyheptonate aldolase; Stereospecific condensation of phosphoenolpyruvate (PEP) and D-erythrose-4-phosphate (E4P) giving rise to 3-deoxy-D- arabino-heptulosonate-7-phosphate (DAHP) (By similarity) (380 aa)
	ureB	Urea amidohydrolase subunit beta (102 aa)				basF	Isochorismate hydrolase (289 aa)			HMPREF0010_01472	Xylanase/chitin deacetylase (671 aa)			HMPREF0010_00382	Phosphotransferase system fructose-specific EI/HPr/EIIA component (952 aa)			HMPREF0010_00500	DJ-1/PfpI family protein (230 aa)			HMPREF0010_00785	Integration host factor subunit beta; This protein is one of the two subunits of integration host factor, a specific DNA-binding protein that functions in genetic recombination as well as in transcriptional and translational control (By similarity) (100 aa)
	HMPREF0010_01742	High-affinity gluconate transporter (452 aa)				HMPREF0010_02679	Phosphate starvation-inducible protein PhoH (362 aa)			HMPREF0010_01512	Sulfatase-modifying factor 1 (335 aa)			HMPREF0010_00389	Transcriptional regulator (300 aa)			HMPREF0010_00766	D-methionine ABC transporter, ATP-binding protein (576 aa)			HMPREF0010_00786	30S ribosomal protein S1; Binds mRNA; thus facilitating recognition of the initiation point. It is needed to translate mRNA with a short Shine-Dalgarno (SD) purine-rich sequence (By similarity) (557 aa)
	folA	Dihydrofolate reductase; Key enzyme in folate metabolism. Catalyzes an essential reaction for de novo glycine and purine synthesis, and for DNA precursor synthesis (By similarity) (169 aa)				HMPREF0010_02795	NADH-flavin oxidoreductase (369 aa)			mtgA	Monofunctional biosynthetic peptidoglycan transglycosylase; Cell wall formation (By similarity) (225 aa)			HMPREF0010_00422	ATP-dependent Clp protease ATP-binding subunit ClpA (758 aa)			HMPREF0010_00831	Proline dehydrogenase (1255 aa)			cmk	Cytidine monophosphate kinase (228 aa)
	HMPREF0010_01805	Transporter Uup (640 aa)				HMPREF0010_02803	UPF0339 protein (113 aa)			panB	Ketopantoate hydroxymethyltransferase; Catalyzes the reversible reaction in which hydroxymethyl group from 5,10-methylenetetrahydrofolate is tranferred onto alpha-ketoisovalerate to form ketopantoate (By similarity) (269 aa)			HMPREF0010_00424	Phospho-2-keto-3-deoxyheptonate aldolase; Stereospecific condensation of phosphoenolpyruvate (PEP) and D-erythrose-4-phosphate (E4P) giving rise to 3-deoxy-D- arabino-heptulosonate-7-phosphate (DAHP) (By similarity) (351 aa)			HMPREF0010_00895	D-methionine transport system permease metI (219 aa)			HMPREF0010_00798	Mg-dependent DNase (257 aa)
	infA	Translation initiation factor IF-1; No specific function has so far been attributed to this initiation factor; however, it seems to stimulate more or less all the activities of the other two initiation factors, IF-2 and IF-3 (By similarity) (73 aa)				HMPREF0010_02810	Twitching motility protein (178 aa)			leuD	Isopropylmalate isomerase; Catalyzes the isomerization between 2-isopropylmalate and 3-isopropylmalate, via the formation of 2-isopropylmaleate (By similarity) (215 aa)			32_384	Multidrug resistance protein VceB (515 aa)			HMPREF0010_01047	Betaine aldehyde dehydrogenase (485 aa)			lpxK	Lipid A 4'-kinase; Transfers the gamma-phosphate of ATP to the 4'-position of a tetraacyldisaccharide 1-phosphate intermediate (termed DS-1- P) to form tetraacyldisaccharide 1,4'-bis-phosphate (lipid IVA) (By similarity) (336 aa)
	HMPREF0010_01904	Preprotein translocase, SecG subunit (109 aa)				dnaJ	Chaperone protein DnaJ; Participates actively in the response to hyperosmotic and heat shock by preventing the aggregation of stress-denatured proteins and by disaggregating proteins, also in an autonomous, DnaK-independent fashion. Unfolded proteins bind initially to DnaJ; upon interaction with the DnaJ-bound protein, DnaK hydrolyzes its bound ATP, resulting in the formation of a stable complex.…			rppH	(Di)nucleoside polyphosphate hydrolase; Accelerates the degradation of transcripts by removing pyrophosphate from the 5'-end of triphosphorylated RNA, leading to a more labile monophosphorylated state that can stimulate subsequent ribonuclease cleavage (By similarity) (161 aa)			HMPREF0010_00599	P pilus assembly protein (826 aa)			HMPREF0010_01207	Ribulose-phosphate 3-epimerase (228 aa)			HMPREF0010_00803	Lipid A export permease/ATP-binding protein MsbA; Involved in lipid A export and possibly also in glycerophospholipid export and for biogenesis of the outer membrane. Transmembrane domains (TMD) form a pore in the inner membrane and the ATP-binding domain (NBD) is responsible for energy generation (By similarity) (575 aa)
	HMPREF0010_01907	General secretion pathway protein F (408 aa)				HMPREF0010_03520	Xenobiotic reductase (352 aa)			fadB	Fatty acid oxidation complex subunit alpha; Catalyzes the formation of a hydroxyacyl-CoA by addition of water on enoyl-CoA. Also exhibits 3-hydroxyacyl-CoA epimerase and 3-hydroxyacyl-CoA dehydrogenase activities (By similarity) (717 aa)			HMPREF0010_00709	FhuE receptor (721 aa)			HMPREF0010_01303	Bacterioferritin; Iron-storage protein (By similarity) (154 aa)			HMPREF0010_00829	Sodium/proline symporter (496 aa)
	rpoB	RpoB; DNA-dependent RNA polymerase catalyzes the transcription of DNA into RNA using the four ribonucleoside triphosphates as substrates (By similarity) (1362 aa)				waaA	3-deoxy-D-manno-2-octulosonate transferase (430 aa)			pepA	Leucyl aminopeptidase; Presumably involved in the processing and regular turnover of intracellular proteins. Catalyzes the removal of unsubstituted N-terminal amino acids from various peptides (By similarity) (482 aa)			HMPREF0010_00743	Integration host factor, beta subunit (90 aa)			trxB	Thioredoxin-disulfide reductase (315 aa)			HMPREF0010_00894	D-methionine ABC transporter, ATP-binding protein; Part of the ABC transporter complex MetNIQ involved in methionine import. Responsible for energy coupling to the transport system (By similarity) (356 aa)
	HMPREF0010_02045	Chloramphenicol acetyltransferase (210 aa)				dnaK	Heat shock protein 70; Acts as a chaperone (By similarity) (646 aa)			proB	Gamma-glutamyl kinase; Catalyzes the transfer of a phosphate group to glutamate to form glutamate 5-phosphate which rapidly cyclizes to 5- oxoproline (By similarity) (377 aa)			iscS	Cysteine desulfurase; Catalyzes the removal of elemental sulfur from cysteine to produce alanine (By similarity) (405 aa)			HMPREF0010_01378	Type VI secretion system OmpA/MotB (217 aa)			HMPREF0010_00942	Ubiquinol oxidase subunit I (481 aa)
	HMPREF0010_02146	TolQ (232 aa)					(Acinetobacter baumannii)			HMPREF0010_02213	UDP-N-acetylglucosamine 2-epimerase (378 aa)			HMPREF0010_00774	TolQ (293 aa)			betB	Betaine aldehyde dehydrogenase (490 aa)			HMPREF0010_00970	Serine acetyltransferase (307 aa)
	lepA	Ribosomal back-translocase LepA; Required for accurate and efficient protein synthesis under certain stress conditions. May act as a fidelity factor of the translation reaction, by catalyzing a one-codon backward translocation of tRNAs on improperly translocated ribosomes. Back- translocation proceeds from a post-translocation (POST) complex to a pre-translocation (PRE) complex, thus giving elong…								HMPREF0010_02440	Pirin family protein (320 aa)			HMPREF0010_00824	Lipid A export permease/ATP-binding protein MsbA (615 aa)			HMPREF0010_01517	Putative uncharacterized protein (754 aa)			HMPREF0010_00972	Cysteine desulfurase, catalytic subunit CsdA (653 aa)
	HMPREF0010_02330	Glutamine synthetase (471 aa)								ponA	Penicillin-binding protein 1a (851 aa)			HMPREF0010_00830	Leucine-responsive regulatory protein (162 aa)			HMPREF0010_01522	Lipoprotein releasing system, ATP-binding protein (230 aa)			HMPREF0010_00982	Signal transduction histidine kinase (1157 aa)
	HMPREF0010_02439	Isochorismate hydrolase (208 aa)								HMPREF0010_02517	Tfp pilus assembly protein PilP (175 aa)			HMPREF0010_00968	3-oxoacyl-[acyl-carrier-protein] reductase (245 aa)			HMPREF0010_01637	General secretory pathway protein E (497 aa)			HMPREF0010_01169	EAL domain-containing protein (362 aa)
	HMPREF0010_02515	Tfp pilus assembly protein PilN (173 aa)								HMPREF0010_02531	Bacterioferritin; Iron-storage protein (By similarity) (154 aa)			HMPREF0010_00977	Ectoine/hydroxyectoine ABC transporter, ATP-binding protein (243 aa)			HMPREF0010_01647	Thioredoxin (120 aa)			HMPREF0010_01235	Pyrimidine utilization flavin reductase F (163 aa)
	HMPREF0010_02808	Type IV pilus response regulator receiver protein PilG (127 aa)								tgt	tRNA-guanine transglycosylase; Exchanges the guanine residue with 7-aminomethyl-7- deazaguanine in tRNAs with GU(N) anticodons (tRNA-Asp, -Asn, -His and -Tyr). After this exchange, a cyclopentendiol moiety is attached to the 7-aminomethyl group of 7-deazaguanine, resulting in the hypermodified nucleoside queuosine (Q) (7-(((4,5-cis- dihydroxy-2-cyclopenten-1-yl)amino)methyl)-7-deazaguanosine) (By…			HMPREF0010_00992	Catalase HPII(Hydroxyperoxidase II) (713 aa)			prfC	Peptide chain release factor 3; Increases the formation of ribosomal termination complexes and stimulates activities of RF-1 and RF-2. It binds guanine nucleotides and has strong preference for UGA stop codons. It may interact directly with the ribosome. The stimulation of RF- 1 and RF-2 is significantly reduced by GTP and GDP, but not by GMP (By similarity) (533 aa)			bfmR	BfmR (238 aa)
	HMPREF0010_02809	Type IV pilus response regulator protein PilH (120 aa)								HMPREF0010_02741	Phosphate regulon transcriptional regulatory protein PhoB (228 aa)			mutS	MutS; This protein is involved in the repair of mismatches in DNA. It is possible that it carries out the mismatch recognition step. This protein has a weak ATPase activity (By similarity) (881 aa)			secB	Protein-export protein SecB; One of the proteins required for the normal export of preproteins out of the cell cytoplasm. It is a molecular chaperone that binds to a subset of precursor proteins, maintaining them in a translocation-competent state. It also specifically binds to its receptor SecA (By similarity) (152 aa)			HMPREF0010_01320	3-oxoacyl-[acyl-carrier-protein] reductase (244 aa)
	HMPREF0010_02811	Type IV pilus biogenesis protein (704 aa)								ompA	HmpAB; Porin. Induces apoptosis in human laryngeal epithelial HEp-2 cells through caspases-dependent and AIF-dependent pathways. Purified Omp38 enters the cells and localizes to the mitochondria, which leads to a release of proapoptotic molecules such as cytochrome c and AIF (apoptosis-inducing factor) (356 aa)			panD	Aspartate alpha-decarboxylase; Catalyzes the pyruvoyl-dependent decarboxylation of aspartate to produce beta-alanine (By similarity) (126 aa)			proA	Glutamyl-gamma-semialdehyde dehydrogenase; Catalyzes the NADPH dependent reduction of L-gamma- glutamyl 5-phosphate into L-glutamate 5-semialdehyde and phosphate. The product spontaneously undergoes cyclization to form 1-pyrroline-5-carboxylate (By similarity) (421 aa)			HMPREF0010_01340	Multimeric flavodoxin WrbA (183 aa)
	uppP	Undecaprenyl pyrophosphate phosphatase; Catalyzes the dephosphorylation of undecaprenyl diphosphate (UPP). Confers resistance to bacitracin (By similarity) (272 aa)								HMPREF0010_02812	Type IV pilus hybrid sensor kinase/response regulator PilL (1506 aa)			prs	Phosphoribosyl pyrophosphate synthase (316 aa)			ackA	Acetokinase; Catalyzes the formation of acetyl phosphate from acetate and ATP. Can also catalyze the reverse reaction (By similarity) (420 aa)			coaD	Pantetheine-phosphate adenylyltransferase; Reversibly transfers an adenylyl group from ATP to 4'- phosphopantetheine, yielding dephospho-CoA (dPCoA) and pyrophosphate (By similarity) (163 aa)
	adeJ	AdeJ (1058 aa)								serS	Seryl-tRNA(Ser/Sec) synthetase; Catalyzes the attachment of serine to tRNA(Ser). Is also able to aminoacylate tRNA(Sec) with serine, to form the misacylated tRNA L-seryl-tRNA(Sec), which will be further converted into selenocysteinyl-tRNA(Sec) (By similarity) (425 aa)			HMPREF0010_01355	Pirin family protein (286 aa)			clpX	ATP-dependent Clp protease ATP-binding subunit ClpX; ATP-dependent specificity component of the Clp protease. It directs the protease to specific substrates. Can perform chaperone functions in the absence of ClpP (By similarity) (437 aa)			HMPREF0010_01370	DNA translocase ftsK (1010 aa)
	pmrC1	PmrC1 (218 aa)								HMPREF0010_03008	ABC-type metal ion transport system (292 aa)			HMPREF0010_01357	3-oxoacyl-[acyl-carrier-protein] synthase 2 (409 aa)			rpmE2	50S ribosomal protein L31 type B (84 aa)			HMPREF0010_01374	Site-determining protein (278 aa)
	HMPREF0010_03179	Transcription regulatory protein opdE (404 aa)								lldD	L-lactate dehydrogenase [cytochrome] (383 aa)			aat	Phenyalanyltransferase; Functions in the N-end rule pathway of protein degradation where it conjugates Leu, Phe and, less efficiently, Met from aminoacyl-tRNAs to the N-termini of proteins containing an N-terminal arginine or lysine (By similarity) (243 aa)			HMPREF0010_01870	General secretion pathway protein F (401 aa)			HMPREF0010_01391	Dot/Icm secretion system ATPase DotB (345 aa)
	HMPREF0010_03266	Tyrosine aminotransferase tyrosine repressible (404 aa)								HMPREF0010_03274	UDP-glucose 6-dehydrogenase (420 aa)			fur	Ferric uptake regulator (145 aa)			tpiA	Triose-phosphate isomerase (264 aa)			5_879	Multidrug resistance secretion protein (383 aa)
	glmS	L-glutamine--D-fructose-6-phosphate amidotransferase; Catalyzes the first step in hexosamine metabolism, converting fructose-6P into glucosamine-6P using glutamine as a nitrogen source (By similarity) (612 aa)								HMPREF0010_03292	Peptidyl-prolyl cis-trans isomerase (235 aa)			dsdA	D-serine deaminase (444 aa)			HMPREF0010_01906	Type IV-A pilus assembly ATPase PilB (570 aa)			HMPREF0010_01498	Fosmidomycin resistance protein (406 aa)
	HMPREF0010_03706	Phosphatidylserine/phosphatidylglycerophosphate/ cardiolipin synthase (543 aa)								HMPREF0010_03487	GGDEF family protein (397 aa)			pbpA	Penicillin-binding protein 2 (672 aa)			HMPREF0010_01908	Type 4 prepilin-like proteins leader peptide-processing enzyme; Cleaves type-4 fimbrial leader sequence and methylates the N-terminal (generally Phe) residue (By similarity) (286 aa)			lysS	Lysyl-tRNA synthetase (520 aa)
	rpsI	30S ribosomal protein S9 (128 aa)												HMPREF0010_01564	Glutamate dehydrogenase (462 aa)			htpG	High temperature protein G; Molecular chaperone. Has ATPase activity (By similarity) (639 aa)			ureC	Urea amidohydrolase subunit alpha (566 aa)
		(Acinetobacter baumannii)												panC	Pantoate-activating enzyme; Catalyzes the condensation of pantoate with beta-alanine in an ATP-dependent reaction via a pantoyl-adenylate intermediate (By similarity) (282 aa)			HMPREF0010_01946	DNA-directed RNA polymerase; DNA-dependent RNA polymerase catalyzes the transcription of DNA into RNA using the four ribonucleoside triphosphates as substrates (By similarity) (1397 aa)			ureG	Urease accessory protein UreG; Facilitates the functional incorporation of the urease nickel metallocenter. This process requires GTP hydrolysis, probably effectuated by UreG (By similarity) (204 aa)
														9_130	Membrane-fusion protein (446 aa)			HMPREF0010_01984	Ferrous iron transporter B (617 aa)			ihfA	Integration host factor subunit alpha; This protein is one of the two subunits of integration host factor, a specific DNA-binding protein that functions in genetic recombination as well as in transcriptional and translational control (By similarity) (98 aa)
														tatB	Sec-independent protein translocase protein TatB; Part of the twin-arginine translocation (Tat) system that transports large folded proteins containing a characteristic twin-arginine motif in their signal peptide across membranes. Together with TatC, TatB is part of a receptor directly interacting with Tat signal peptides. TatB may form an oligomeric binding site that transiently accommodates fol…			groL	Cpn60; Prevents misfolding and promotes the refolding and proper assembly of unfolded polypeptides generated under stress conditions (By similarity) (544 aa)			HMPREF0010_01675	Guanosine polyphosphate pyrophosphohydrolase/synthetase; In eubacteria ppGpp (guanosine 3'-diphosphate 5-' diphosphate) is a mediator of the stringent response that coordinates a variety of cellular activities in response to changes in nutritional abundance (By similarity) (768 aa)
														HMPREF0010_01858	Metallo-beta-lactamase superfamily protein (214 aa)			serC	Phosphohydroxythreonine aminotransferase; Catalyzes the reversible conversion of 3- phosphohydroxypyruvate to phosphoserine and of 3-hydroxy-2-oxo-4- phosphonooxybutanoate to phosphohydroxythreonine (By similarity) (373 aa)			gacS	Sensor protein gacS (935 aa)
														HMPREF0010_01869	General secretion pathway protein G (199 aa)			HMPREF0010_02160	Bacterioferritin comigratory protein (153 aa)			HMPREF0010_01713	Macrolide transporter; Part of the ABC transporter complex MacAB involved in macrolide export. Transmembrane domains (TMD) form a pore in the inner membrane and the ATP-binding domain (NBD) is responsible for energy generation (By similarity) (664 aa)
														HMPREF0010_01967	Alginate biosynthesis regulatory protein (246 aa)			HMPREF0010_02168	Putative ATPase (353 aa)			rlmN	tRNA m2A37 methyltransferase; Specifically methylates position 2 of adenine 2503 in 23S rRNA and position 2 of adenine 37 in tRNAs. m2A2503 modification seems to play a crucial role in the proofreading step occurring at the peptidyl transferase center and thus would serve to optimize ribosomal fidelity (By similarity) (410 aa)
														carB	Carbamoyl-phosphate synthetase ammonia chain (1076 aa)			HMPREF0010_02252	Betaine aldehyde dehydrogenase (476 aa)			clpP	Endopeptidase Clp; Cleaves peptides in various proteins in a process that requires ATP hydrolysis. Has a chymotrypsin-like activity. Plays a major role in the degradation of misfolded proteins (By similarity) (201 aa)
														HMPREF0010_02080	Non-ribosomal peptide synthetase module (1332 aa)			HMPREF0010_02259	Phosphate ABC transporter, ATP-binding protein; Part of the ABC transporter complex PstSACB involved in phosphate import. Responsible for energy coupling to the transport system (By similarity) (300 aa)			HMPREF0010_01792	Monovalent cation transporter (569 aa)
														HMPREF0010_02112	Glycosyltransferase (326 aa)			mnmA	tRNA-specific 2-thiouridylase MnmA; Catalyzes the 2-thiolation of uridine at the wobble position (U34) of tRNA, leading to the formation of s(2)U34 (By similarity) (377 aa)			HMPREF0010_01830	Phosphoenolpyruvate-protein phosphotransferase (764 aa)
														HMPREF0010_02142	Peptidoglycan-associated lipoprotein (191 aa)			adc	Adc (383 aa)			katG	Peroxidase/catalase; Bifunctional enzyme with both catalase and broad- spectrum peroxidase activity (By similarity) (718 aa)
														pkf	Serine protease PKF (476 aa)			HMPREF0010_02487	Sulfate transporter (733 aa)			abeM	Multidrug efflux pump AbeM (448 aa)
														HMPREF0010_02438	Transcriptional regulator (324 aa)			HMPREF0010_02501	GABA permease (475 aa)			pnp	Polynucleotide phosphorylase; Involved in mRNA degradation. Hydrolyzes single-stranded polyribonucleotides processively in the 3'- to 5'-direction (By similarity) (697 aa)
														HMPREF0010_02518	General secretion pathway protein D (721 aa)			HMPREF0010_02673	NAD(P)H-quinone oxidoreductase, type IV (207 aa)			HMPREF0010_01968	Signal transduction protein (379 aa)
														12_508	Multidrug efflux transporter (413 aa)			secD	Protein translocase subunit SecD; Part of the Sec protein translocase complex. Interacts with the SecYEG preprotein conducting channel. SecDF uses the proton motive force (PMF) to complete protein translocation after the ATP-dependent function of SecA (By similarity) (633 aa)			argH	Arginosuccinase (477 aa)
														HMPREF0010_02564	Superoxide dismutase [Cu-Zn]; Destroys radicals which are normally produced within the cells and which are toxic to biological systems (By similarity) (205 aa)			HMPREF0010_02740	Two component signal transduction system kinase sensor component (552 aa)			gpmI	2,3-bisphosphoglycerate-independent phosphoglycerate mutase; Catalyzes the interconversion of 2-phosphoglycerate and 3-phosphoglycerate (By similarity) (515 aa)
														HMPREF0010_02575	Arginine N-succinyltransferase (343 aa)			HMPREF0010_02788	GTP-binding protein TypA/BipA (611 aa)			HMPREF0010_02097	DNA repair protein radA; May play a role in the repair of endogenous alkylation damage (By similarity) (462 aa)
														HMPREF0010_02604	Nickel import ATP-binding protein NikE (276 aa)			mscL	Large-conductance mechanosensitive channel; Channel that opens in response to stretch forces in the membrane lipid bilayer. May participate in the regulation of osmotic pressure changes within the cell (By similarity) (143 aa)			HMPREF0010_02125	Lipoprotein releasing system, ATP-binding protein (240 aa)
														HMPREF0010_02610	Rossmann fold nucleotide-binding protein (193 aa)			HMPREF0010_02791	Peptidyl-prolyl cis-trans isomerase C (96 aa)			trpD	Anthranilate phosphoribosyltransferase (351 aa)
														secA	Protein translocase subunit SecA; Part of the Sec protein translocase complex. Interacts with the SecYEG preprotein conducting channel. Has a central role in coupling the hydrolysis of ATP to the transfer of proteins into and across the cell membrane, serving both as a receptor for the preprotein-SecB complex and as an ATP-driven molecular motor driving the stepwise translocation of polypeptide c…			adeK	AdeK (485 aa)			HMPREF0010_02336	Superoxide dismutase; Destroys radicals which are normally produced within the cells and which are toxic to biological systems (By similarity) (208 aa)
														adeI	AdeI (416 aa)			rpoD	RNA polymerase sigma factor sigma-70; Sigma factors are initiation factors that promote the attachment of RNA polymerase to specific initiation sites and are then released (By similarity) (628 aa)			HMPREF0010_02338	Periplasmic serine peptidase DegS (391 aa)
														sucC	Succinyl-CoA synthetase subunit beta (388 aa)			HMPREF0010_03151	ATP-dependent chaperone ClpB (859 aa)			HMPREF0010_02368	Nodulation ABC transporter NodI (311 aa)
														HMPREF0010_02937	Peptidoglycan domain-containing protein (181 aa)			rlmL	Ribosomal RNA large subunit methyltransferase K/L; Specifically methylates the guanine in position 2445 (m2G2445) and the guanine in position 2069 (m7G2069) of 23S rRNA (By similarity) (741 aa)			HMPREF0010_02485	Phosphate regulon transcriptional regulatory protein PhoB (254 aa)
														HMPREF0010_03238	Alanine racemase; Catalyzes the interconversion of L-alanine and D- alanine. May also act on other amino acids (By similarity) (367 aa)			HMPREF0010_03240	Transcriptional regulator (155 aa)			HMPREF0010_02490	ABC transporter ATPase (553 aa)
														HMPREF0010_03290	Protein tyrosine kinase (748 aa)			HMPREF0010_03287	WecC protein (431 aa)			ftsI	Penicillin-binding protein 2 (610 aa)
														HMPREF0010_03297	Phospholipase C, phosphocholine-specific (722 aa)			HMPREF0010_03363	Pyrimidine utilization regulatory protein R (206 aa)			HMPREF0010_02514	Type IV pilus assembly protein PilM (340 aa)
														HMPREF0010_03408	Putative glucose dehydrogenase (390 aa)			HMPREF0010_03409	Recombination factor protein RarA (421 aa)			HMPREF0010_02516	Type 4 fimbrial biogenesis protein PilO (246 aa)
														HMPREF0010_03540	Transcriptional regulator (200 aa)			HMPREF0010_03433	GABA permease (470 aa)			HMPREF0010_02563	Inner membrane protein yccS (716 aa)
														HMPREF0010_03553	Arabinose 5-phosphate isomerase (325 aa)			uvrA	Excinuclease ABC subunit A; The UvrABC repair system catalyzes the recognition and processing of DNA lesions. UvrA is an ATPase and a DNA-binding protein. A damage recognition complex composed of 2 UvrA and 2 UvrB subunits scans DNA for abnormalities. When the presence of a lesion has been verified by UvrB, the UvrA molecules dissociate (By similarity) (948 aa)			HMPREF0010_02622	Flavohemoprotein (254 aa)
														HMPREF0010_03656	Metallo-beta-lactamase superfamily protein (288 aa)			HMPREF0010_03547	Single-stranded DNA-binding protein (193 aa)			rplF	50S ribosomal protein L6; This protein binds to the 23S rRNA, and is important in its secondary structure. It is located near the subunit interface in the base of the L7/L12 stalk, and near the tRNA binding site of the peptidyltransferase center (By similarity) (177 aa)
														HMPREF0010_03692	DedA (185 aa)			cysS	Cysteinyl-tRNA synthetase (473 aa)			secY	Protein translocase subunit SecY; The central subunit of the protein translocation channel SecYEG. Consists of two halves formed by TMs 1-5 and 6-10. These two domains form a lateral gate at the front which open onto the bilayer between TMs 2 and 7, and are clamped together by SecE at the back. The channel is closed by both a pore ring composed of hydrophobic SecY resides and a short helix (helix…
														rplM	50S ribosomal protein L13; This protein is one of the early assembly proteins of the 50S ribosomal subunit, although it is not seen to bind rRNA by itself. It is important during the early stages of 50S			yidC	Membrane protein YidC			secF	Protein-export membrane protein SecF; Part of the Sec protein translocase complex. Interacts with the SecYEG preprotein conducting channel. SecDF uses the proton motive force (PMF) to complete protein translocation after the ATP-dependent function of SecA (By similarity) (321 aa)
																						HMPREF0010_02715	Signal transduction histidine kinase (444 aa)
																						HMPREF0010_02822	Inner membrane protein yccS (724 aa)
																						HMPREF0010_02838	Rod shape-determining protein mreB (346 aa)
																						pmrA	PmrA (224 aa)
																						HMPREF0010_02894	Multimeric flavodoxin WrbA (186 aa)
																						HMPREF0010_02916	Succinyl-CoA ligase [ADP-forming] subunit alpha (296 aa)
																						HMPREF0010_03271	Phosphomannomutase (456 aa)
																						HMPREF0010_03275	UTP-glucose-1-phosphate uridylyltransferase (291 aa)
																						HMPREF0010_03362	2-aminoethylphosphonate ABC transport system, ATP-binding component PhnT (266 aa)
																						pncB	Nicotinate phosphoribosyltransferase (406 aa)
																						HMPREF0010_03458	Phosphate regulon transcriptional regulatory protein PhoB (236 aa)
																						ddl	D-alanylalanine synthetase; Cell wall formation (By similarity) (308 aa)
																						HMPREF0010_03647	Peroxiredoxin (187 aa)
																						HMPREF0010_03712	Bis(5'-nucleosyl)-tetraphosphatase (Symmetrical); Hydrolyzes diadenosine 5',5'''-P1,P4-tetraphosphate to yield ADP (By similarity) (279 aa)
																						rsmA	S-adenosylmethionine-6-N', N'-adenosyl(rRNA) dimethyltransferase; Specifically dimethylates two adjacent adenosines (A1518 and A1519) in the loop of a conserved hairpin near the 3'-end of 16S rRNA in the 30S particle. May play a critical role in biogenesis of 30S subunits (By similarity) (270 aa)
																							(Acinetobacter baumannii)

## Sheet: Details
Highlighted	Mechanism in which virulent proteins are involved
yellow	drugs/antibiotics
blue	motility/pilus
green	Our priortized protein
red	iron storage
orange	superoxide
