# Supplementary material for: Pangenome and immuno-proteomics analysis of Acinetobacter baumannii strains revealed the core peptide vaccine targets
Source: BMC Genomics. 2016 Sep 15;17:732. doi: 10.1186/s12864-016-2951-4 (PMC5025611; doi:10.1186/s12864-016-2951-4)
Supplement: Additional file 3: — Essential proteins: List of essential proteins (956) identified by employing DEG. (XLSX 98 kb) [file 12864_2016_2951_MOESM3_ESM.xlsx]

## Sheet: Essential proteins
Query protein	No. of DEG	DEG AC
1| /gene_family="2909"	19	DEG10120311; DEG10290162; DEG10320044; DEG10340118; DEG10160045; DEG10190040; DEG10130270; DEG10230275; DEG10390007; DEG10150103; DEG10400243; DEG10180049; DEG10350249; DEG10030437; DEG10330046; DEG10220024; DEG10200250; DEG10240246; DEG10360138;
2| /gene_family="2870"	20	DEG10150301; DEG10390055; DEG10080163; DEG10290389; DEG10200043; DEG10240167; DEG10050211; DEG10230161; DEG10220101; DEG10340493; DEG10330287; DEG10160283; DEG10030029; DEG10110198; DEG10180536; DEG10320301; DEG10130471; DEG10360289; DEG10310091; DEG10190246;
5| /gene_family="330"	7	DEG10100485; DEG10250022; DEG10400034; DEG10270542; DEG10270028; DEG10100012; DEG10250589;
7| /gene_family="1971"	27	DEG10030595; DEG10100277; DEG10010207; DEG10220197; DEG10400013; DEG10380102; DEG10360093; DEG10170246; DEG10200124; DEG10340212; DEG10130386; DEG10070155; DEG10280284; DEG10390115; DEG10160094; DEG10290211; DEG10230016; DEG10050473; DEG10120269; DEG10020191; DEG10190120; DEG10140092; DEG10210135; DEG10330096; DEG10180288; DEG10250342; DEG10320128;
17| /gene_family="4051"	17	DEG10030199; DEG10310013; DEG10050002; DEG10170211; DEG10200014; DEG10160146; DEG10350044; DEG10130405; DEG10330149; DEG10180116; DEG10370060; DEG10290107; DEG10120241; DEG10070052; DEG10360171; DEG10150070; DEG10380057;
18| /gene_family="1486"	24	DEG10330072; DEG10230069; DEG10170239; DEG10320189; DEG10200434; DEG10010070; DEG10400378; DEG10190135; DEG10130105; DEG10250478; DEG10240379; DEG10030211; DEG10290271; DEG10270448; DEG10380131; DEG10010102; DEG10400246; DEG10220311; DEG10340325; DEG10370122; DEG10160070; DEG10100395; DEG10210035; DEG10070126;
21| /gene_family="2125"	3	DEG10130166; DEG10350356; DEG10260014;
24| /gene_family="3324"	1	DEG10310145;
27| /gene_family="271"	16	DEG10060176; DEG10050080; DEG10050199; DEG10340089; DEG10390086; DEG10260015; DEG10050020; DEG10080123; DEG10050140; DEG10250308; DEG10180402; DEG10270289; DEG10180012; DEG10080162; DEG10140111; DEG10220151;
29| /gene_family="3626"	9	DEG10160338; DEG10150297; DEG10330343; DEG10360285; DEG10080270; DEG10120120; DEG10320343; DEG10130488; DEG10190287;
28| /gene_family="1490"	29	DEG10190184; DEG10400074; DEG10080192; DEG10390002; DEG10120163; DEG10200390; DEG10100569; DEG10360272; DEG10330229; DEG10250396; DEG10140307; DEG10160226; DEG10380004; DEG10110173; DEG10290109; DEG10240299; DEG10340120; DEG10130342; DEG10350095; DEG10350460; DEG10250704; DEG10400244; DEG10370004; DEG10220007; DEG10230277; DEG10280402; DEG10030130; DEG10060369; DEG10020038;
31| /gene_family="1774"	13	DEG10250259; DEG10130295; DEG10130343; DEG10400105; DEG10100221; DEG10280368; DEG10350093; DEG10050500; DEG10250005; DEG10270006; DEG10240302; DEG10280051; DEG10400535;
34| /gene_family="455"	11	DEG10180397; DEG10080111; DEG10320206; DEG10020121; DEG10010120; DEG10190150; DEG10250569; DEG10270525; DEG10100468; DEG10050006; DEG10290130;
32| /gene_family="3565"	1	DEG10030200;
38| /gene_family="3801"	7	DEG10200387; DEG10130121; DEG10130262; DEG10350015; DEG10240012; DEG10280026; DEG10360130;
36| /gene_family="2061"	6	DEG10130112; DEG10400390; DEG10280286; DEG10250321; DEG10100258; DEG10270301;
37| /gene_family="1187"	13	DEG10400089; DEG10380083; DEG10130022; DEG10240362; DEG10200062; DEG10030565; DEG10120362; DEG10360334; DEG10210075; DEG10290401; DEG10350421; DEG10270234; DEG10250240;
40| /gene_family="366"	11	DEG10350298; DEG10130310; DEG10200193; DEG10360037; DEG10220141; DEG10180395; DEG10340415; DEG10240205; DEG10280428; DEG10400299; DEG10290132;
41| /gene_family="3926"	3	DEG10300103; DEG10050228; DEG10120227;
45| /gene_family="2926"	1	DEG10350350;
51| /gene_family="4235"	22	DEG10100486; DEG10370195; DEG10150264; DEG10250591; DEG10140069; DEG10060081; DEG10380205; DEG10130125; DEG10200330; DEG10070135; DEG10010084; DEG10240010; DEG10400027; DEG10280091; DEG10270544; DEG10020216; DEG10120382; DEG10080109; DEG10350011; DEG10360245; DEG10170274; DEG10210057;
54| /gene_family="1933"	10	DEG10130025; DEG10200419; DEG10380084; DEG10290398; DEG10400093; DEG10240359; DEG10060331; DEG10360332; DEG10030562; DEG10370083;
53| /gene_family="1879"	20	DEG10160167; DEG10130323; DEG10290300; DEG10350364; DEG10270150; DEG10320056; DEG10100475; DEG10150060; DEG10250155; DEG10130491; DEG10250578; DEG10190051; DEG10400216; DEG10400666; DEG10030453; DEG10360182; DEG10180078; DEG10240133; DEG10200170; DEG10330170;
52| /gene_family="2384"	16	DEG10340390; DEG10390146; DEG10230109; DEG10130185; DEG10200018; DEG10030545; DEG10370031; DEG10050194; DEG10400654; DEG10010161; DEG10220239; DEG10290014; DEG10280215; DEG10380028; DEG10190244; DEG10140038;
59| /gene_family="3538"	31	DEG10230125; DEG10130196; DEG10270519; DEG10290152; DEG10120043; DEG10330036; DEG10190030; DEG10400135; DEG10150095; DEG10070153; DEG10350258; DEG10110017; DEG10320035; DEG10240236; DEG10210146; DEG10060353; DEG10390229; DEG10340100; DEG10050387; DEG10310170; DEG10100458; DEG10030448; DEG10160035; DEG10380055; DEG10140073; DEG10200261; DEG10360147; DEG10220392; DEG10250560; DEG10180041; DEG101701…
58| /gene_family="2446"	15	DEG10250622; DEG10240089; DEG10280327; DEG10350080; DEG10270564; DEG10270022; DEG10400296; DEG10350462; DEG10240090; DEG10400437; DEG10350079; DEG10120379; DEG10120378; DEG10200280; DEG10200281;
57| /gene_family="3096"	8	DEG10100609; DEG10250757; DEG10130452; DEG10270683; DEG10100606; DEG10230021; DEG10280110; DEG10250766;
60| /gene_family="676"	2	DEG10200200; DEG10130281;
69| /gene_family="56"	12	DEG10240403; DEG10080267; DEG10310008; DEG10230008; DEG10080286; DEG10080203; DEG10280220; DEG10150235; DEG10280028; DEG10120097; DEG10360045; DEG10200395;
65| /gene_family="1173"	27	DEG10100276; DEG10150266; DEG10390179; DEG10340171; DEG10220306; DEG10320025; DEG10160024; DEG10200002; DEG10380060; DEG10210144; DEG10070053; DEG10280293; DEG10240118; DEG10290066; DEG10400063; DEG10030488; DEG10010210; DEG10330025; DEG10360246; DEG10080143; DEG10230316; DEG10270314; DEG10180027; DEG10170251; DEG10370062; DEG10250340; DEG10130055;
66| /gene_family="4236"	2	DEG10070237; DEG10110101;
76| /gene_family="3118"	3	DEG10250018; DEG10120309; DEG10270019;
79| /gene_family="3912"	11	DEG10020138; DEG10340525; DEG10130060; DEG10160221; DEG10330224; DEG10120364; DEG10140263; DEG10030136; DEG10250548; DEG10220223; DEG10390133;
73| /gene_family="512"	11	DEG10220364; DEG10160025; DEG10170174; DEG10360020; DEG10390218; DEG10330026; DEG10270405; DEG10240210; DEG10200450; DEG10020147; DEG10250444;
74| /gene_family="2527"	8	DEG10350063; DEG10240068; DEG10400165; DEG10280502; DEG10100014; DEG10300056; DEG10250028; DEG10270032;
75| /gene_family="2035"	1	DEG10130495;
85| /gene_family="731"	1	DEG10180337;
84| /gene_family="3519"	10	DEG10080112; DEG10050092; DEG10130248; DEG10330069; DEG10400050; DEG10360070; DEG10250499; DEG10280523; DEG10100412; DEG10200378;
87| /gene_family="3797"	9	DEG10150082; DEG10350113; DEG10030162; DEG10290209; DEG10240274; DEG10280006; DEG10200220; DEG10340412; DEG10180383;
81| /gene_family="1875"	18	DEG10240369; DEG10260002; DEG10270536; DEG10120348; DEG10400232; DEG10280512; DEG10310107; DEG10290068; DEG10360072; DEG10200458; DEG10250584; DEG10270272; DEG10100247; DEG10050348; DEG10350493; DEG10400476; DEG10130078; DEG10250287;
80| /gene_family="1427"	4	DEG10060271; DEG10290233; DEG10180313; DEG10250512;
82| /gene_family="431"	48	DEG10240109; DEG10220120; DEG10200190; DEG10290365; DEG10330017; DEG10030195; DEG10330156; DEG10160016; DEG10010260; DEG10230208; DEG10290099; DEG10340445; DEG10190013; DEG10320067; DEG10240005; DEG10230246; DEG10400278; DEG10130041; DEG10370070; DEG10390107; DEG10320017; DEG10100326; DEG10180018; DEG10360176; DEG10030480; DEG10070041; DEG10160153; DEG10380069; DEG10220186; DEG10150252; DEG103101…
92| /gene_family="1148"	26	DEG10120215; DEG10130353; DEG10240367; DEG10100370; DEG10010179; DEG10210086; DEG10060211; DEG10230266; DEG10320247; DEG10170208; DEG10140167; DEG10200373; DEG10370090; DEG10250453; DEG10380091; DEG10050169; DEG10270420; DEG10220377; DEG10400324; DEG10180456; DEG10360024; DEG10160216; DEG10020170; DEG10070161; DEG10290119; DEG10330219;
95| /gene_family="316"	10	DEG10240403; DEG10310008; DEG10080286; DEG10080203; DEG10280220; DEG10150235; DEG10280028; DEG10120097; DEG10360045; DEG10200395;
88| /gene_family="3875"	32	DEG10130432; DEG10310224; DEG10060122; DEG10220420; DEG10280183; DEG10010035; DEG10370010; DEG10160300; DEG10190229; DEG10340481; DEG10030537; DEG10180506; DEG10290032; DEG10140241; DEG10330304; DEG10240336; DEG10120053; DEG10230153; DEG10400575; DEG10110189; DEG10350404; DEG10380010; DEG10200135; DEG10360201; DEG10270124; DEG10020278; DEG10320289; DEG10390252; DEG10210010; DEG10100103; DEG102501…
90| /gene_family="2059"	3	DEG10400477; DEG10240071; DEG10350065;
103| /gene_family="2381"	9	DEG10060046; DEG10220298; DEG10340345; DEG10300083; DEG10170083; DEG10020075; DEG10400451; DEG10050343; DEG10140135;
100| /gene_family="927"	34	DEG10380081; DEG10230046; DEG10030205; DEG10100488; DEG10290269; DEG10250593; DEG10400065; DEG10050398; DEG10060214; DEG10110138; DEG10140149; DEG10160066; DEG10220280; DEG10190139; DEG10240233; DEG10280518; DEG10200184; DEG10360057; DEG10330067; DEG10010081; DEG10390166; DEG10120301; DEG10340285; DEG10320193; DEG10020218; DEG10150213; DEG10180367; DEG10350260; DEG10140148; DEG10130131; DEG100701…
101| /gene_family="644"	70	DEG10380190; DEG10190182; DEG10150286; DEG10390199; DEG10340049; DEG10400224; DEG10230160; DEG10350216; DEG10170048; DEG10170049; DEG10010137; DEG10370177; DEG10060366; DEG10360266; DEG10400507; DEG10010033; DEG10010032; DEG10100449; DEG10170166; DEG10350413; DEG10270224; DEG10180508; DEG10180568; DEG10250229; DEG10370036; DEG10110170; DEG10130160; DEG10240293; DEG10370071; DEG10140160; DEG100700…
96| /gene_family="2090"	13	DEG10280248; DEG10290302; DEG10230288; DEG10320054; DEG10400578; DEG10220191; DEG10160169; DEG10100230; DEG10130490; DEG10180076; DEG10190050; DEG10350329; DEG10330172;
110| /gene_family="4136"	24	DEG10180498; DEG10130419; DEG10050278; DEG10120066; DEG10400118; DEG10020265; DEG10220408; DEG10340468; DEG10390242; DEG10320276; DEG10200148; DEG10140228; DEG10010048; DEG10150045; DEG10170321; DEG10290045; DEG10210218; DEG10310218; DEG10030524; DEG10080255; DEG10160313; DEG10190216; DEG10280170; DEG10330317;
111| /gene_family="14"	27	DEG10170040; DEG10120339; DEG10240345; DEG10060063; DEG10390196; DEG10150030; DEG10290022; DEG10280260; DEG10160262; DEG10080221; DEG10100089; DEG10340489; DEG10350411; DEG10330265; DEG10020043; DEG10250123; DEG10200088; DEG10130048; DEG10320328; DEG10310053; DEG10140006; DEG10050166; DEG10030047; DEG10360210; DEG10220332; DEG10210148; DEG10400169;
108| /gene_family="843"	47	DEG10170214; DEG10240007; DEG10290207; DEG10150262; DEG10220194; DEG10290096; DEG10240157; DEG10160001; DEG10360275; DEG10270062; DEG10210188; DEG10200006; DEG10250060; DEG10080013; DEG10160241; DEG10180385; DEG10380203; DEG10350009; DEG10100032; DEG10390105; DEG10240216; DEG10130207; DEG10360243; DEG10100038; DEG10280144; DEG10200186; DEG10330001; DEG10370193; DEG10400642; DEG10290351; DEG101901…
109| /gene_family="3548"	27	DEG10240327; DEG10180499; DEG10400564; DEG10050276; DEG10020267; DEG10390244; DEG10200146; DEG10320278; DEG10100114; DEG10290043; DEG10130421; DEG10150043; DEG10170323; DEG10060133; DEG10010046; DEG10310219; DEG10380014; DEG10030526; DEG10340470; DEG10080257; DEG10220410; DEG10160311; DEG10280172; DEG10120064; DEG10140230; DEG10330315; DEG10190218;
106| /gene_family="3608"	15	DEG10100173; DEG10370148; DEG10380162; DEG10270043; DEG10350453; DEG10270209; DEG10270136; DEG10270512; DEG10250218; DEG10130498; DEG10020294; DEG10110101; DEG10270037; DEG10350145; DEG10110085;
107| /gene_family="990"	54	DEG10340132; DEG10160089; DEG10230286; DEG10340070; DEG10400547; DEG10210114; DEG10010242; DEG10100500; DEG10050564; DEG10270559; DEG10170297; DEG10250614; DEG10130286; DEG10200238; DEG10220263; DEG10350279; DEG10320232; DEG10060216; DEG10330201; DEG10070056; DEG10030423; DEG10370075; DEG10170071; DEG10140028; DEG10070038; DEG10020065; DEG10360152; DEG10150279; DEG10100198; DEG10120325; DEG103801…
105| /gene_family="3503"	28	DEG10390233; DEG10150052; DEG10290054; DEG10100548; DEG10060147; DEG10130410; DEG10310204; DEG10030514; DEG10210028; DEG10160323; DEG10190207; DEG10110178; DEG10240315; DEG10400554; DEG10330327; DEG10170309; DEG10120076; DEG10050286; DEG10010061; DEG10340457; DEG10360189; DEG10020253; DEG10140216; DEG10370022; DEG10280160; DEG10220396; DEG10320267; DEG10200157;
118| /gene_family="94"	1	DEG10180240;
116| /gene_family="531"	21	DEG10340488; DEG10230158; DEG10170041; DEG10380054; DEG10120338; DEG10060064; DEG10240344; DEG10030048; DEG10360209; DEG10290023; DEG10400168; DEG10150031; DEG10370057; DEG10250124; DEG10210147; DEG10020044; DEG10220331; DEG10130049; DEG10280261; DEG10140007; DEG10010025;
115| /gene_family="395"	6	DEG10030266; DEG10220041; DEG10340155; DEG10230304; DEG10260026; DEG10280038;
114| /gene_family="2042"	20	DEG10290212; DEG10400319; DEG10150138; DEG10030596; DEG10280243; DEG10340213; DEG10200123; DEG10010206; DEG10130385; DEG10220198; DEG10080018; DEG10050474; DEG10330097; DEG10160095; DEG10170245; DEG10390116; DEG10320129; DEG10020190; DEG10120268; DEG10310025;
113| /gene_family="2094"	2	DEG10260062; DEG10350438;
112| /gene_family="1050"	47	DEG10370187; DEG10330119; DEG10100217; DEG10150130; DEG10150072; DEG10230004; DEG10120252; DEG10210181; DEG10250492; DEG10010118; DEG10340259; DEG10270613; DEG10020120; DEG10050073; DEG10120298; DEG10030391; DEG10220452; DEG10280021; DEG10320113; DEG10290259; DEG10110073; DEG10230056; DEG10170144; DEG10100300; DEG10280498; DEG10400186; DEG10270466; DEG10200210; DEG10100554; DEG10270276; DEG101601…
124| /gene_family="397"	19	DEG10060168; DEG10390221; DEG10250062; DEG10370192; DEG10170213; DEG10250458; DEG10100375; DEG10380202; DEG10240158; DEG10310159; DEG10020172; DEG10210187; DEG10290097; DEG10060011; DEG10140291; DEG10400670; DEG10400448; DEG10220371; DEG10100040;
121| /gene_family="1918"	4	DEG10270623; DEG10110147; DEG10250688; DEG10100556;
120| /gene_family="2687"	19	DEG10060168; DEG10020172; DEG10250062; DEG10370192; DEG10170213; DEG10390221; DEG10290097; DEG10380202; DEG10240158; DEG10400448; DEG10210187; DEG10400670; DEG10250458; DEG10140291; DEG10060011; DEG10100375; DEG10310159; DEG10220371; DEG10100040;
138| /gene_family="2682"	24	DEG10170042; DEG10120337; DEG10240343; DEG10160261; DEG10060295; DEG10330264; DEG10350410; DEG10180569; DEG10290024; DEG10020045; DEG10140108; DEG10310054; DEG10200082; DEG10280380; DEG10030049; DEG10250127; DEG10100090; DEG10010026; DEG10320329; DEG10210112; DEG10400167; DEG10360208; DEG10130050; DEG10190276;
141| /gene_family="1435"	50	DEG10170214; DEG10240007; DEG10400077; DEG10290207; DEG10150262; DEG10220194; DEG10290096; DEG10330001; DEG10160001; DEG10360275; DEG10240157; DEG10210188; DEG10200006; DEG10270062; DEG10230243; DEG10080013; DEG10160241; DEG10020173; DEG10380203; DEG10370193; DEG10340449; DEG10350009; DEG10390105; DEG10240216; DEG10130207; DEG10360243; DEG10100038; DEG10280144; DEG10200186; DEG10050129; DEG102500…
140| /gene_family="1750"	22	DEG10330332; DEG10160328; DEG10060087; DEG10080137; DEG10190202; DEG10370208; DEG10070178; DEG10400332; DEG10180488; DEG10100057; DEG10250082; DEG10150005; DEG10210191; DEG10120018; DEG10130031; DEG10200038; DEG10280464; DEG10320262; DEG10170112; DEG10140270; DEG10310020; DEG10360008;
128| /gene_family="3361"	32	DEG10240322; DEG10170317; DEG10390239; DEG10180494; DEG10130415; DEG10360193; DEG10230147; DEG10020261; DEG10250144; DEG10220404; DEG10370017; DEG10340464; DEG10210024; DEG10270132; DEG10320272; DEG10140224; DEG10100119; DEG10280166; DEG10350398; DEG10060139; DEG10330321; DEG10400559; DEG10010052; DEG10290049; DEG10050282; DEG10120070; DEG10030520; DEG10110183; DEG10080254; DEG10160317; DEG102001…
130| /gene_family="2841"	13	DEG10240369; DEG10270536; DEG10250584; DEG10120348; DEG10200458; DEG10280512; DEG10270272; DEG10250287; DEG10050348; DEG10350493; DEG10400476; DEG10130078; DEG10100247;
133| /gene_family="2226"	9	DEG10230127; DEG10160339; DEG10340097; DEG10330344; DEG10370033; DEG10320344; DEG10010114; DEG10170138; DEG10290073;
135| /gene_family="3505"	18	DEG10130307; DEG10050040; DEG10270648; DEG10400260; DEG10360039; DEG10130174; DEG10030465; DEG10290290; DEG10280491; DEG10200111; DEG10240225; DEG10350268; DEG10200261; DEG10250720; DEG10100583; DEG10230125; DEG10080227; DEG10220008;
134| /gene_family="1959"	24	DEG10130236; DEG10210186; DEG10170299; DEG10150018; DEG10250065; DEG10230088; DEG10160202; DEG10320236; DEG10370206; DEG10070138; DEG10310075; DEG10330205; DEG10240050; DEG10060015; DEG10010257; DEG10020239; DEG10030089; DEG10400366; DEG10290094; DEG10360022; DEG10180436; DEG10380216; DEG10140030; DEG10190169;
139| /gene_family="3213"	12	DEG10220158; DEG10100509; DEG10100046; DEG10110051; DEG10270464; DEG10110080; DEG10270173; DEG10100400; DEG10250490; DEG10100510; DEG10350442; DEG10180282;
154| /gene_family="1887"	1	DEG10030123;
155| /gene_family="3698"	20	DEG10170215; DEG10370194; DEG10240156; DEG10150290; DEG10350347; DEG10030175; DEG10340215; DEG10310100; DEG10160184; DEG10200028; DEG10320218; DEG10380204; DEG10080014; DEG10330186; DEG10190159; DEG10290143; DEG10130499; DEG10180409; DEG10280145; DEG10110152;
156| /gene_family="2178"	9	DEG10120235; DEG10320186; DEG10180349; DEG10170028; DEG10250189; DEG10330079; DEG10130357; DEG10160076; DEG10050591;
157| /gene_family="2791"	3	DEG10130321; DEG10290256; DEG10180128;
158| /gene_family="1239"	27	DEG10170312; DEG10050175; DEG10010058; DEG10100549; DEG10060144; DEG10320086; DEG10400651; DEG10250679; DEG10330142; DEG10390235; DEG10210027; DEG10030338; DEG10190071; DEG10240318; DEG10120192; DEG10130081; DEG10150146; DEG10340459; DEG10160139; DEG10080250; DEG10020256; DEG10140219; DEG10370020; DEG10290248; DEG10280500; DEG10200327; DEG10220399;
146| /gene_family="2594"	11	DEG10400181; DEG10130179; DEG10130195; DEG10270250; DEG10100218; DEG10250256; DEG10100284; DEG10280094; DEG10400653; DEG10280190; DEG10240054;
148| /gene_family="2354"	18	DEG10050538; DEG10080177; DEG10150285; DEG10180470; DEG10010138; DEG10340521; DEG10240083; DEG10170168; DEG10160220; DEG10200008; DEG10060344; DEG10220366; DEG10290115; DEG10130070; DEG10330223; DEG10030137; DEG10120152; DEG10140125;
149| /gene_family="3693"	27	DEG10030050; DEG10060296; DEG10170043; DEG10120336; DEG10390194; DEG10240342; DEG10150032; DEG10220329; DEG10160260; DEG10110211; DEG10330263; DEG10340486; DEG10290025; DEG10140107; DEG10020046; DEG10310055; DEG10200083; DEG10100091; DEG10010027; DEG10360207; DEG10210113; DEG10400166; DEG10180570; DEG10130051; DEG10190277; DEG10320330; DEG10280379;
151| /gene_family="1113"	16	DEG10320109; DEG10200017; DEG10190085; DEG10350053; DEG10150272; DEG10290308; DEG10270682; DEG10130011; DEG10250765; DEG10160121; DEG10330123; DEG10360251; DEG10400515; DEG10110070; DEG10180175; DEG10030145;
171| /gene_family="367"	1	DEG10180146;
170| /gene_family="4508"	94	DEG10150286; DEG10020086; DEG10210198; DEG10400507; DEG10100449; DEG10350413; DEG10270224; DEG10180508; DEG10180509; DEG10250229; DEG10340483; DEG10110170; DEG10240293; DEG10100190; DEG10120051; DEG10060114; DEG10360266; DEG10350405; DEG10350406; DEG10180471; DEG10400223; DEG10340492; DEG10250133; DEG10250132; DEG10020174; DEG10020137; DEG10400224; DEG10230160; DEG10110190; DEG10280185; DEG101602…
175| /gene_family="2683"	6	DEG10350198; DEG10260003; DEG10240285; DEG10110035; DEG10310147; DEG10300033;
162| /gene_family="2407"	20	DEG10130027; DEG10370085; DEG10240357; DEG10140096; DEG10380086; DEG10250244; DEG10290396; DEG10200417; DEG10350418; DEG10080207; DEG10400095; DEG10360330; DEG10270238; DEG10030560; DEG10280103; DEG10060329; DEG10070183; DEG10210079; DEG10120358; DEG10100206;
160| /gene_family="632"	15	DEG10170172; DEG10130294; DEG10250439; DEG10100352; DEG10350284; DEG10270513; DEG10150318; DEG10050312; DEG10280527; DEG10110208; DEG10270400; DEG10300007; DEG10240208; DEG10200286; DEG10360307;
167| /gene_family="1958"	16	DEG10140194; DEG10350297; DEG10290217; DEG10180585; DEG10270470; DEG10200101; DEG10060017; DEG10100408; DEG10400665; DEG10240206; DEG10250496; DEG10120006; DEG10030245; DEG10020167; DEG10170204; DEG10070028;
165| /gene_family="1902"	24	DEG10240001; DEG10380140; DEG10220157; DEG10250713; DEG10020129; DEG10320157; DEG10050215; DEG10200333; DEG10110077; DEG10290253; DEG10010128; DEG10130083; DEG10100575; DEG10180221; DEG10050491; DEG10400352; DEG10360108; DEG10190108; DEG10060097; DEG10070067; DEG10210116; DEG10140176; DEG10270641; DEG10170154;
186| /gene_family="2587"	25	DEG10030597; DEG10150139; DEG10060166; DEG10010205; DEG10220199; DEG10020189; DEG10360092; DEG10400318; DEG10200122; DEG10190119; DEG10130384; DEG10080019; DEG10170244; DEG10320130; DEG10160096; DEG10290213; DEG10340214; DEG10050475; DEG10120267; DEG10140094; DEG10390117; DEG10210134; DEG10250343; DEG10180287; DEG10330098;
185| /gene_family="3935"	82	DEG10210136; DEG10150286; DEG10130313; DEG10340492; DEG10230160; DEG10380190; DEG10170048; DEG10170049; DEG10050638; DEG10020086; DEG10020099; DEG10060366; DEG10360266; DEG10220422; DEG10010032; DEG10010033; DEG10110190; DEG10280185; DEG10100449; DEG10170166; DEG10350413; DEG10100100; DEG10270119; DEG10180509; DEG10180568; DEG10130146; DEG10370036; DEG10340483; DEG10390199; DEG10370177; DEG102000…
190| /gene_family="1695"	32	DEG10340057; DEG10290360; DEG10400616; DEG10030475; DEG10070204; DEG10310088; DEG10350376; DEG10140186; DEG10230203; DEG10160021; DEG10190018; DEG10110013; DEG10200339; DEG10370157; DEG10100322; DEG10210062; DEG10380170; DEG10330022; DEG10240115; DEG10050413; DEG10120032; DEG10010109; DEG10080167; DEG10360220; DEG10060191; DEG10180024; DEG10280449; DEG10130478; DEG10250404; DEG10020110; DEG103200…
188| /gene_family="3639"	30	DEG10390232; DEG10290055; DEG10100547; DEG10140283; DEG10230143; DEG10060252; DEG10400379; DEG10250677; DEG10030513; DEG10020203; DEG10160324; DEG10350395; DEG10190206; DEG10240314; DEG10200336; DEG10130409; DEG10010215; DEG10330328; DEG10120077; DEG10050287; DEG10210213; DEG10340456; DEG10360188; DEG10270606; DEG10380231; DEG10370222; DEG10280132; DEG10220395; DEG10320266; DEG10170258;
179| /gene_family="627"	19	DEG10280019; DEG10030064; DEG10330350; DEG10050172; DEG10240259; DEG10210051; DEG10340399; DEG10060074; DEG10190290; DEG10130288; DEG10170019; DEG10010267; DEG10120222; DEG10020021; DEG10200207; DEG10080234; DEG10160345; DEG10400284; DEG10290336;
176| /gene_family="680"	18	DEG10200476; DEG10290241; DEG10270326; DEG10260032; DEG10270686; DEG10350495; DEG10190099; DEG10100612; DEG10080211; DEG10030779; DEG10250769; DEG10250359; DEG10180197; DEG10340116; DEG10060381; DEG10100296; DEG10220037; DEG10280298;
177| /gene_family="3028"	12	DEG10290362; DEG10180022; DEG10190016; DEG10330020; DEG10030477; DEG10240113; DEG10130480; DEG10350378; DEG10050411; DEG10320020; DEG10160019; DEG10120030;
183| /gene_family="1345"	29	DEG10240326; DEG10150044; DEG10120065; DEG10400563; DEG10360196; DEG10050277; DEG10020266; DEG10230149; DEG10210020; DEG10340469; DEG10290044; DEG10100115; DEG10390243; DEG10320277; DEG10200147; DEG10140229; DEG10130420; DEG10170322; DEG10010047; DEG10060134; DEG10110185; DEG10030525; DEG10350400; DEG10080256; DEG10160312; DEG10190217; DEG10280171; DEG10220409; DEG10330316;
181| /gene_family="2132"	28	DEG10150051; DEG10170310; DEG10290053; DEG10050285; DEG10180491; DEG10130411; DEG10360190; DEG10250678; DEG10030515; DEG10160322; DEG10060146; DEG10240316; DEG10280161; DEG10330326; DEG10400555; DEG10120075; DEG10340458; DEG10380018; DEG10010060; DEG10270607; DEG10020254; DEG10140217; DEG10190208; DEG10370021; DEG10220397; DEG10200156; DEG10230144; DEG10320268;
205| /gene_family="3392"	30	DEG10050441; DEG10100184; DEG10160140; DEG10350213; DEG10120351; DEG10010150; DEG10150204; DEG10160026; DEG10180125; DEG10250226; DEG10250435; DEG10240291; DEG10020163; DEG10100348; DEG10330143; DEG10290184; DEG10270462; DEG10330027; DEG10020095; DEG10060225; DEG10140298; DEG10180028; DEG10270217; DEG10200054; DEG10320026; DEG10280150; DEG10360064; DEG10270397; DEG10020153; DEG10130477;
202| /gene_family="3553"	8	DEG10270088; DEG10130377; DEG10100063; DEG10240153; DEG10250095; DEG10180072; DEG10290286; DEG10400521;
199| /gene_family="2391"	2	DEG10080321; DEG10290345;
193| /gene_family="410"	39	DEG10370188; DEG10010117; DEG10210182; DEG10400372; DEG10220034; DEG10270320; DEG10120297; DEG10270428; DEG10050074; DEG10030392; DEG10270361; DEG10070019; DEG10180179; DEG10280020; DEG10250351; DEG10320112; DEG10110072; DEG10100288; DEG10310011; DEG10170143; DEG10250350; DEG10100599; DEG10330120; DEG10390015; DEG10250743; DEG10100287; DEG10230036; DEG10240199; DEG10160118; DEG10270072; DEG103801…
220| /gene_family="1088"	5	DEG10200374; DEG10400475; DEG10100281; DEG10130108; DEG10280272;
223| /gene_family="1072"	1	DEG10050614;
216| /gene_family="468"	24	DEG10130372; DEG10400549; DEG10240145; DEG10290340; DEG10340424; DEG10250672; DEG10360233; DEG10020247; DEG10320257; DEG10050526; DEG10390201; DEG10060338; DEG10170305; DEG10190193; DEG10180480; DEG10010065; DEG10140191; DEG10220338; DEG10160236; DEG10200176; DEG10120288; DEG10380217; DEG10030118; DEG10330239;
217| /gene_family="1872"	7	DEG10050481; DEG10160227; DEG10350094; DEG10200201; DEG10330230; DEG10240300; DEG10360273;
218| /gene_family="2048"	30	DEG10120049; DEG10170046; DEG10370034; DEG10060069; DEG10030059; DEG10010030; DEG10280187; DEG10080220; DEG10220424; DEG10270118; DEG10130144; DEG10050190; DEG10340485; DEG10140162; DEG10310057; DEG10290028; DEG10020049; DEG10320293; DEG10240339; DEG10100097; DEG10160296; DEG10330300; DEG10210200; DEG10360204; DEG10200383; DEG10190233; DEG10400226; DEG10250131; DEG10390255; DEG10180510;
219| /gene_family="67"	3	DEG10200119; DEG10280029; DEG10260087;
213| /gene_family="144"	10	DEG10030558; DEG10100208; DEG10180547; DEG10200415; DEG10290394; DEG10130029; DEG10280105; DEG10080205; DEG10070181; DEG10210081;
215| /gene_family="1802"	11	DEG10220164; DEG10240402; DEG10080266; DEG10310007; DEG10120096; DEG10080285; DEG10030354; DEG10080204; DEG10390094; DEG10200396; DEG10360044;
210| /gene_family="4339"	23	DEG10190186; DEG10170236; DEG10240121; DEG10120166; DEG10020184; DEG10200049; DEG10160229; DEG10210107; DEG10220349; DEG10320251; DEG10280433; DEG10390208; DEG10140126; DEG10080051; DEG10150274; DEG10290319; DEG10340141; DEG10060199; DEG10100392; DEG10400304; DEG10330232; DEG10010195; DEG10030077;
239| /gene_family="2245"	29	DEG10100542; DEG10150333; DEG10370138; DEG10120122; DEG10250670; DEG10020242; DEG10180545; DEG10200027; DEG10290391; DEG10190260; DEG10070011; DEG10070113; DEG10170302; DEG10240015; DEG10280494; DEG10130187; DEG10380152; DEG10010067; DEG10360327; DEG10210196; DEG10270602; DEG10350017; DEG10250154; DEG10400001; DEG10400144; DEG10270149; DEG10310182; DEG10100131; DEG10320312;
238| /gene_family="2728"	30	DEG10100542; DEG10150333; DEG10370138; DEG10120122; DEG10250670; DEG10020242; DEG10180545; DEG10200027; DEG10290391; DEG10190260; DEG10070011; DEG10070113; DEG10170302; DEG10240015; DEG10280494; DEG10130187; DEG10380152; DEG10010067; DEG10360327; DEG10050374; DEG10210196; DEG10250154; DEG10350017; DEG10270602; DEG10400001; DEG10400144; DEG10270149; DEG10310182; DEG10100131; DEG10320312;
234| /gene_family="2707"	33	DEG10170044; DEG10030051; DEG10120335; DEG10100093; DEG10240341; DEG10390193; DEG10150033; DEG10400392; DEG10220328; DEG10110212; DEG10330262; DEG10380021; DEG10270116; DEG10140206; DEG10020047; DEG10290026; DEG10310056; DEG10200084; DEG10060281; DEG10050165; DEG10010028; DEG10280378; DEG10230156; DEG10250129; DEG10360206; DEG10350409; DEG10370026; DEG10210032; DEG10160259; DEG10180571; DEG101300…
233| /gene_family="1591"	13	DEG10010233; DEG10150078; DEG10290204; DEG10080035; DEG10030159; DEG10240213; DEG10180387; DEG10140060; DEG10400446; DEG10170087; DEG10130210; DEG10360164; DEG10310024;
230| /gene_family="685"	100	DEG10030734; DEG10340077; DEG10400632; DEG10330295; DEG10210094; DEG10050464; DEG10020083; DEG10350028; DEG10050540; DEG10050542; DEG10220139; DEG10350153; DEG10360293; DEG10130324; DEG10100591; DEG10120209; DEG10320087; DEG10350194; DEG10320297; DEG10280312; DEG10050262; DEG10050060; DEG10190094; DEG10250732; DEG10330135; DEG10290200; DEG10060049; DEG10350332; DEG10250613; DEG10080223; DEG103700…
228| /gene_family="490"	1	DEG10050265;
227| /gene_family="484"	25	DEG10050323; DEG10120040; DEG10340385; DEG10150012; DEG10010151; DEG10070193; DEG10140203; DEG10250537; DEG10360015; DEG10200310; DEG10280411; DEG10180010; DEG10290317; DEG10130087; DEG10170184; DEG10380113; DEG10220457; DEG10350306; DEG10190005; DEG10370107; DEG10210110; DEG10060193; DEG10030078; DEG10320009; DEG10020156;
252| /gene_family="2590"	8	DEG10320151; DEG10370039; DEG10110134; DEG10180115; DEG10370142; DEG10110116; DEG10180133; DEG10080217;
251| /gene_family="2621"	3	DEG10130260; DEG10300114; DEG10300028;
249| /gene_family="3059"	4	DEG10110086; DEG10180356; DEG10350449; DEG10110160;
246| /gene_family="3369"	10	DEG10140080; DEG10170051; DEG10340084; DEG10200353; DEG10050446; DEG10060240; DEG10020053; DEG10220243; DEG10020200; DEG10230230;
247| /gene_family="4373"	7	DEG10160189; DEG10400097; DEG10330191; DEG10280079; DEG10020142; DEG10050571; DEG10080023;
244| /gene_family="10"	7	DEG10080299; DEG10130142; DEG10240140; DEG10400215; DEG10200478; DEG10280296; DEG10150027;
245| /gene_family="1564"	3	DEG10110093; DEG10180244; DEG10150185;
243| /gene_family="839"	17	DEG10070128; DEG10130284; DEG10340395; DEG10220012; DEG10400012; DEG10210037; DEG10160213; DEG10170033; DEG10360026; DEG10320245; DEG10150021; DEG10100566; DEG10280524; DEG10030102; DEG10330216; DEG10200067; DEG10290121;
275| /gene_family="2004"	11	DEG10030044; DEG10180566; DEG10280337; DEG10400096; DEG10130130; DEG10070225; DEG10290018; DEG10250653; DEG10320325; DEG10190273; DEG10010154;
273| /gene_family="837"	5	DEG10400360; DEG10250651; DEG10350046; DEG10280350; DEG10050583;
279| /gene_family="3327"	8	DEG10350063; DEG10240068; DEG10400165; DEG10280502; DEG10100014; DEG10300056; DEG10250028; DEG10270032;
282| /gene_family="3114"	4	DEG10270553; DEG10250606; DEG10100496; DEG10020088;
287| /gene_family="3950"	2	DEG10280322; DEG10030261;
286| /gene_family="1048"	2	DEG10280058; DEG10350229;
263| /gene_family="4886"	2	DEG10180305; DEG10020015;
267| /gene_family="424"	27	DEG10400194; DEG10080106; DEG10400055; DEG10290344; DEG10260011; DEG10190189; DEG10340375; DEG10170295; DEG10270240; DEG10360236; DEG10320254; DEG10250246; DEG10070059; DEG10390144; DEG10100209; DEG10320092; DEG10020231; DEG10010252; DEG10030507; DEG10120111; DEG10220236; DEG10160232; DEG10130110; DEG10230099; DEG10330235; DEG10200328; DEG10280119;
264| /gene_family="1699"	22	DEG10370185; DEG10240129; DEG10360279; DEG10010174; DEG10120147; DEG10320259; DEG10160242; DEG10330245; DEG10280510; DEG10170203; DEG10150293; DEG10130222; DEG10190199; DEG10290086; DEG10400664; DEG10350365; DEG10250178; DEG10210179; DEG10200243; DEG10100146; DEG10030038; DEG10070022;
265| /gene_family="1747"	10	DEG10050228; DEG10350358; DEG10290085; DEG10150178; DEG10130219; DEG10050429; DEG10130120; DEG10360011; DEG10400496; DEG10050490;
270| /gene_family="2476"	1	DEG10050153;
305| /gene_family="2709"	2	DEG10340229; DEG10150073;
304| /gene_family="572"	8	DEG10240132; DEG10080119; DEG10290299; DEG10300068; DEG10050465; DEG10310207; DEG10030452; DEG10180079;
306| /gene_family="112"	25	DEG10100067; DEG10250347; DEG10330030; DEG10400011; DEG10350454; DEG10130169; DEG10250103; DEG10180034; DEG10400174; DEG10160029; DEG10280148; DEG10100283; DEG10250313; DEG10360170; DEG10290122; DEG10240171; DEG10350328; DEG10400245; DEG10280191; DEG10020011; DEG10270094; DEG10050560; DEG10190024; DEG10130133; DEG10120184;
309| /gene_family="373"	2	DEG10050144; DEG10350163;
311| /gene_family="510"	3	DEG10180335; DEG10150128; DEG10290197;
313| /gene_family="908"	52	DEG10030155; DEG10170009; DEG10380148; DEG10240004; DEG10100273; DEG10080191; DEG10340401; DEG10300014; DEG10300012; DEG10250148; DEG10010263; DEG10350236; DEG10360095; DEG10270578; DEG10300096; DEG10400471; DEG10250167; DEG10350008; DEG10380065; DEG10280043; DEG10210141; DEG10200371; DEG10390129; DEG10280376; DEG10130462; DEG10200335; DEG10230052; DEG10050626; DEG10230116; DEG10250641; DEG101502…
314| /gene_family="1713"	3	DEG10140033; DEG10010168; DEG10350064;
317| /gene_family="1036"	7	DEG10300047; DEG10180224; DEG10280475; DEG10030372; DEG10400667; DEG10110099; DEG10130271;
290| /gene_family="2311"	24	DEG10010262; DEG10270577; DEG10340402; DEG10400403; DEG10270175; DEG10260096; DEG10350451; DEG10300076; DEG10200128; DEG10300095; DEG10400235; DEG10250179; DEG10200087; DEG10260069; DEG10200422; DEG10170010; DEG10250640; DEG10100517; DEG10250729; DEG10400121; DEG10200130; DEG10100147; DEG10350488; DEG10110029;
293| /gene_family="2288"	10	DEG10130303; DEG10050228; DEG10280135; DEG10130077; DEG10150178; DEG10050429; DEG10130120; DEG10360011; DEG10400496; DEG10050490;
297| /gene_family="2782"	12	DEG10060053; DEG10100056; DEG10380073; DEG10080136; DEG10340507; DEG10350458; DEG10070188; DEG10020292; DEG10370074; DEG10270025; DEG10140053; DEG10260074;
298| /gene_family="1588"	28	DEG10130378; DEG10340189; DEG10030433; DEG10010016; DEG10380003; DEG10200391; DEG10160048; DEG10230081; DEG10210005; DEG10360135; DEG10310193; DEG10330049; DEG10180053; DEG10390263; DEG10290165; DEG10400286; DEG10170031; DEG10150106; DEG10100571; DEG10250706; DEG10370003; DEG10120282; DEG10320047; DEG10350269; DEG10220438; DEG10240224; DEG10020037; DEG10190043;
301| /gene_family="2927"	4	DEG10370061; DEG10050120; DEG10380058; DEG10080114;
303| /gene_family="2467"	2	DEG10110041; DEG10260006;
343| /gene_family="1950"	1	DEG10020280;
342| /gene_family="1019"	3	DEG10110048; DEG10030244; DEG10350162;
337| /gene_family="514"	7	DEG10320151; DEG10370039; DEG10180115; DEG10370142; DEG10110116; DEG10180133; DEG10080217;
349| /gene_family="959"	6	DEG10230182; DEG10070029; DEG10020058; DEG10200444; DEG10400494; DEG10340008;
348| /gene_family="984"	11	DEG10130023; DEG10150335; DEG10240361; DEG10400090; DEG10100202; DEG10030564; DEG10120361; DEG10250241; DEG10310122; DEG10290400; DEG10270235;
322| /gene_family="2892"	4	DEG10110052; DEG10360099; DEG10350222; DEG10200163;
320| /gene_family="4304"	1	DEG10050079;
335| /gene_family="175"	9	DEG10030212; DEG10170162; DEG10290240; DEG10020135; DEG10010135; DEG10150110; DEG10110082; DEG10290257; DEG10180275;
329| /gene_family="80"	22	DEG10290304; DEG10150268; DEG10130450; DEG10230107; DEG10050358; DEG10270197; DEG10400015; DEG10010177; DEG10160005; DEG10250208; DEG10220132; DEG10030149; DEG10310114; DEG10120094; DEG10340387; DEG10330005; DEG10200408; DEG10360247; DEG10280274; DEG10190003; DEG10320007; DEG10180008;
373| /gene_family="805"	25	DEG10060127; DEG10150037; DEG10030532; DEG10050270; DEG10080261; DEG10370013; DEG10160305; DEG10190224; DEG10330309; DEG10200140; DEG10020273; DEG10130427; DEG10120058; DEG10010040; DEG10170329; DEG10400570; DEG10220415; DEG10340476; DEG10290037; DEG10210015; DEG10140236; DEG10280178; DEG10250138; DEG10320284; DEG10100108;
371| /gene_family="568"	4	DEG10050363; DEG10260072; DEG10050043; DEG10110157;
380| /gene_family="3326"	26	DEG10100061; DEG10120319; DEG10050440; DEG10100453; DEG10270511; DEG10250657; DEG10260099; DEG10160027; DEG10270085; DEG10110014; DEG10180527; DEG10020166; DEG10330028; DEG10290067; DEG10250088; DEG10130402; DEG10240290; DEG10140297; DEG10020096; DEG10180029; DEG10400301; DEG10300048; DEG10200055; DEG10320027; DEG10120189; DEG10360065;
383| /gene_family="151"	1	DEG10130340;
382| /gene_family="4504"	60	DEG10240125; DEG10210115; DEG10270524; DEG10380142; DEG10330294; DEG10380066; DEG10280268; DEG10060239; DEG10070070; DEG10400440; DEG10350024; DEG10110193; DEG10320217; DEG10280321; DEG10070065; DEG10370131; DEG10080130; DEG10020123; DEG10160183; DEG10340351; DEG10020124; DEG10230083; DEG10230049; DEG10210140; DEG10180523; DEG10180407; DEG10330185; DEG10190158; DEG10120191; DEG10030109; DEG101302…
376| /gene_family="802"	18	DEG10400067; DEG10350437; DEG10120284; DEG10160056; DEG10250204; DEG10020234; DEG10060325; DEG10130263; DEG10150275; DEG10280131; DEG10350340; DEG10360253; DEG10010253; DEG10270194; DEG10240161; DEG10140131; DEG10330057; DEG10180392;
378| /gene_family="4120"	26	DEG10350088; DEG10350089; DEG10010227; DEG10350087; DEG10120370; DEG10270021; DEG10010224; DEG10400351; DEG10130066; DEG10130064; DEG10240100; DEG10200271; DEG10240098; DEG10310198; DEG10310199; DEG10270568; DEG10270569; DEG10120369; DEG10280336; DEG10250624; DEG10240099; DEG10200270; DEG10360049; DEG10100009; DEG10200272; DEG10260050;
359| /gene_family="3620"	25	DEG10100067; DEG10330030; DEG10050560; DEG10350454; DEG10130169; DEG10250103; DEG10180034; DEG10130133; DEG10400174; DEG10160029; DEG10280148; DEG10100283; DEG10250313; DEG10360170; DEG10290122; DEG10240171; DEG10350328; DEG10400245; DEG10280191; DEG10020011; DEG10270094; DEG10400011; DEG10190024; DEG10250347; DEG10120184;
353| /gene_family="2398"	27	DEG10350088; DEG10350089; DEG10010227; DEG10350087; DEG10120370; DEG10270021; DEG10010224; DEG10400351; DEG10130066; DEG10130064; DEG10240100; DEG10200271; DEG10240098; DEG10310198; DEG10200272; DEG10270568; DEG10270569; DEG10120369; DEG10280335; DEG10280336; DEG10250624; DEG10240099; DEG10200270; DEG10360049; DEG10100009; DEG10310199; DEG10260050;
364| /gene_family="1339"	2	DEG10050144; DEG10350163;
362| /gene_family="2076"	3	DEG10350013; DEG10180554; DEG10100295;
399| /gene_family="4028"	11	DEG10270144; DEG10250153; DEG10270147; DEG10280460; DEG10400213; DEG10250152; DEG10100128; DEG10310063; DEG10130320; DEG10280048; DEG10100130;
396| /gene_family="506"	25	DEG10170023; DEG10150132; DEG10050151; DEG10330117; DEG10380048; DEG10240255; DEG10350102; DEG10320115; DEG10370051; DEG10190091; DEG10020028; DEG10140020; DEG10110074; DEG10400020; DEG10120345; DEG10010008; DEG10160115; DEG10180181; DEG10060005; DEG10030389; DEG10200229; DEG10360100; DEG10280072; DEG10290245; DEG10210152;
384| /gene_family="523"	30	DEG10370184; DEG10210177; DEG10120148; DEG10250655; DEG10310121; DEG10010173; DEG10240128; DEG10050338; DEG10160243; DEG10330246; DEG10190200; DEG10170202; DEG10220089; DEG10100527; DEG10130221; DEG10150294; DEG10270529; DEG10290086; DEG10100471; DEG10350366; DEG10400343; DEG10250178; DEG10100146; DEG10270588; DEG10380195; DEG10030037; DEG10320260; DEG10070024; DEG10200244; DEG10360280;
440| /gene_family="1625"	7	DEG10350187; DEG10350128; DEG10350499; DEG10030094; DEG10030096; DEG10180242; DEG10300013;
441| /gene_family="23"	31	DEG10190185; DEG10120388; DEG10170235; DEG10240122; DEG10350373; DEG10210085; DEG10020183; DEG10200048; DEG10160228; DEG10220166; DEG10250476; DEG10110174; DEG10280434; DEG10070058; DEG10060316; DEG10270446; DEG10380157; DEG10290318; DEG10400248; DEG10130308; DEG10020018; DEG10280250; DEG10180201; DEG10180473; DEG10100391; DEG10370143; DEG10140057; DEG10330231; DEG10070001; DEG10010194; DEG101401…
445| /gene_family="580"	6	DEG10350500; DEG10130392; DEG10260066; DEG10170068; DEG10270248; DEG10350034;
435| /gene_family="528"	19	DEG10130314; DEG10200429; DEG10270047; DEG10260008; DEG10280213; DEG10240373; DEG10250042; DEG10100257; DEG10290181; DEG10270299; DEG10250319; DEG10200362; DEG10120353; DEG10270291; DEG10310044; DEG10350492; DEG10360061; DEG10280155; DEG10150207;
427| /gene_family="2808"	12	DEG10160100; DEG10330102; DEG10130035; DEG10320140; DEG10230067; DEG10150058; DEG10220153; DEG10240169; DEG10400416; DEG10190115; DEG10180277; DEG10050581;
416| /gene_family="777"	1	DEG10230309;
421| /gene_family="3423"	19	DEG10330271; DEG10050448; DEG10070145; DEG10150311; DEG10250577; DEG10370171; DEG10050452; DEG10380185; DEG10180563; DEG10320322; DEG10020115; DEG10270219; DEG10010112; DEG10290352; DEG10080307; DEG10170136; DEG10260084; DEG10160267; DEG10020066;
420| /gene_family="3588"	3	DEG10050584; DEG10180581; DEG10340198;
476| /gene_family="173"	1	DEG10020193;
472| /gene_family="1119"	13	DEG10250586; DEG10100480; DEG10260017; DEG10330110; DEG10270538; DEG10280489; DEG10350057; DEG10240059; DEG10400426; DEG10400384; DEG10160108; DEG10130080; DEG10110075;
471| /gene_family="2826"	1	DEG10100402;
464| /gene_family="3468"	32	DEG10330310; DEG10360198; DEG10030531; DEG10150038; DEG10060128; DEG10400569; DEG10050271; DEG10080260; DEG10160306; DEG10370014; DEG10190223; DEG10390247; DEG10200141; DEG10130426; DEG10240331; DEG10120059; DEG10010041; DEG10170328; DEG10230150; DEG10380012; DEG10250139; DEG10340475; DEG10350401; DEG10270127; DEG10020272; DEG10220414; DEG10140235; DEG10210016; DEG10280177; DEG10320283; DEG102900…
465| /gene_family="1688"	28	DEG10190183; DEG10130058; DEG10010136; DEG10350217; DEG10080305; DEG10370178; DEG10330226; DEG10160223; DEG10110171; DEG10070137; DEG10250550; DEG10170163; DEG10340048; DEG10270507; DEG10220059; DEG10240294; DEG10060112; DEG10100450; DEG10120366; DEG10360267; DEG10200010; DEG10230194; DEG10020136; DEG10380191; DEG10140070; DEG10290113; DEG10310049; DEG10030134;
463| /gene_family="1768"	8	DEG10330074; DEG10400336; DEG10310200; DEG10240097; DEG10120371; DEG10280334; DEG10080246; DEG10200273;
458| /gene_family="391"	9	DEG10240403; DEG10310008; DEG10080203; DEG10280220; DEG10150235; DEG10280028; DEG10120097; DEG10360045; DEG10200395;
457| /gene_family="53"	8	DEG10240403; DEG10310008; DEG10080203; DEG10280220; DEG10150235; DEG10280028; DEG10120097; DEG10360045;
454| /gene_family="1317"	14	DEG10120143; DEG10130153; DEG10250102; DEG10320050; DEG10190046; DEG10270093; DEG10280124; DEG10020187; DEG10200167; DEG10180069; DEG10360317; DEG10330177; DEG10400450; DEG10160174;
453| /gene_family="1670"	1	DEG10180414;
452| /gene_family="2715"	3	DEG10140192; DEG10060364; DEG10130252;
451| /gene_family="3675"	12	DEG10250063; DEG10130178; DEG10350117; DEG10270064; DEG10240279; DEG10100041; DEG10400623; DEG10390181; DEG10030539; DEG10280506; DEG10360284; DEG10220310;
508| /gene_family="665"	7	DEG10060312; DEG10020300; DEG10380234; DEG10400626; DEG10140088; DEG10120264; DEG10170348;
509| /gene_family="542"	14	DEG10350273; DEG10250621; DEG10320202; DEG10280244; DEG10160057; DEG10200420; DEG10240221; DEG10300093; DEG10290202; DEG10330058; DEG10200399; DEG10190146; DEG10100508; DEG10180389;
505| /gene_family="1825"	48	DEG10130096; DEG10400041; DEG10170210; DEG10170194; DEG10060007; DEG10400402; DEG10280349; DEG10310082; DEG10220018; DEG10050356; DEG10350005; DEG10230249; DEG10180543; DEG10060268; DEG10240278; DEG10160061; DEG10380040; DEG10220019; DEG10070211; DEG10140009; DEG10360159; DEG10170349; DEG10240204; DEG10020161; DEG10400424; DEG10140023; DEG10400606; DEG10320198; DEG10330062; DEG10290279; DEG103900…
506| /gene_family="1818"	17	DEG10350112; DEG10050255; DEG10230271; DEG10260033; DEG10300077; DEG10340373; DEG10300117; DEG10400161; DEG10300092; DEG10340112; DEG10390122; DEG10220206; DEG10230098; DEG10290358; DEG10310161; DEG10200294; DEG10300022;
507| /gene_family="2592"	86	DEG10240108; DEG10340078; DEG10240106; DEG10240105; DEG10010070; DEG10200350; DEG10130482; DEG10100329; DEG10100324; DEG10320016; DEG10400459; DEG10070206; DEG10390067; DEG10130457; DEG10230282; DEG10130458; DEG10220249; DEG10220247; DEG10190010; DEG10190012; DEG10190015; DEG10220117; DEG10170291; DEG10180016; DEG10180017; DEG10210067; DEG10210060; DEG10380174; DEG10120135; DEG10010104; DEG101502…
493| /gene_family="3922"	14	DEG10350112; DEG10050255; DEG10290358; DEG10260033; DEG10300077; DEG10340373; DEG10400161; DEG10300092; DEG10340112; DEG10300022; DEG10230271; DEG10310161; DEG10200294; DEG10230098;
495| /gene_family="4007"	6	DEG10400228; DEG10130305; DEG10270676; DEG10250758; DEG10100607; DEG10130453;
489| /gene_family="1039"	52	DEG10290363; DEG10330019; DEG10010102; DEG10030478; DEG10240106; DEG10400420; DEG10130458; DEG10050409; DEG10230206; DEG10190015; DEG10050055; DEG10110010; DEG10380041; DEG10230209; DEG10130040; DEG10130482; DEG10170128; DEG10320019; DEG10100324; DEG10170261; DEG10020108; DEG10380174; DEG10240111; DEG10120133; DEG10010217; DEG10400435; DEG10340062; DEG10340060; DEG10010104; DEG10310136; DEG101502…
486| /gene_family="2820"	1	DEG10050307;
480| /gene_family="2319"	11	DEG10400181; DEG10130179; DEG10130195; DEG10280190; DEG10100218; DEG10250256; DEG10100284; DEG10280094; DEG10400653; DEG10270250; DEG10240054;
482| /gene_family="430"	21	DEG10290173; DEG10140091; DEG10150189; DEG10400201; DEG10270593; DEG10160158; DEG10070147; DEG10350282; DEG10320063; DEG10060008; DEG10310111; DEG10120105; DEG10100532; DEG10360076; DEG10130339; DEG10330161; DEG10240209; DEG10190059; DEG10250662; DEG10110039; DEG10010172;
550| /gene_family="1805"	3	DEG10350013; DEG10180554; DEG10100295;
551| /gene_family="1001"	1	DEG10180037;
548| /gene_family="1558"	6	DEG10100267; DEG10130297; DEG10400300; DEG10280366; DEG10250329; DEG10270306;
549| /gene_family="196"	2	DEG10270619; DEG10050266;
546| /gene_family="1539"	6	DEG10310031; DEG10250755; DEG10400221; DEG10050414; DEG10130259; DEG10280509;
547| /gene_family="2401"	32	DEG10230126; DEG10130197; DEG10290153; DEG10270518; DEG10010131; DEG10330037; DEG10120044; DEG10050292; DEG10400136; DEG10340098; DEG10150096; DEG10320036; DEG10200260; DEG10190031; DEG10240237; DEG10250559; DEG10070051; DEG10210145; DEG10280062; DEG10370059; DEG10390228; DEG10060354; DEG10030447; DEG10100457; DEG10310023; DEG10160036; DEG10380056; DEG10140072; DEG10170158; DEG10360146; DEG102203…
545| /gene_family="134"	1	DEG10180094;
558| /gene_family="1448"	100	DEG10030734; DEG10340077; DEG10330114; DEG10060061; DEG10330295; DEG10100381; DEG10050394; DEG10020083; DEG10270222; DEG10250225; DEG10080054; DEG10130324; DEG10060062; DEG10150123; DEG10180246; DEG10280312; DEG10050262; DEG10260086; DEG10100446; DEG10360106; DEG10050060; DEG10400349; DEG10320118; DEG10330135; DEG10290200; DEG10060049; DEG10060029; DEG10250613; DEG10270176; DEG10370038; DEG103702…
554| /gene_family="1355"	1	DEG10020281;
555| /gene_family="2887"	13	DEG10160246; DEG10330249; DEG10180557; DEG10270113; DEG10290356; DEG10350038; DEG10120114; DEG10320318; DEG10190266; DEG10250126; DEG10360305; DEG10240040; DEG10150313;
553| /gene_family="1913"	1	DEG10050119;
567| /gene_family="1343"	2	DEG10010226; DEG10130065;
565| /gene_family="2074"	6	DEG10320081; DEG10130267; DEG10180126; DEG10190070; DEG10050391; DEG10250337;
564| /gene_family="1168"	23	DEG10150282; DEG10160086; DEG10400078; DEG10010011; DEG10230027; DEG10350026; DEG10120025; DEG10360259; DEG10330088; DEG10280476; DEG10200164; DEG10250187; DEG10100152; DEG10240030; DEG10270184; DEG10030425; DEG10220218; DEG10050577; DEG10340305; DEG10180205; DEG10320164; DEG10190102; DEG10290329;
563| /gene_family="3066"	2	DEG10050004; DEG10180607;
561| /gene_family="3393"	25	DEG10170324; DEG10160310; DEG10400565; DEG10120063; DEG10050275; DEG10180500; DEG10100113; DEG10200145; DEG10320279; DEG10130422; DEG10290042; DEG10150042; DEG10060132; DEG10010045; DEG10240328; DEG10030527; DEG10340471; DEG10220411; DEG10080258; DEG10280173; DEG10140231; DEG10020268; DEG10330314; DEG10210019; DEG10190219;
572| /gene_family="1310"	49	DEG10100160; DEG10170009; DEG10380148; DEG10240004; DEG10200470; DEG10080191; DEG10340401; DEG10300014; DEG10300012; DEG10250148; DEG10010263; DEG10360095; DEG10350236; DEG10280376; DEG10030155; DEG10280325; DEG10300096; DEG10400471; DEG10250167; DEG10350008; DEG10380065; DEG10270578; DEG10280043; DEG10210141; DEG10200371; DEG10390129; DEG10130462; DEG10200335; DEG10100273; DEG10230052; DEG103801…
571| /gene_family="1340"	12	DEG10400617; DEG10130389; DEG10340266; DEG10240159; DEG10100354; DEG10080185; DEG10230031; DEG10280347; DEG10270402; DEG10200202; DEG10250441; DEG10030122;
516| /gene_family="124"	3	DEG10030472; DEG10310073; DEG10050324;
519| /gene_family="202"	23	DEG10180382; DEG10130094; DEG10400193; DEG10270515; DEG10010176; DEG10310085; DEG10220209; DEG10240275; DEG10340514; DEG10250555; DEG10390125; DEG10230133; DEG10030163; DEG10330060; DEG10290283; DEG10320200; DEG10120242; DEG10150083; DEG10350114; DEG10160059; DEG10200113; DEG10190145; DEG10360161;
514| /gene_family="1143"	1	DEG10070187;
515| /gene_family="1433"	44	DEG10030229; DEG10220348; DEG10370181; DEG10330138; DEG10100605; DEG10170006; DEG10400119; DEG10200296; DEG10270673; DEG10360084; DEG10160049; DEG10250754; DEG10020005; DEG10380220; DEG10190075; DEG10230295; DEG10240174; DEG10180054; DEG10280108; DEG10290274; DEG10290216; DEG10150149; DEG10320091; DEG10370210; DEG10310039; DEG10130362; DEG10340140; DEG10210193; DEG10160136; DEG10060004; DEG103503…
526| /gene_family="2681"	7	DEG10350352; DEG10170234; DEG10220179; DEG10030355; DEG10390102; DEG10300026; DEG10070007;
522| /gene_family="278"	17	DEG10130307; DEG10400135; DEG10130174; DEG10270445; DEG10270519; DEG10350268; DEG10290290; DEG10400544; DEG10240123; DEG10100390; DEG10250560; DEG10280435; DEG10250475; DEG10350372; DEG10400260; DEG10240225; DEG10100458;
523| /gene_family="4146"	6	DEG10100272; DEG10270312; DEG10320082; DEG10180127; DEG10050390; DEG10250336;
534| /gene_family="3103"	11	DEG10220004; DEG10060099; DEG10030730; DEG10010202; DEG10150321; DEG10180400; DEG10130381; DEG10110205; DEG10290070; DEG10170122; DEG10400455;
529| /gene_family="1021"	7	DEG10250604; DEG10100301; DEG10050337; DEG10020087; DEG10100096; DEG10300050; DEG10280109;
528| /gene_family="2934"	1	DEG10130188;
530| /gene_family="789"	19	DEG10030160; DEG10240146; DEG10280444; DEG10160030; DEG10150079; DEG10290205; DEG10190025; DEG10330031; DEG10130209; DEG10360032; DEG10130003; DEG10120153; DEG10030128; DEG10120178; DEG10240214; DEG10150028; DEG10320029; DEG10180280; DEG10290123;
543| /gene_family="2645"	19	DEG10200329; DEG10070219; DEG10400080; DEG10070200; DEG10050317; DEG10150056; DEG10360184; DEG10230103; DEG10220105; DEG10310150; DEG10100573; DEG10250709; DEG10270638; DEG10060094; DEG10360308; DEG10260045; DEG10270608; DEG10250680; DEG10100550;
542| /gene_family="231"	16	DEG10220158; DEG10100509; DEG10150165; DEG10100046; DEG10110051; DEG10270464; DEG10100555; DEG10350443; DEG10350468; DEG10110080; DEG10270173; DEG10100400; DEG10250490; DEG10100510; DEG10350442; DEG10180282;
609| /gene_family="3163"	52	DEG10030155; DEG10170009; DEG10380148; DEG10240004; DEG10100273; DEG10080191; DEG10340401; DEG10300014; DEG10300012; DEG10250148; DEG10010263; DEG10360095; DEG10350236; DEG10270578; DEG10280325; DEG10110115; DEG10300096; DEG10270162; DEG10250167; DEG10350008; DEG10380065; DEG10310158; DEG10280043; DEG10210141; DEG10200371; DEG10390129; DEG10130462; DEG10200335; DEG10230052; DEG10050626; DEG102301…
614| /gene_family="788"	14	DEG10050303; DEG10170188; DEG10340270; DEG10050632; DEG10080098; DEG10380182; DEG10240391; DEG10230032; DEG10370167; DEG10350465; DEG10250014; DEG10220170; DEG10310062; DEG10390098;
613| /gene_family="1354"	4	DEG10220300; DEG10050107; DEG10340277; DEG10300064;
618| /gene_family="2051"	39	DEG10370184; DEG10240129; DEG10240128; DEG10120148; DEG10250655; DEG10310121; DEG10010173; DEG10100527; DEG10050338; DEG10160243; DEG10330246; DEG10400236; DEG10190200; DEG10170202; DEG10220089; DEG10120147; DEG10130221; DEG10150294; DEG10270529; DEG10290086; DEG10400664; DEG10210179; DEG10100471; DEG10350365; DEG10350366; DEG10400343; DEG10250178; DEG10200244; DEG10270588; DEG10210177; DEG103801…
619| /gene_family="4528"	3	DEG10050625; DEG10060322; DEG10140290;
627| /gene_family="3509"	1	DEG10180297;
630| /gene_family="2448"	18	DEG10330132; DEG10320099; DEG10030360; DEG10400590; DEG10340268; DEG10050026; DEG10200365; DEG10360103; DEG10130275; DEG10150127; DEG10230033; DEG10110058; DEG10290239; DEG10190079; DEG10220376; DEG10180150; DEG10240057; DEG10160130;
629| /gene_family="2783"	48	DEG10030155; DEG10170009; DEG10380148; DEG10240004; DEG10200470; DEG10080191; DEG10340401; DEG10300014; DEG10300012; DEG10250148; DEG10010263; DEG10360095; DEG10350236; DEG10280376; DEG10300096; DEG10400471; DEG10250167; DEG10350008; DEG10380065; DEG10270578; DEG10280043; DEG10210141; DEG10200371; DEG10390129; DEG10130462; DEG10200335; DEG10100273; DEG10230052; DEG10050626; DEG10230116; DEG102506…
628| /gene_family="2430"	1	DEG10120175;
636| /gene_family="1974"	5	DEG10360125; DEG10350316; DEG10070119; DEG10240186; DEG10130012;
579| /gene_family="536"	21	DEG10130030; DEG10120027; DEG10250238; DEG10220430; DEG10160329; DEG10050214; DEG10230267; DEG10330333; DEG10150006; DEG10100200; DEG10350047; DEG10240051; DEG10320261; DEG10380136; DEG10340405; DEG10190201; DEG10390259; DEG10010254; DEG10290010; DEG10360009; DEG10400472;
581| /gene_family="3130"	36	DEG10130190; DEG10160084; DEG10360025; DEG10120333; DEG10340291; DEG10020226; DEG10010075; DEG10180306; DEG10190178; DEG10400311; DEG10330086; DEG10220072; DEG10070118; DEG10030101; DEG10290120; DEG10360150; DEG10370201; DEG10390039; DEG10230050; DEG10150091; DEG10240366; DEG10150020; DEG10170287; DEG10170288; DEG10060033; DEG10320168; DEG10190124; DEG10200019; DEG10030387; DEG10160214; DEG101101…
587| /gene_family="940"	12	DEG10050303; DEG10340270; DEG10050632; DEG10080098; DEG10380182; DEG10370167; DEG10170188; DEG10230032; DEG10310062; DEG10250014; DEG10220170; DEG10390098;
589| /gene_family="2202"	12	DEG10400229; DEG10130455; DEG10150310; DEG10290059; DEG10280003; DEG10050098; DEG10310038; DEG10120256; DEG10100411; DEG10080024; DEG10180518; DEG10200368;
593| /gene_family="1207"	12	DEG10100491; DEG10220160; DEG10150133; DEG10200104; DEG10390148; DEG10320085; DEG10240187; DEG10130330; DEG10250597; DEG10360098; DEG10220241; DEG10350312;
592| /gene_family="1370"	5	DEG10130401; DEG10050300; DEG10260029; DEG10240253; DEG10180217;
595| /gene_family="988"	54	DEG10340132; DEG10160089; DEG10230286; DEG10340070; DEG10400547; DEG10210114; DEG10360257; DEG10100500; DEG10050564; DEG10170297; DEG10220446; DEG10250614; DEG10130286; DEG10200238; DEG10220263; DEG10350279; DEG10320232; DEG10060216; DEG10330201; DEG10070056; DEG10140028; DEG10370075; DEG10170071; DEG10070038; DEG10020065; DEG10360152; DEG10150279; DEG10100198; DEG10270559; DEG10120325; DEG104001…
599| /gene_family="4313"	8	DEG10270535; DEG10100478; DEG10290373; DEG10400662; DEG10280513; DEG10250583; DEG10050349; DEG10130079;
685| /gene_family="905"	1	DEG10230215;
677| /gene_family="2501"	3	DEG10030719; DEG10260104; DEG10280426;
673| /gene_family="2254"	4	DEG10400152; DEG10260089; DEG10010245; DEG10360116;
701| /gene_family="978"	15	DEG10170188; DEG10340270; DEG10220170; DEG10080098; DEG10380182; DEG10370167; DEG10030196; DEG10400128; DEG10230032; DEG10310062; DEG10050303; DEG10250014; DEG10050632; DEG10050014; DEG10390098;
694| /gene_family="3113"	6	DEG10290171; DEG10250506; DEG10030356; DEG10400177; DEG10180098; DEG10100417;
695| /gene_family="3575"	5	DEG10280525; DEG10250212; DEG10100167; DEG10130484; DEG10270204;
653| /gene_family="573"	44	DEG10370187; DEG10330119; DEG10100217; DEG10150130; DEG10230004; DEG10120252; DEG10210181; DEG10010118; DEG10340259; DEG10270613; DEG10020120; DEG10050073; DEG10120298; DEG10030391; DEG10220452; DEG10280021; DEG10320113; DEG10290259; DEG10110073; DEG10230056; DEG10170144; DEG10100300; DEG10280498; DEG10400186; DEG10120206; DEG10200210; DEG10100554; DEG10270276; DEG10160117; DEG10180180; DEG102302…
665| /gene_family="2031"	23	DEG10370182; DEG10130379; DEG10400407; DEG10030434; DEG10050139; DEG10350270; DEG10160047; DEG10360136; DEG10330048; DEG10280100; DEG10180052; DEG10120322; DEG10290086; DEG10020198; DEG10010212; DEG10150105; DEG10190042; DEG10320046; DEG10200367; DEG10170254; DEG10110022; DEG10070026; DEG10210175;
662| /gene_family="1993"	17	DEG10130444; DEG10220272; DEG10390161; DEG10220111; DEG10030715; DEG10120281; DEG10340031; DEG10050155; DEG10100481; DEG10400383; DEG10250587; DEG10050037; DEG10020204; DEG10050562; DEG10360054; DEG10390063; DEG10030405;
656| /gene_family="2493"	2	DEG10180110; DEG10290101;
657| /gene_family="991"	5	DEG10350500; DEG10350034; DEG10170068; DEG10130392; DEG10270248;
658| /gene_family="3235"	32	DEG10060163; DEG10290191; DEG10010203; DEG10100279; DEG10020209; DEG10350219; DEG10230029; DEG10360090; DEG10050469; DEG10280241; DEG10320132; DEG10190117; DEG10130382; DEG10070033; DEG10110079; DEG10020102; DEG10380089; DEG10170121; DEG10200120; DEG10330101; DEG10120201; DEG10160099; DEG10210099; DEG10340303; DEG10220450; DEG10270316; DEG10400325; DEG10030249; DEG10250345; DEG10370088; DEG101401…
747| /gene_family="1097"	26	DEG10330033; DEG10010057; DEG10400635; DEG10270514; DEG10270471; DEG10030451; DEG10050296; DEG10270364; DEG10140184; DEG10340460; DEG10180038; DEG10320032; DEG10200355; DEG10290149; DEG10140220; DEG10250554; DEG10120124; DEG10380158; DEG10060264; DEG10300061; DEG10080251; DEG10160032; DEG10190027; DEG10070164; DEG10210132; DEG10370144;
751| /gene_family="1104"	3	DEG10400602; DEG10400141; DEG10110109;
750| /gene_family="1154"	2	DEG10300017; DEG10130132;
749| /gene_family="338"	5	DEG10170068; DEG10350500; DEG10350034; DEG10130392; DEG10270248;
739| /gene_family="2008"	37	DEG10030387; DEG10160084; DEG10330086; DEG10230100; DEG10340291; DEG10340377; DEG10010074; DEG10120259; DEG10400374; DEG10180306; DEG10190178; DEG10150091; DEG10220072; DEG10070118; DEG10030101; DEG10070117; DEG10290120; DEG10360150; DEG10370201; DEG10390039; DEG10230050; DEG10150020; DEG10160214; DEG10280237; DEG10200015; DEG10170288; DEG10240228; DEG10320168; DEG10190124; DEG10380213; DEG103600…
742| /gene_family="1560"	28	DEG10290307; DEG10240063; DEG10080197; DEG10220205; DEG10140207; DEG10360250; DEG10160002; DEG10120109; DEG10370137; DEG10400132; DEG10130007; DEG10210100; DEG10280410; DEG10030146; DEG10390121; DEG10330002; DEG10170167; DEG10230136; DEG10270501; DEG10380150; DEG10060117; DEG10100439; DEG10190001; DEG10340505; DEG10200098; DEG10180005; DEG10250541; DEG10320004;
754| /gene_family="287"	5	DEG10180476; DEG10220248; DEG10340510; DEG10230134; DEG10390151;
755| /gene_family="2189"	4	DEG10030125; DEG10050121; DEG10280528; DEG10400081;
752| /gene_family="1964"	10	DEG10180472; DEG10150287; DEG10160224; DEG10330227; DEG10240295; DEG10280417; DEG10290112; DEG10360268; DEG10050457; DEG10030133;
716| /gene_family="2298"	9	DEG10240402; DEG10080266; DEG10310007; DEG10120096; DEG10080285; DEG10030354; DEG10080204; DEG10200396; DEG10360044;
719| /gene_family="745"	1	DEG10130156;
730| /gene_family="2698"	4	DEG10270459; DEG10130076; DEG10220297; DEG10250097;
731| /gene_family="2160"	14	DEG10050334; DEG10320070; DEG10330153; DEG10180111; DEG10130396; DEG10150067; DEG10030197; DEG10160150; DEG10190064; DEG10290103; DEG10110044; DEG10120037; DEG10240138; DEG10360174;
733| /gene_family="1280"	1	DEG10350339;
734| /gene_family="1009"	1	DEG10130336;
725| /gene_family="39"	16	DEG10130444; DEG10050562; DEG10100481; DEG10050037; DEG10030715; DEG10120281; DEG10340031; DEG10050155; DEG10390161; DEG10400383; DEG10250587; DEG10220272; DEG10020204; DEG10180170; DEG10360054; DEG10030405;
753| /gene_family="810"	1	DEG10200392;
821| /gene_family="3539"	23	DEG10390197; DEG10240346; DEG10160263; DEG10360211; DEG10080222; DEG10330266; DEG10350412; DEG10400170; DEG10270112; DEG10140064; DEG10290021; DEG10250122; DEG10130047; DEG10310052; DEG10030046; DEG10120340; DEG10220333; DEG10230159; DEG10200385; DEG10050240; DEG10280259; DEG10340490; DEG10190275;
820| /gene_family="875"	52	DEG10370186; DEG10330070; DEG10100377; DEG10270429; DEG10100360; DEG10270469; DEG10100406; DEG10210180; DEG10250495; DEG10270361; DEG10270320; DEG10190137; DEG10130143; DEG10160068; DEG10270207; DEG10120300; DEG10110135; DEG10220368; DEG10360312; DEG10100287; DEG10200212; DEG10250351; DEG10250350; DEG10170099; DEG10100288; DEG10390220; DEG10200466; DEG10100361; DEG10290272; DEG10100599; DEG103201…
823| /gene_family="349"	5	DEG10150208; DEG10120354; DEG10240372; DEG10130347; DEG10360060;
825| /gene_family="3508"	1	DEG10150194;
824| /gene_family="1521"	25	DEG10130350; DEG10310106; DEG10230005; DEG10220038; DEG10020221; DEG10280263; DEG10100389; DEG10350068; DEG10220285; DEG10250474; DEG10200449; DEG10030587; DEG10240075; DEG10060315; DEG10270444; DEG10290189; DEG10390169; DEG10340281; DEG10400025; DEG10010068; DEG10340344; DEG10200033; DEG10140251; DEG10170279; DEG10360281;
827| /gene_family="2406"	6	DEG10260013; DEG10030351; DEG10350148; DEG10350322; DEG10200392; DEG10270161;
800| /gene_family="4394"	1	DEG10110071;
801| /gene_family="3735"	5	DEG10020293; DEG10050433; DEG10130404; DEG10280153; DEG10200456;
803| /gene_family="2028"	3	DEG10380077; DEG10270259; DEG10050415;
814| /gene_family="2899"	44	DEG10340054; DEG10030158; DEG10290203; DEG10350470; DEG10250595; DEG10050462; DEG10220155; DEG10020180; DEG10350293; DEG10200232; DEG10270654; DEG10020079; DEG10200236; DEG10240212; DEG10250285; DEG10100244; DEG10100490; DEG10210119; DEG10010234; DEG10100590; DEG10170226; DEG10400433; DEG10390088; DEG10060277; DEG10380133; DEG10270547; DEG10120177; DEG10280316; DEG10140059; DEG10320201; DEG103701…
810| /gene_family="3151"	14	DEG10120278; DEG10390167; DEG10230079; DEG10270447; DEG10220283; DEG10160120; DEG10100394; DEG10050141; DEG10330122; DEG10130075; DEG10320110; DEG10190086; DEG10180176; DEG10250477;
791| /gene_family="2265"	6	DEG10050636; DEG10060085; DEG10260028; DEG10110224; DEG10170082; DEG10110098;
799| /gene_family="3578"	3	DEG10130260; DEG10300028; DEG10300114;
797| /gene_family="1147"	45	DEG10330155; DEG10130459; DEG10030196; DEG10070129; DEG10310081; DEG10050014; DEG10200351; DEG10340446; DEG10400156; DEG10210169; DEG10240391; DEG10240104; DEG10370173; DEG10270380; DEG10230245; DEG10380187; DEG10180015; DEG10320012; DEG10290100; DEG10250413; DEG10170126; DEG10360177; DEG10340065; DEG10290370; DEG10200189; DEG10160152; DEG10350465; DEG10010101; DEG10220116; DEG10120151; DEG103300…
793| /gene_family="2241"	80	DEG10130096; DEG10030494; DEG10170210; DEG10200195; DEG10170166; DEG10170194; DEG10390005; DEG10100373; DEG10120258; DEG10010182; DEG10150241; DEG10400402; DEG10280349; DEG10370129; DEG10310082; DEG10220018; DEG10130311; DEG10350005; DEG10230249; DEG10060268; DEG10360036; DEG10240278; DEG10160061; DEG10380040; DEG10220019; DEG10070211; DEG10180396; DEG10140009; DEG10360159; DEG10170349; DEG102804…
792| /gene_family="4671"	50	DEG10050487; DEG10130234; DEG10030209; DEG10270537; DEG10230068; DEG10160144; DEG10220100; DEG10340318; DEG10050111; DEG10190138; DEG10280365; DEG10220425; DEG10320075; DEG10210203; DEG10150191; DEG10160067; DEG10370032; DEG10180117; DEG10400619; DEG10020041; DEG10360074; DEG10230162; DEG10140266; DEG10130461; DEG10330147; DEG10390054; DEG10070232; DEG10100479; DEG10290169; DEG10170036; DEG103300…
769| /gene_family="550"	3	DEG10130260; DEG10300028; DEG10300114;
781| /gene_family="2564"	4	DEG10280275; DEG10290385; DEG10180524; DEG10050260;
881| /gene_family="4212"	14	DEG10200464; DEG10390124; DEG10340069; DEG10130150; DEG10150327; DEG10330283; DEG10120047; DEG10360323; DEG10160279; DEG10100425; DEG10180539; DEG10190250; DEG10320305; DEG10220208;
880| /gene_family="3576"	40	DEG10340131; DEG10120312; DEG10120314; DEG10290159; DEG10030557; DEG10120121; DEG10220445; DEG10080030; DEG10030438; DEG10220443; DEG10180546; DEG10350251; DEG10350250; DEG10190039; DEG10190037; DEG10160044; DEG10050331; DEG10160042; DEG10360141; DEG10390269; DEG10190261; DEG10330045; DEG10130202; DEG10330043; DEG10360139; DEG10200254; DEG10290161; DEG10170037; DEG10340129; DEG10400368; DEG100304…
882| /gene_family="54"	52	DEG10050487; DEG10130234; DEG10030209; DEG10270537; DEG10230068; DEG10230162; DEG10240227; DEG10340318; DEG10050111; DEG10380029; DEG10150119; DEG10280365; DEG10220425; DEG10320075; DEG10210203; DEG10150191; DEG10360112; DEG10160067; DEG10370032; DEG10190138; DEG10400619; DEG10020041; DEG10070232; DEG10180117; DEG10140266; DEG10130461; DEG10330147; DEG10390054; DEG10360074; DEG10100479; DEG102901…
884| /gene_family="248"	1	DEG10050042;
893| /gene_family="473"	43	DEG10370187; DEG10330119; DEG10100217; DEG10150130; DEG10150072; DEG10120252; DEG10210181; DEG10010118; DEG10340259; DEG10270613; DEG10020120; DEG10050073; DEG10120298; DEG10030391; DEG10350302; DEG10280021; DEG10320113; DEG10290259; DEG10110073; DEG10230056; DEG10170144; DEG10100300; DEG10280498; DEG10400186; DEG10200210; DEG10100554; DEG10270276; DEG10160117; DEG10180180; DEG10230239; DEG103404…
895| /gene_family="2030"	12	DEG10360119; DEG10100263; DEG10100262; DEG10050161; DEG10250325; DEG10280279; DEG10400528; DEG10250326; DEG10130468; DEG10130467; DEG10280280; DEG10400454;
894| /gene_family="3262"	7	DEG10240088; DEG10350078; DEG10400295; DEG10200282; DEG10080241; DEG10120380; DEG10280326;
864| /gene_family="3582"	1	DEG10050212;
865| /gene_family="2039"	9	DEG10110091; DEG10110086; DEG10270509; DEG10110128; DEG10050322; DEG10350471; DEG10100452; DEG10350230; DEG10250552;
866| /gene_family="3094"	4	DEG10180198; DEG10340420; DEG10290146; DEG10230261;
867| /gene_family="3311"	6	DEG10350341; DEG10030352; DEG10050132; DEG10200393; DEG10360047; DEG10150233;
872| /gene_family="3482"	17	DEG10010139; DEG10220113; DEG10330298; DEG10130082; DEG10360111; DEG10050206; DEG10190236; DEG10400462; DEG10340074; DEG10160294; DEG10150120; DEG10250719; DEG10230221; DEG10320294; DEG10240377; DEG10180519; DEG10100582;
874| /gene_family="2345"	28	DEG10100160; DEG10170009; DEG10240004; DEG10100273; DEG10080191; DEG10300014; DEG10010263; DEG10270578; DEG10230269; DEG10280325; DEG10300100; DEG10250167; DEG10350008; DEG10250148; DEG10210141; DEG10390129; DEG10200335; DEG10360153; DEG10230052; DEG10260034; DEG10250641; DEG10220219; DEG10270162; DEG10400369; DEG10050243; DEG10070064; DEG10400348; DEG10320159;
879| /gene_family="591"	4	DEG10250656; DEG10270410; DEG10270589; DEG10050230;
849| /gene_family="454"	2	DEG10220344; DEG10390205;
853| /gene_family="2158"	17	DEG10100111; DEG10290040; DEG10150040; DEG10130424; DEG10160308; DEG10280175; DEG10080259; DEG10190221; DEG10200143; DEG10030529; DEG10170326; DEG10120061; DEG10140233; DEG10320281; DEG10330312; DEG10050273; DEG10020270;
852| /gene_family="1194"	18	DEG10290050; DEG10340463; DEG10220403; DEG10330322; DEG10240321; DEG10170316; DEG10390238; DEG10150048; DEG10130414; DEG10050283; DEG10320271; DEG10030519; DEG10120071; DEG10190211; DEG10280165; DEG10020260; DEG10110182; DEG10160318;
858| /gene_family="998"	29	DEG10130371; DEG10290341; DEG10100544; DEG10240144; DEG10340425; DEG10210189; DEG10320258; DEG10360234; DEG10350355; DEG10080010; DEG10020248; DEG10330240; DEG10310194; DEG10050527; DEG10150258; DEG10280497; DEG10190194; DEG10170306; DEG10180481; DEG10400550; DEG10010064; DEG10220339; DEG10120287; DEG10060339; DEG10160237; DEG10200175; DEG10250673; DEG10030117; DEG10140190;
857| /gene_family="3696"	1	DEG10150147;
862| /gene_family="3861"	7	DEG10340398; DEG10230115; DEG10180135; DEG10310048; DEG10220461; DEG10080042; DEG10310129;
832| /gene_family="1418"	10	DEG10220316; DEG10390185; DEG10340150; DEG10150029; DEG10400453; DEG10360213; DEG10130129; DEG10310040; DEG10230303; DEG10350021;
833| /gene_family="2869"	9	DEG10170220; DEG10250200; DEG10050182; DEG10070073; DEG10140210; DEG10310029; DEG10020176; DEG10060232; DEG10080151;
838| /gene_family="93"	2	DEG10150256; DEG10130460;
837| /gene_family="2057"	13	DEG10080174; DEG10190195; DEG10270215; DEG10380241; DEG10180482; DEG10290342; DEG10290343; DEG10250223; DEG10330241; DEG10100181; DEG10030114; DEG10250716; DEG10160238;
840| /gene_family="973"	5	DEG10050429; DEG10050490; DEG10130280; DEG10360011; DEG10150178;
847| /gene_family="626"	13	DEG10100564; DEG10400289; DEG10080001; DEG10130388; DEG10230294; DEG10240070; DEG10280289; DEG10200312; DEG10340139; DEG10250699; DEG10270632; DEG10030121; DEG10290089;
958| /gene_family="708"	1	DEG10130319;
941| /gene_family="298"	12	DEG10360119; DEG10250326; DEG10100263; DEG10100262; DEG10050161; DEG10280279; DEG10400528; DEG10280280; DEG10130468; DEG10250325; DEG10130467; DEG10400454;
940| /gene_family="1213"	1	DEG10180264;
943| /gene_family="199"	89	DEG10240108; DEG10340078; DEG10240106; DEG10240105; DEG10010070; DEG10200350; DEG10130482; DEG10100327; DEG10100324; DEG10320016; DEG10240111; DEG10310136; DEG10400420; DEG10370046; DEG10070206; DEG10390068; DEG10130457; DEG10130458; DEG10220249; DEG10190010; DEG10190012; DEG10190015; DEG10220119; DEG10230209; DEG10180016; DEG10180017; DEG10170128; DEG10210060; DEG10020108; DEG10120139; DEG103801…
942| /gene_family="897"	7	DEG10320223; DEG10160187; DEG10030106; DEG10190161; DEG10310149; DEG10330189; DEG10290289;
928| /gene_family="939"	5	DEG10340360; DEG10200118; DEG10220143; DEG10390083; DEG10050610;
930| /gene_family="1265"	9	DEG10180551; DEG10290378; DEG10330254; DEG10150322; DEG10190263; DEG10130044; DEG10360318; DEG10030015; DEG10160251;
926| /gene_family="2414"	8	DEG10130244; DEG10160192; DEG10290296; DEG10180425; DEG10190164; DEG10330195; DEG10150108; DEG10030103;
927| /gene_family="2856"	1	DEG10130161;
923| /gene_family="1440"	31	DEG10290155; DEG10340119; DEG10270517; DEG10390001; DEG10130199; DEG10120046; DEG10010132; DEG10110019; DEG10320039; DEG10100456; DEG10150098; DEG10190034; DEG10380221; DEG10200258; DEG10250558; DEG10020133; DEG10240239; DEG10330040; DEG10170160; DEG10360144; DEG10030445; DEG10350256; DEG10210194; DEG10220006; DEG10230276; DEG10280064; DEG10160039; DEG10140177; DEG10310180; DEG10370211; DEG101800…
920| /gene_family="1645"	1	DEG10020227;
917| /gene_family="719"	19	DEG10100065; DEG10180552; DEG10160250; DEG10190264; DEG10200020; DEG10150323; DEG10290377; DEG10020188; DEG10330253; DEG10270091; DEG10310070; DEG10360319; DEG10400249; DEG10120023; DEG10240073; DEG10250100; DEG10320316; DEG10080037; DEG10350067;
914| /gene_family="1682"	2	DEG10080058; DEG10320221;
915| /gene_family="2879"	1	DEG10180555;
908| /gene_family="710"	19	DEG10100609; DEG10060083; DEG10010230; DEG10130147; DEG10200359; DEG10240172; DEG10220259; DEG10270683; DEG10200427; DEG10140281; DEG10140297; DEG10010241; DEG10120189; DEG10200055; DEG10170073; DEG10250766; DEG10350496; DEG10070179; DEG10210167;
902| /gene_family="2260"	14	DEG10220158; DEG10100509; DEG10150165; DEG10100046; DEG10250490; DEG10270464; DEG10350442; DEG10110080; DEG10270173; DEG10100400; DEG10110051; DEG10100510; DEG10350468; DEG10180282;
901| /gene_family="3600"	31	DEG10400071; DEG10390172; DEG10270340; DEG10030473; DEG10270575; DEG10150247; DEG10120164; DEG10230302; DEG10360217; DEG10160023; DEG10250638; DEG10370198; DEG10200375; DEG10130107; DEG10170070; DEG10140027; DEG10020064; DEG10060054; DEG10290357; DEG10330024; DEG10240117; DEG10100514; DEG10010243; DEG10250368; DEG10380210; DEG10220292; DEG10190021; DEG10180026; DEG10020297; DEG10320024; DEG102100…
900| /gene_family="2056"	26	DEG10240065; DEG10330354; DEG10330353; DEG10150076; DEG10160348; DEG10160349; DEG10180601; DEG10180602; DEG10400138; DEG10200217; DEG10200218; DEG10050623; DEG10320351; DEG10320350; DEG10120159; DEG10030501; DEG10350061; DEG10190295; DEG10190294; DEG10220299; DEG10130036; DEG10280441; DEG10360168; DEG10290139; DEG10290138; DEG10360167;
898| /gene_family="4806"	39	DEG10370187; DEG10330119; DEG10100217; DEG10150130; DEG10150072; DEG10230004; DEG10210181; DEG10250492; DEG10010118; DEG10020120; DEG10050073; DEG10120298; DEG10030391; DEG10220452; DEG10280021; DEG10320113; DEG10200210; DEG10110073; DEG10230056; DEG10170144; DEG10280498; DEG10400186; DEG10270466; DEG10290259; DEG10270276; DEG10160117; DEG10180180; DEG10230239; DEG10340452; DEG10350302; DEG102202…
897| /gene_family="1930"	2	DEG10050345; DEG10340428;
896| /gene_family="2348"	9	DEG10020243; DEG10200181; DEG10020091; DEG10170109; DEG10020295; DEG10020092; DEG10020060; DEG10140244; DEG10060348;
1020| /gene_family="538"	21	DEG10280140; DEG10220176; DEG10120279; DEG10100270; DEG10140280; DEG10160196; DEG10230179; DEG10320230; DEG10240069; DEG10130089; DEG10340546; DEG10270309; DEG10250332; DEG10360013; DEG10030142; DEG10330199; DEG10290126; DEG10050325; DEG10180429; DEG10190168; DEG10200081;
1021| /gene_family="1081"	3	DEG10150200; DEG10050466; DEG10030283;
1013| /gene_family="1006"	18	DEG10150086; DEG10220288; DEG10070111; DEG10100536; DEG10240247; DEG10270599; DEG10350247; DEG10080148; DEG10020023; DEG10250667; DEG10360158; DEG10280044; DEG10250668; DEG10010005; DEG10270598; DEG10130475; DEG10310139; DEG10400456;
1014| /gene_family="1811"	2	DEG10180443; DEG10250306;
1005| /gene_family="1441"	20	DEG10220133; DEG10270452; DEG10350428; DEG10250482; DEG10400058; DEG10100044; DEG10400172; DEG10250071; DEG10050311; DEG10110149; DEG10350100; DEG10100397; DEG10020040; DEG10250696; DEG10100561; DEG10020291; DEG10350480; DEG10020082; DEG10070192; DEG10270630;
1004| /gene_family="3222"	3	DEG10080005; DEG10250698; DEG10220250;
1007| /gene_family="2190"	7	DEG10080053; DEG10060060; DEG10270644; DEG10180348; DEG10180255; DEG10070104; DEG10180213;
1006| /gene_family="2792"	6	DEG10130192; DEG10250233; DEG10270228; DEG10100194; DEG10270292; DEG10250310;
992| /gene_family="3452"	30	DEG10020271; DEG10330311; DEG10360197; DEG10120060; DEG10150039; DEG10030530; DEG10050272; DEG10400568; DEG10370015; DEG10160307; DEG10250140; DEG10200142; DEG10060129; DEG10190222; DEG10390246; DEG10100110; DEG10170327; DEG10240330; DEG10130425; DEG10010042; DEG10110186; DEG10380013; DEG10220413; DEG10340474; DEG10270128; DEG10140234; DEG10210017; DEG10280176; DEG10320282; DEG10290039;
984| /gene_family="1910"	15	DEG10330077; DEG10050329; DEG10240039; DEG10130008; DEG10250603; DEG10180352; DEG10320188; DEG10160074; DEG10280534; DEG10180055; DEG10270552; DEG10120116; DEG10120091; DEG10020160; DEG10290354;
985| /gene_family="3198"	2	DEG10130367; DEG10280469;
988| /gene_family="1792"	28	DEG10370184; DEG10240128; DEG10100146; DEG10120148; DEG10250655; DEG10010173; DEG10100527; DEG10050338; DEG10160243; DEG10330246; DEG10190200; DEG10170202; DEG10130221; DEG10150294; DEG10270529; DEG10290086; DEG10100471; DEG10350366; DEG10400343; DEG10250178; DEG10200244; DEG10270588; DEG10380195; DEG10030037; DEG10320260; DEG10070024; DEG10210177; DEG10360280;
977| /gene_family="699"	2	DEG10280082; DEG10220303;
983| /gene_family="899"	1	DEG10020283;
980| /gene_family="953"	4	DEG10400480; DEG10200041; DEG10330275; DEG10160271;
981| /gene_family="160"	8	DEG10270088; DEG10130377; DEG10100063; DEG10240153; DEG10250095; DEG10180072; DEG10290286; DEG10400521;
973| /gene_family="767"	23	DEG10170020; DEG10270006; DEG10050500; DEG10280368; DEG10050421; DEG10270597; DEG10020024; DEG10250005; DEG10390073; DEG10120208; DEG10130343; DEG10400045; DEG10350093; DEG10050104; DEG10250666; DEG10400105; DEG10400535; DEG10100534; DEG10130295; DEG10080069; DEG10220125; DEG10240302; DEG10280051;
960| /gene_family="3284"	8	DEG10250151; DEG10400238; DEG10270140; DEG10050633; DEG10280025; DEG10130494; DEG10100126; DEG10020089;
967| /gene_family="3397"	9	DEG10220254; DEG10270327; DEG10050444; DEG10250360; DEG10230257; DEG10180218; DEG10340427; DEG10390153; DEG10100297;
966| /gene_family="2009"	15	DEG10180553; DEG10280320; DEG10200460; DEG10050253; DEG10290376; DEG10330252; DEG10160249; DEG10250529; DEG10010231; DEG10270491; DEG10360320; DEG10400484; DEG10340314; DEG10100431; DEG10130331;
965| /gene_family="1121"	100	DEG10030734; DEG10100216; DEG10100215; DEG10340077; DEG10400632; DEG10180114; DEG10320088; DEG10020083; DEG10220139; DEG10270222; DEG10160138; DEG10360293; DEG10250335; DEG10250334; DEG10320087; DEG10350194; DEG10150123; DEG10180246; DEG10300009; DEG10260086; DEG10360106; DEG10050060; DEG10400349; DEG10330135; DEG10110217; DEG10080223; DEG10370038; DEG10370226; DEG10340219; DEG10200045; DEG101100…
1101| /gene_family="176"	1	DEG10050374;
1096| /gene_family="928"	7	DEG10340522; DEG10280271; DEG10350414; DEG10400164; DEG10250643; DEG10100518; DEG10270580;
1094| /gene_family="1474"	1	DEG10300024;
1095| /gene_family="214"	5	DEG10340513; DEG10390126; DEG10100525; DEG10220210; DEG10280351;
1090| /gene_family="975"	19	DEG10030160; DEG10240146; DEG10280444; DEG10160030; DEG10150079; DEG10290205; DEG10190025; DEG10330031; DEG10240214; DEG10360032; DEG10130003; DEG10120153; DEG10030128; DEG10120178; DEG10130209; DEG10150028; DEG10320029; DEG10180280; DEG10290123;
1116| /gene_family="2163"	2	DEG10110061; DEG10050085;
1119| /gene_family="3100"	6	DEG10180459; DEG10250066; DEG10280085; DEG10270066; DEG10220426; DEG10050590;
1112| /gene_family="3310"	26	DEG10240323; DEG10170318; DEG10130416; DEG10010051; DEG10400560; DEG10020262; DEG10120069; DEG10220405; DEG10340465; DEG10210023; DEG10140225; DEG10320273; DEG10390240; DEG10100118; DEG10280167; DEG10150047; DEG10060138; DEG10330320; DEG10290048; DEG10180495; DEG10050281; DEG10030521; DEG10310216; DEG10160316; DEG10200151; DEG10190213;
1108| /gene_family="1011"	7	DEG10100317; DEG10400203; DEG10250397; DEG10050158; DEG10130111; DEG10280287; DEG10270370;
1111| /gene_family="2942"	7	DEG10010221; DEG10270029; DEG10100175; DEG10270431; DEG10250023; DEG10020206; DEG10350486;
1105| /gene_family="2317"	1	DEG10260019;
1135| /gene_family="3249"	4	DEG10220211; DEG10340512; DEG10270342; DEG10250370;
1132| /gene_family="1759"	8	DEG10030161; DEG10150080; DEG10240215; DEG10290206; DEG10180386; DEG10050130; DEG10130208; DEG10360163;
1133| /gene_family="2239"	12	DEG10100509; DEG10100046; DEG10110051; DEG10270464; DEG10220158; DEG10110080; DEG10270173; DEG10100400; DEG10250490; DEG10100510; DEG10350442; DEG10180282;
1128| /gene_family="3831"	27	DEG10350088; DEG10350089; DEG10010227; DEG10350087; DEG10120370; DEG10270021; DEG10010224; DEG10400351; DEG10130066; DEG10130064; DEG10240100; DEG10240099; DEG10240098; DEG10310198; DEG10310199; DEG10270568; DEG10270569; DEG10120369; DEG10280335; DEG10280336; DEG10250624; DEG10200271; DEG10200270; DEG10360049; DEG10100009; DEG10200272; DEG10260050;
1126| /gene_family="900"	24	DEG10130237; DEG10100233; DEG10010240; DEG10290093; DEG10140086; DEG10160203; DEG10230087; DEG10320237; DEG10340353; DEG10370204; DEG10170078; DEG10070030; DEG10330206; DEG10210041; DEG10400282; DEG10220080; DEG10050168; DEG10060241; DEG10030088; DEG10180437; DEG10270262; DEG10250275; DEG10020071; DEG10190170;
1125| /gene_family="3074"	11	DEG10120227; DEG10130303; DEG10050228; DEG10130280; DEG10320156; DEG10300103; DEG10290085; DEG10150178; DEG10130077; DEG10130120; DEG10400496;
1123| /gene_family="1957"	1	DEG10300044;
1142| /gene_family="1508"	12	DEG10100199; DEG10180206; DEG10250237; DEG10190106; DEG10130249; DEG10270232; DEG10360256; DEG10050563; DEG10110104; DEG10140029; DEG10050430; DEG10290325;
1138| /gene_family="3720"	2	DEG10350206; DEG10350476;
1139| /gene_family="3294"	1	DEG10050582;
1137| /gene_family="4145"	18	DEG10290238; DEG10330064; DEG10110140; DEG10350264; DEG10200039; DEG10160063; DEG10320196; DEG10250220; DEG10190141; DEG10180376; DEG10240231; DEG10280397; DEG10100178; DEG10130124; DEG10360053; DEG10030414; DEG10010094; DEG10270213;
1136| /gene_family="2438"	2	DEG10220257; DEG10020022;
1032| /gene_family="559"	40	DEG10160166; DEG10170174; DEG10150062; DEG10130437; DEG10240365; DEG10100237; DEG10400037; DEG10270265; DEG10220460; DEG10100424; DEG10020094; DEG10400115; DEG10010170; DEG10350363; DEG10320057; DEG10330169; DEG10110031; DEG10190052; DEG10020164; DEG10020147; DEG10050524; DEG10290144; DEG10240134; DEG10120207; DEG10030185; DEG10270463; DEG10340128; DEG10390280; DEG10280198; DEG10230281; DEG102504…
1036| /gene_family="1068"	21	DEG10010221; DEG10400264; DEG10180357; DEG10270029; DEG10100175; DEG10250110; DEG10270100; DEG10270023; DEG10250460; DEG10270430; DEG10270431; DEG10170090; DEG10270427; DEG10270426; DEG10250023; DEG10020206; DEG10100075; DEG10250461; DEG10350485; DEG10350486; DEG10350487;
1039| /gene_family="2717"	4	DEG10220273; DEG10390162; DEG10240143; DEG10350357;
1026| /gene_family="524"	32	DEG10290267; DEG10340394; DEG10170001; DEG10270001; DEG10050351; DEG10060380; DEG10020001; DEG10120001; DEG10400277; DEG10200005; DEG10180542; DEG10350003; DEG10180379; DEG10280001; DEG10320309; DEG10250001; DEG10210001; DEG10140001; DEG10290004; DEG10030003; DEG10240351; DEG10150001; DEG10230112; DEG10160275; DEG10010001; DEG10220001; DEG10370001; DEG10330279; DEG10190255; DEG10360001; DEG101101…
1031| /gene_family="3149"	7	DEG10260012; DEG10400072; DEG10130186; DEG10350211; DEG10250401; DEG10300053; DEG10270373;
1051| /gene_family="2266"	5	DEG10050346; DEG10270649; DEG10130092; DEG10100584; DEG10250721;
1050| /gene_family="2928"	5	DEG10280204; DEG10270561; DEG10100501; DEG10400320; DEG10250615;
1054| /gene_family="2953"	9	DEG10050171; DEG10100163; DEG10350066; DEG10240072; DEG10250206; DEG10300111; DEG10050505; DEG10270196; DEG10200306;
1042| /gene_family="1461"	1	DEG10180298;
1045| /gene_family="2584"	31	DEG10240003; DEG10280133; DEG10010113; DEG10340404; DEG10270171; DEG10050569; DEG10360007; DEG10230268; DEG10380180; DEG10070214; DEG10290009; DEG10190203; DEG10030007; DEG10070114; DEG10210163; DEG10290147; DEG10130085; DEG10180489; DEG10150004; DEG10020090; DEG10140017; DEG10230170; DEG10400531; DEG10050518; DEG10240263; DEG10250176; DEG10180208; DEG10370165; DEG10130497; DEG10170137; DEG101201…
1067| /gene_family="2092"	80	DEG10230041; DEG10290198; DEG10390020; DEG10160082; DEG10230108; DEG10370076; DEG10270474; DEG10160197; DEG10110221; DEG10160126; DEG10150090; DEG10140304; DEG10290095; DEG10060109; DEG10030264; DEG10370220; DEG10100563; DEG10010153; DEG10340426; DEG10180315; DEG10330200; DEG10120021; DEG10020181; DEG10270631; DEG10350280; DEG10140128; DEG10400330; DEG10380068; DEG10380229; DEG10070078; DEG102800…
1071| /gene_family="2954"	100	DEG10030734; DEG10100216; DEG10100215; DEG10340077; DEG10330295; DEG10100381; DEG10050394; DEG10320088; DEG10350028; DEG10220139; DEG10400139; DEG10160138; DEG10360293; DEG10250335; DEG10250334; DEG10120209; DEG10130277; DEG10150123; DEG10180246; DEG10280312; DEG10180475; DEG10050060; DEG10330135; DEG10060049; DEG10270247; DEG10080223; DEG10370038; DEG10370226; DEG10370225; DEG10250467; DEG102000…
1068| /gene_family="1924"	4	DEG10300034; DEG10350199; DEG10260004; DEG10240286;
1060| /gene_family="1727"	37	DEG10370184; DEG10400192; DEG10240128; DEG10100146; DEG10120148; DEG10250655; DEG10250651; DEG10010173; DEG10100527; DEG10050338; DEG10160243; DEG10330246; DEG10250260; DEG10190200; DEG10170202; DEG10130221; DEG10150294; DEG10270529; DEG10290086; DEG10100471; DEG10270251; DEG10350366; DEG10400343; DEG10250178; DEG10050320; DEG10200244; DEG10270588; DEG10380195; DEG10030037; DEG10310028; DEG103202…
1086| /gene_family="3426"	17	DEG10220255; DEG10280483; DEG10120385; DEG10200306; DEG10240142; DEG10400079; DEG10350359; DEG10030232; DEG10150144; DEG10130170; DEG10320120; DEG10160110; DEG10020220; DEG10360088; DEG10290251; DEG10330112; DEG10190096;
1085| /gene_family="57"	3	DEG10180285; DEG10400648; DEG10290252;
1084| /gene_family="1459"	11	DEG10350254; DEG10290157; DEG10300060; DEG10190035; DEG10160040; DEG10100455; DEG10030443; DEG10070010; DEG10250556; DEG10340371; DEG10330041;
1077| /gene_family="755"	8	DEG10400355; DEG10250601; DEG10170037; DEG10340229; DEG10180240; DEG10270550; DEG10010093; DEG10360141;
1219| /gene_family="139"	12	DEG10220158; DEG10100509; DEG10100046; DEG10110051; DEG10270464; DEG10110080; DEG10270173; DEG10100400; DEG10250490; DEG10100510; DEG10350442; DEG10180282;
1228| /gene_family="1287"	16	DEG10130085; DEG10010113; DEG10170137; DEG10250176; DEG10100227; DEG10180208; DEG10280133; DEG10020090; DEG10250267; DEG10230170; DEG10270255; DEG10270171; DEG10070114; DEG10050569; DEG10290147; DEG10050518;
1230| /gene_family="380"	25	DEG10130430; DEG10060124; DEG10310222; DEG10280181; DEG10010037; DEG10160302; DEG10190227; DEG10180504; DEG10030535; DEG10330306; DEG10240334; DEG10120055; DEG10400573; DEG10050267; DEG10200137; DEG10020276; DEG10340479; DEG10220418; DEG10390250; DEG10290034; DEG10100105; DEG10210012; DEG10170332; DEG10140239; DEG10320287;
1225| /gene_family="4347"	1	DEG10260022;
1224| /gene_family="1735"	1	DEG10250636;
1226| /gene_family="3033"	12	DEG10120087; DEG10030228; DEG10290214; DEG10150148; DEG10320090; DEG10330139; DEG10130363; DEG10050570; DEG10160137; DEG10190074; DEG10360085; DEG10240173;
1239| /gene_family="3569"	24	DEG10400612; DEG10010201; DEG10280419; DEG10270244; DEG10160266; DEG10340092; DEG10320323; DEG10180565; DEG10380043; DEG10030020; DEG10020105; DEG10170123; DEG10150278; DEG10130441; DEG10120263; DEG10230235; DEG10310212; DEG10330270; DEG10370048; DEG10250249; DEG10070223; DEG10290016; DEG10210156; DEG10190271;
1234| /gene_family="1190"	8	DEG10350063; DEG10240068; DEG10400165; DEG10280502; DEG10100014; DEG10300056; DEG10250028; DEG10270032;
1235| /gene_family="1820"	100	DEG10030734; DEG10340077; DEG10330114; DEG10330295; DEG10100381; DEG10050394; DEG10350028; DEG10220139; DEG10270222; DEG10250225; DEG10400139; DEG10130324; DEG10120209; DEG10150123; DEG10180246; DEG10300009; DEG10050262; DEG10260086; DEG10180475; DEG10100446; DEG10360106; DEG10050060; DEG10400349; DEG10070110; DEG10290200; DEG10060049; DEG10250613; DEG10270176; DEG10370038; DEG10370226; DEG103702…
1245| /gene_family="1817"	6	DEG10400334; DEG10350084; DEG10310202; DEG10240094; DEG10120374; DEG10200276;
1246| /gene_family="3726"	26	DEG10100362; DEG10370183; DEG10330071; DEG10200435; DEG10250654; DEG10120081; DEG10190136; DEG10160069; DEG10360110; DEG10130104; DEG10280283; DEG10400491; DEG10240378; DEG10030210; DEG10320190; DEG10050453; DEG10150121; DEG10020199; DEG10010213; DEG10270409; DEG10270587; DEG10380194; DEG10250449; DEG10170255; DEG10070025; DEG10210176;
1241| /gene_family="507"	7	DEG10100264; DEG10110120; DEG10130067; DEG10250327; DEG10280262; DEG10400500; DEG10270304;
1243| /gene_family="3852"	5	DEG10400145; DEG10150112; DEG10030216; DEG10050611; DEG10220360;
1255| /gene_family="440"	5	DEG10270079; DEG10130042; DEG10400275; DEG10250081; DEG10100055;
1254| /gene_family="3345"	20	DEG10100362; DEG10250742; DEG10390047; DEG10250449; DEG10190042; DEG10320046; DEG10220086; DEG10110022; DEG10100598; DEG10270663; DEG10200367; DEG10250654; DEG10270587; DEG10120322; DEG10330048; DEG10160047; DEG10180052; DEG10270409; DEG10270174; DEG10050139;
1253| /gene_family="1424"	10	DEG10250391; DEG10280445; DEG10100313; DEG10050087; DEG10400401; DEG10200297; DEG10270365; DEG10130216; DEG10080188; DEG10260094;
1260| /gene_family="1047"	14	DEG10270070; DEG10130269; DEG10010234; DEG10050056; DEG10280136; DEG10200232; DEG10050038; DEG10350281; DEG10240212; DEG10020079; DEG10170086; DEG10390088; DEG10220155; DEG10280316;
1258| /gene_family="2582"	1	DEG10110015;
1256| /gene_family="3161"	48	DEG10170021; DEG10160163; DEG10170024; DEG10380161; DEG10030223; DEG10220190; DEG10180088; DEG10330116; DEG10130274; DEG10060340; DEG10120142; DEG10250711; DEG10240273; DEG10320058; DEG10140019; DEG10400233; DEG10230084; DEG10210104; DEG10360058; DEG10190054; DEG10020026; DEG10320116; DEG10270640; DEG10370052; DEG10070050; DEG10190092; DEG10330166; DEG10130241; DEG10290186; DEG10390111; DEG102507…
1270| /gene_family="1617"	3	DEG10020103; DEG10110156; DEG10050235;
1265| /gene_family="1181"	1	DEG10050117;
1279| /gene_family="1208"	2	DEG10130290; DEG10180487;
1274| /gene_family="1989"	2	DEG10340013; DEG10340025;
1286| /gene_family="36"	3	DEG10270109; DEG10050476; DEG10260058;
1152| /gene_family="3774"	3	DEG10350204; DEG10130056; DEG10080281;
1157| /gene_family="281"	1	DEG10350447;
1161| /gene_family="4230"	11	DEG10130292; DEG10160243; DEG10050320; DEG10270137; DEG10050338; DEG10400236; DEG10250149; DEG10320260; DEG10100125; DEG10330246; DEG10310164;
1162| /gene_family="1554"	17	DEG10130024; DEG10250242; DEG10290399; DEG10400092; DEG10100204; DEG10240360; DEG10180548; DEG10120360; DEG10360333; DEG10020232; DEG10210076; DEG10100203; DEG10030563; DEG10350420; DEG10270236; DEG10400091; DEG10070185;
1167| /gene_family="1367"	1	DEG10130224;
1168| /gene_family="1209"	4	DEG10110137; DEG10100474; DEG10270532; DEG10250576;
1171| /gene_family="2571"	66	DEG10370187; DEG10330119; DEG10100217; DEG10050637; DEG10190110; DEG10150130; DEG10150072; DEG10120274; DEG10230004; DEG10120252; DEG10020085; DEG10160104; DEG10400030; DEG10110097; DEG10210181; DEG10250492; DEG10010118; DEG10340259; DEG10320154; DEG10270613; DEG10020120; DEG10050073; DEG10120298; DEG10030391; DEG10220452; DEG10280522; DEG10100287; DEG10280021; DEG10320113; DEG10200210; DEG101100…
1172| /gene_family="1990"	5	DEG10110035; DEG10260003; DEG10350198; DEG10240285; DEG10300033;
1174| /gene_family="2620"	3	DEG10150316; DEG10050117; DEG10300090;
1187| /gene_family="3079"	3	DEG10390258; DEG10180360; DEG10220428;
1190| /gene_family="1575"	15	DEG10050470; DEG10390168; DEG10310117; DEG10220284; DEG10070062; DEG10170193; DEG10080144; DEG10280226; DEG10010160; DEG10250582; DEG10100477; DEG10210064; DEG10140022; DEG10400579; DEG10030251;
1192| /gene_family="1721"	2	DEG10050553; DEG10050554;
1198| /gene_family="1083"	5	DEG10270395; DEG10280114; DEG10100346; DEG10250433; DEG10130099;
1197| /gene_family="637"	15	DEG10300110; DEG10130303; DEG10130280; DEG10120227; DEG10320156; DEG10050429; DEG10300103; DEG10290085; DEG10150178; DEG10270415; DEG10130077; DEG10130120; DEG10400496; DEG10050490; DEG10050228;
1201| /gene_family="97"	7	DEG10130233; DEG10030272; DEG10330125; DEG10320106; DEG10150150; DEG10160123; DEG10050495;
1208| /gene_family="1020"	7	DEG10250173; DEG10200051; DEG10270169; DEG10100142; DEG10170153; DEG10360066; DEG10280363;
1209| /gene_family="1090"	17	DEG10050365; DEG10400350; DEG10030729; DEG10050061; DEG10050046; DEG10210102; DEG10100382; DEG10100383; DEG10180369; DEG10250469; DEG10270435; DEG10270436; DEG10350141; DEG10180248; DEG10350142; DEG10140014; DEG10250468;
1215| /gene_family="807"	11	DEG10290166; DEG10290167; DEG10210102; DEG10400634; DEG10400633; DEG10300106; DEG10300107; DEG10250469; DEG10280127; DEG10270436; DEG10100383;
1375| /gene_family="993"	12	DEG10360237; DEG10250668; DEG10240037; DEG10270599; DEG10310139; DEG10010005; DEG10220449; DEG10340024; DEG10310189; DEG10400591; DEG10100536; DEG10200324;
1374| /gene_family="827"	29	DEG10120236; DEG10240029; DEG10060045; DEG10160085; DEG10170027; DEG10250190; DEG10130356; DEG10010013; DEG10350025; DEG10380006; DEG10340271; DEG10220013; DEG10330087; DEG10210006; DEG10290330; DEG10100154; DEG10230034; DEG10050578; DEG10270187; DEG10400532; DEG10360260; DEG10370006; DEG10180204; DEG10320165; DEG10190101; DEG10020034; DEG10080122; DEG10200079; DEG10140039;
1372| /gene_family="4652"	18	DEG10100424; DEG10250522; DEG10270486; DEG10270463; DEG10390280; DEG10150062; DEG10400037; DEG10060226; DEG10020094; DEG10250489; DEG10360181; DEG10280198; DEG10020164; DEG10220460; DEG10400115; DEG10010170; DEG10230281; DEG10200302;
1369| /gene_family="2206"	16	DEG10060176; DEG10050080; DEG10050199; DEG10340089; DEG10180012; DEG10260015; DEG10050020; DEG10080123; DEG10050140; DEG10250308; DEG10180402; DEG10270289; DEG10390086; DEG10080162; DEG10140111; DEG10220151;
1368| /gene_family="1639"	100	DEG10030734; DEG10130213; DEG10320118; DEG10340077; DEG10330114; DEG10400632; DEG10330295; DEG10180114; DEG10100446; DEG10020083; DEG10350028; DEG10220139; DEG10270222; DEG10250225; DEG10400139; DEG10080054; DEG10130324; DEG10120209; DEG10150123; DEG10180246; DEG10300009; DEG10050262; DEG10260086; DEG10180475; DEG10360106; DEG10050060; DEG10400349; DEG10070110; DEG10290200; DEG10060049; DEG103503…
1367| /gene_family="944"	5	DEG10310228; DEG10250511; DEG10290232; DEG10400206; DEG10180312;
1365| /gene_family="3837"	34	DEG10370184; DEG10400192; DEG10240128; DEG10120148; DEG10250655; DEG10010173; DEG10100527; DEG10050338; DEG10160243; DEG10330246; DEG10250260; DEG10190200; DEG10170202; DEG10130221; DEG10150294; DEG10130344; DEG10290086; DEG10270529; DEG10270251; DEG10100471; DEG10350366; DEG10400343; DEG10210177; DEG10270588; DEG10380195; DEG10030037; DEG10310028; DEG10320260; DEG10240301; DEG10070024; DEG102800…
1364| /gene_family="1961"	4	DEG10220077; DEG10080094; DEG10250500; DEG10290246;
1360| /gene_family="697"	3	DEG10110026; DEG10350135; DEG10350424;
1354| /gene_family="2264"	1	DEG10130464;
1352| /gene_family="1120"	32	DEG10010038; DEG10360199; DEG10030534; DEG10160303; DEG10370012; DEG10190226; DEG10180503; DEG10280180; DEG10330307; DEG10390249; DEG10240333; DEG10120056; DEG10130429; DEG10050268; DEG10230151; DEG10400572; DEG10110187; DEG10220417; DEG10380011; DEG10020275; DEG10060125; DEG10350402; DEG10270126; DEG10340478; DEG10200138; DEG10100106; DEG10290035; DEG10250137; DEG10210013; DEG10170331; DEG101402…
1353| /gene_family="1038"	8	DEG10250380; DEG10170198; DEG10240135; DEG10350362; DEG10280238; DEG10360276; DEG10400255; DEG10310042;
1351| /gene_family="2429"	51	DEG10030594; DEG10130123; DEG10060308; DEG10120270; DEG10220196; DEG10340293; DEG10400677; DEG10220203; DEG10360094; DEG10250516; DEG10100421; DEG10230053; DEG10080016; DEG10160049; DEG10340211; DEG10130387; DEG10030179; DEG10380064; DEG10210142; DEG10110078; DEG10050493; DEG10180054; DEG10400492; DEG10170248; DEG10200267; DEG10290210; DEG10270508; DEG10160093; DEG10050246; DEG10320127; DEG102300…
1344| /gene_family="2975"	17	DEG10230272; DEG10170231; DEG10290063; DEG10120273; DEG10070089; DEG10080133; DEG10130391; DEG10350325; DEG10220378; DEG10370213; DEG10240178; DEG10250507; DEG10190252; DEG10300025; DEG10060231; DEG10270476; DEG10030492;
1402| /gene_family="3839"	9	DEG10130157; DEG10330029; DEG10190022; DEG10160028; DEG10280035; DEG10250694; DEG10180031; DEG10320028; DEG10400367;
1397| /gene_family="59"	2	DEG10260071; DEG10130220;
1395| /gene_family="4407"	11	DEG10050233; DEG10130282; DEG10350253; DEG10160041; DEG10200199; DEG10320040; DEG10110020; DEG10030442; DEG10240241; DEG10330042; DEG10200256;
1388| /gene_family="4349"	27	DEG10100061; DEG10120319; DEG10050440; DEG10100453; DEG10270511; DEG10250657; DEG10260099; DEG10160027; DEG10270085; DEG10110014; DEG10180527; DEG10020166; DEG10330028; DEG10290067; DEG10250088; DEG10130402; DEG10240290; DEG10140297; DEG10020096; DEG10180029; DEG10270145; DEG10400301; DEG10300048; DEG10200055; DEG10320027; DEG10120189; DEG10360065;
1389| /gene_family="3523"	15	DEG10070209; DEG10030067; DEG10380208; DEG10250669; DEG10080161; DEG10270600; DEG10330338; DEG10230282; DEG10100540; DEG10400546; DEG10220247; DEG10010072; DEG10050568; DEG10210054; DEG10290334;
1390| /gene_family="1395"	30	DEG10170047; DEG10210199; DEG10150034; DEG10010031; DEG10280186; DEG10110191; DEG10130145; DEG10370035; DEG10220423; DEG10340484; DEG10200382; DEG10140161; DEG10330301; DEG10320292; DEG10030060; DEG10240338; DEG10120050; DEG10060070; DEG10290029; DEG10160297; DEG10080219; DEG10100098; DEG10050189; DEG10380030; DEG10360203; DEG10350407; DEG10190232; DEG10400225; DEG10390254; DEG10020050;
1391| /gene_family="2839"	25	DEG10010039; DEG10060126; DEG10150036; DEG10030533; DEG10210014; DEG10160304; DEG10180502; DEG10190225; DEG10330308; DEG10390248; DEG10240332; DEG10120057; DEG10130428; DEG10050269; DEG10400571; DEG10020274; DEG10220416; DEG10340477; DEG10200139; DEG10290036; DEG10100107; DEG10140237; DEG10170330; DEG10280179; DEG10320285;
1385| /gene_family="1942"	100	DEG10030734; DEG10340077; DEG10330114; DEG10330295; DEG10180114; DEG10100446; DEG10020083; DEG10270222; DEG10250225; DEG10080054; DEG10130324; DEG10150123; DEG10180246; DEG10300009; DEG10050262; DEG10260086; DEG10050394; DEG10360106; DEG10050060; DEG10400349; DEG10190094; DEG10030320; DEG10290200; DEG10060049; DEG10250613; DEG10270176; DEG10370038; DEG10370225; DEG10320297; DEG10320118; DEG102501…
1386| /gene_family="4948"	11	DEG10130189; DEG10240348; DEG10170212; DEG10160215; DEG10010183; DEG10020171; DEG10030100; DEG10370089; DEG10400442; DEG10330218; DEG10120172;
1387| /gene_family="4115"	5	DEG10130206; DEG10180384; DEG10150081; DEG10290208; DEG10200426;
1380| /gene_family="844"	17	DEG10100378; DEG10100265; DEG10250633; DEG10100150; DEG10400262; DEG10250185; DEG10400543; DEG10130114; DEG10110107; DEG10270181; DEG10280233; DEG10280391; DEG10130045; DEG10050115; DEG10250328; DEG10250463; DEG10270305;
1382| /gene_family="1916"	5	DEG10280313; DEG10100282; DEG10400380; DEG10350012; DEG10130151;
1376| /gene_family="3387"	14	DEG10290305; DEG10350059; DEG10190002; DEG10240061; DEG10330004; DEG10130005; DEG10180007; DEG10120107; DEG10320006; DEG10150270; DEG10360248; DEG10160004; DEG10050357; DEG10200096;
1379| /gene_family="980"	16	DEG10100274; DEG10330273; DEG10290388; DEG10370029; DEG10270313; DEG10340018; DEG10300115; DEG10380025; DEG10160269; DEG10060219; DEG10250338; DEG10140287; DEG10020195; DEG10130376; DEG10110207; DEG10210008;
1304| /gene_family="600"	14	DEG10240369; DEG10270536; DEG10250584; DEG10120348; DEG10360072; DEG10200458; DEG10280512; DEG10270272; DEG10250287; DEG10050348; DEG10350493; DEG10400476; DEG10130078; DEG10100247;
1311| /gene_family="1058"	1	DEG10270046;
1298| /gene_family="4076"	2	DEG10100082; DEG10050393;
1296| /gene_family="2185"	6	DEG10250623; DEG10350082; DEG10270565; DEG10200278; DEG10240092; DEG10120376;
1301| /gene_family="467"	9	DEG10140080; DEG10170051; DEG10340084; DEG10200353; DEG10050446; DEG10060240; DEG10020053; DEG10220243; DEG10230230;
1300| /gene_family="2964"	100	DEG10030734; DEG10340077; DEG10400632; DEG10330295; DEG10100381; DEG10100446; DEG10020083; DEG10220139; DEG10270222; DEG10250225; DEG10080054; DEG10230224; DEG10120209; DEG10320087; DEG10380238; DEG10350194; DEG10180246; DEG10260086; DEG10050394; DEG10050060; DEG10400349; DEG10290200; DEG10250613; DEG10270176; DEG10370038; DEG10370226; DEG10370225; DEG10210103; DEG10200045; DEG10140106; DEG103202…
1290| /gene_family="3188"	16	DEG10060176; DEG10050080; DEG10050199; DEG10340089; DEG10180012; DEG10260015; DEG10050020; DEG10080123; DEG10050140; DEG10250308; DEG10180402; DEG10270289; DEG10390086; DEG10080162; DEG10140111; DEG10220151;
1291| /gene_family="1122"	2	DEG10050164; DEG10030180;
1293| /gene_family="2010"	2	DEG10270534; DEG10250581;
1280| /gene_family="3461"	3	DEG10120013; DEG10050573; DEG10230318;
1340| /gene_family="4331"	6	DEG10140081; DEG10060294; DEG10180359; DEG10030589; DEG10220242; DEG10020202;
1331| /gene_family="169"	2	DEG10130373; DEG10050241;
1330| /gene_family="2025"	1	DEG10180250;
1320| /gene_family="362"	1	DEG10350139;
1327| /gene_family="565"	4	DEG10070092; DEG10050041; DEG10020111; DEG10080065;
1314| /gene_family="2303"	3	DEG10070165; DEG10340087; DEG10230173;
1315| /gene_family="1228"	32	DEG10120129; DEG10290199; DEG10230169; DEG10030367; DEG10030365; DEG10330113; DEG10290201; DEG10330115; DEG10050561; DEG10220224; DEG10350278; DEG10340199; DEG10320117; DEG10190095; DEG10190093; DEG10240218; DEG10320119; DEG10390165; DEG10230076; DEG10180186; DEG10150124; DEG10160111; DEG10150122; DEG10050556; DEG10130325; DEG10160113; DEG10360107; DEG10220279; DEG10360105; DEG10180184; DEG102002…
1317| /gene_family="272"	4	DEG10390073; DEG10150194; DEG10220125; DEG10130018;
1494| /gene_family="1763"	3	DEG10170247; DEG10110119; DEG10080173;
1490| /gene_family="2747"	36	DEG10290172; DEG10140062; DEG10120089; DEG10100319; DEG10180099; DEG10010110; DEG10060213; DEG10050034; DEG10350271; DEG10180006; DEG10150190; DEG10250398; DEG10270372; DEG10020042; DEG10220386; DEG10370207; DEG10360075; DEG10330162; DEG10190058; DEG10170038; DEG10160159; DEG10310105; DEG10100557; DEG10210190; DEG10340027; DEG10010022; DEG10270624; DEG10400419; DEG10380218; DEG10320062; DEG102301…
1502| /gene_family="1442"	44	DEG10030559; DEG10380085; DEG10200418; DEG10310006; DEG10060328; DEG10150334; DEG10200416; DEG10360331; DEG10120357; DEG10120359; DEG10210080; DEG10130026; DEG10350417; DEG10380087; DEG10290397; DEG10350419; DEG10130028; DEG10400094; DEG10250245; DEG10140165; DEG10400598; DEG10280104; DEG10280102; DEG10250243; DEG10100207; DEG10240356; DEG10100205; DEG10240358; DEG10060330; DEG10270239; DEG100305…
1498| /gene_family="3180"	15	DEG10100173; DEG10370148; DEG10380162; DEG10270043; DEG10350453; DEG10270209; DEG10270136; DEG10270512; DEG10250218; DEG10130498; DEG10020294; DEG10110101; DEG10270037; DEG10350145; DEG10110085;
1497| /gene_family="2912"	100	DEG10030734; DEG10130213; DEG10100215; DEG10400632; DEG10180114; DEG10050394; DEG10350028; DEG10220139; DEG10270222; DEG10250225; DEG10400139; DEG10130324; DEG10300045; DEG10120209; DEG10180246; DEG10280312; DEG10260086; DEG10180475; DEG10100446; DEG10050060; DEG10400349; DEG10020078; DEG10170084; DEG10350332; DEG10270247; DEG10250613; DEG10370038; DEG10370226; DEG10200234; DEG10140106; DEG100701…
1479| /gene_family="778"	4	DEG10050008; DEG10060078; DEG10350389; DEG10240306;
1477| /gene_family="1350"	3	DEG10080322; DEG10150265; DEG10050013;
1476| /gene_family="1398"	5	DEG10340010; DEG10220107; DEG10390060; DEG10300065; DEG10230183;
1472| /gene_family="505"	15	DEG10100173; DEG10370148; DEG10380162; DEG10270043; DEG10350145; DEG10270209; DEG10270136; DEG10270512; DEG10250218; DEG10130498; DEG10020294; DEG10110101; DEG10270037; DEG10350453; DEG10110085;
1524| /gene_family="2373"	2	DEG10020009; DEG10050204;
1525| /gene_family="2984"	1	DEG10130476;
1527| /gene_family="2283"	11	DEG10360028; DEG10290314; DEG10330007; DEG10260001; DEG10010089; DEG10110003; DEG10200215; DEG10030081; DEG10080026; DEG10300031; DEG10300032;
1520| /gene_family="2779"	9	DEG10170220; DEG10250200; DEG10050182; DEG10070073; DEG10140210; DEG10310029; DEG10020176; DEG10060232; DEG10080151;
1521| /gene_family="1751"	13	DEG10220158; DEG10100509; DEG10100046; DEG10250490; DEG10270464; DEG10100555; DEG10110080; DEG10270173; DEG10100400; DEG10110051; DEG10100510; DEG10350442; DEG10180282;
1532| /gene_family="1603"	8	DEG10130454; DEG10280002; DEG10400142; DEG10250498; DEG10310131; DEG10100410; DEG10050099; DEG10200369;
1533| /gene_family="2778"	22	DEG10050171; DEG10280483; DEG10100163; DEG10400079; DEG10050505; DEG10050294; DEG10270196; DEG10020220; DEG10280306; DEG10350066; DEG10250206; DEG10130043; DEG10100286; DEG10200317; DEG10240072; DEG10150144; DEG10400646; DEG10220255; DEG10350177; DEG10300111; DEG10200306; DEG10250349;
1534| /gene_family="4392"	1	DEG10030746;
1545| /gene_family="968"	3	DEG10260013; DEG10350322; DEG10270161;
1528| /gene_family="762"	3	DEG10020060; DEG10020295; DEG10180365;
1509| /gene_family="2724"	60	DEG10230049; DEG10210115; DEG10270524; DEG10240026; DEG10330294; DEG10280268; DEG10060239; DEG10230083; DEG10400440; DEG10350024; DEG10110193; DEG10250568; DEG10280321; DEG10020124; DEG10350369; DEG10370131; DEG10080130; DEG10020123; DEG10160183; DEG10340351; DEG10380066; DEG10070070; DEG10170147; DEG10240125; DEG10210140; DEG10180523; DEG10180407; DEG10320298; DEG10190240; DEG10100467; DEG101402…
1511| /gene_family="1241"	26	DEG10330111; DEG10130171; DEG10180190; DEG10250594; DEG10160109; DEG10060237; DEG10050078; DEG10370224; DEG10290250; DEG10170224; DEG10170225; DEG10390035; DEG10150145; DEG10030233; DEG10400385; DEG10360087; DEG10240148; DEG10210215; DEG10220066; DEG10380235; DEG10200115; DEG10340188; DEG10140213; DEG10320121; DEG10020179; DEG10010190;
1510| /gene_family="597"	21	DEG10240147; DEG10350351; DEG10320074; DEG10400519; DEG10320234; DEG10180433; DEG10120276; DEG10160200; DEG10130163; DEG10030201; DEG10200024; DEG10030498; DEG10330148; DEG10330203; DEG10290083; DEG10160145; DEG10120275; DEG10130164; DEG10360314; DEG10360313; DEG10290084;
1516| /gene_family="3156"	27	DEG10310185; DEG10230289; DEG10100232; DEG10210197; DEG10270261; DEG10020194; DEG10280266; DEG10220016; DEG10340137; DEG10370037; DEG10250274; DEG10170077; DEG10160091; DEG10130309; DEG10400436; DEG10060242; DEG10050001; DEG10180303; DEG10190123; DEG10380032; DEG10360021; DEG10130176; DEG10140018; DEG10320124; DEG10330093; DEG10020070; DEG10070229;
1519| /gene_family="2082"	5	DEG10250674; DEG10060153; DEG10100545; DEG10050599; DEG10400551;
1518| /gene_family="999"	1	DEG10130445;
1514| /gene_family="1652"	26	DEG10240349; DEG10310124; DEG10360335; DEG10120008; DEG10230024; DEG10050355; DEG10170293; DEG10350004; DEG10250770; DEG10220286; DEG10200106; DEG10380042; DEG10030001; DEG10270687; DEG10100613; DEG10400414; DEG10340307; DEG10160272; DEG10070108; DEG10110202; DEG10330276; DEG10080290; DEG10370047; DEG10190258; DEG10290001; DEG10320311;
1426| /gene_family="2141"	9	DEG10100053; DEG10400155; DEG10270077; DEG10130181; DEG10290235; DEG10250079; DEG10310134; DEG10220014; DEG10200240;
1424| /gene_family="2629"	12	DEG10170233; DEG10160083; DEG10350353; DEG10250510; DEG10070009; DEG10330085; DEG10210007; DEG10340021; DEG10080186; DEG10110113; DEG10300027; DEG10220302;
1425| /gene_family="327"	8	DEG10130093; DEG10350360; DEG10400582; DEG10240139; DEG10390084; DEG10110101; DEG10220146; DEG10280229;
1431| /gene_family="2852"	14	DEG10330144; DEG10250226; DEG10270217; DEG10240292; DEG10100184; DEG10160141; DEG10290183; DEG10180124; DEG10350214; DEG10200053; DEG10120352; DEG10280151; DEG10150205; DEG10360063;
1428| /gene_family="985"	8	DEG10140195; DEG10340195; DEG10390037; DEG10110045; DEG10060118; DEG10180408; DEG10220068; DEG10110108;
1438| /gene_family="1712"	1	DEG10050507;
1437| /gene_family="1983"	41	DEG10020135; DEG10120128; DEG10230121; DEG10210088; DEG10400545; DEG10130253; DEG10060022; DEG10060218; DEG10030435; DEG10330047; DEG10020201; DEG10140286; DEG10050250; DEG10400154; DEG10160046; DEG10360137; DEG10180051; DEG10380155; DEG10140265; DEG10240076; DEG10290164; DEG10380219; DEG10010214; DEG10010135; DEG10340106; DEG10280230; DEG10210192; DEG10150104; DEG10220005; DEG10320045; DEG101900…
1419| /gene_family="341"	1	DEG10030487;
1417| /gene_family="2805"	1	DEG10130106;
1456| /gene_family="471"	2	DEG10360050; DEG10130061;
1462| /gene_family="3108"	7	DEG10350471; DEG10270509; DEG10050322; DEG10110091; DEG10100452; DEG10350230; DEG10250552;
1466| /gene_family="284"	6	DEG10400439; DEG10050482; DEG10050535; DEG10300016; DEG10280057; DEG10300036;
1468| /gene_family="3128"	31	DEG10390021; DEG10030176; DEG10150057; DEG10290303; DEG10120028; DEG10350245; DEG10400469; DEG10240250; DEG10180393; DEG10180075; DEG10250269; DEG10360156; DEG10240170; DEG10160170; DEG10100228; DEG10400048; DEG10290278; DEG10230238; DEG10130034; DEG10320203; DEG10190049; DEG10150087; DEG10160055; DEG10200035; DEG10220044; DEG10320053; DEG10050326; DEG10100589; DEG10190147; DEG10330173; DEG103300…
1469| /gene_family="290"	18	DEG10220097; DEG10120187; DEG10340079; DEG10210034; DEG10150288; DEG10350096; DEG10130341; DEG10200389; DEG10050537; DEG10070125; DEG10290110; DEG10100567; DEG10250702; DEG10400592; DEG10170032; DEG10360271; DEG10030131; DEG10230226;
1443| /gene_family="1052"	11	DEG10270292; DEG10070217; DEG10250330; DEG10100268; DEG10280282; DEG10130102; DEG10400540; DEG10020152; DEG10250310; DEG10270307; DEG10050519;
1442| /gene_family="22"	9	DEG10400182; DEG10130439; DEG10120224; DEG10150007; DEG10350073; DEG10360010; DEG10240079; DEG10280189; DEG10290011;
1446| /gene_family="702"	9	DEG10100483; DEG10350074; DEG10240080; DEG10130393; DEG10270541; DEG10200308; DEG10400396; DEG10280099; DEG10250588;
1449| /gene_family="27"	3	DEG10180335; DEG10150128; DEG10290197;
1451| /gene_family="4105"	3	DEG10350204; DEG10130056; DEG10080281;
1450| /gene_family="1387"	32	DEG10050441; DEG10100184; DEG10160140; DEG10350213; DEG10120351; DEG10010150; DEG10150204; DEG10160026; DEG10400271; DEG10180125; DEG10250226; DEG10250435; DEG10240291; DEG10020163; DEG10100348; DEG10330143; DEG10290184; DEG10270462; DEG10330027; DEG10140297; DEG10020095; DEG10060225; DEG10140298; DEG10180028; DEG10270217; DEG10200054; DEG10320026; DEG10280150; DEG10360064; DEG10270397; DEG100201…
1452| /gene_family="326"	26	DEG10360102; DEG10130238; DEG10110210; DEG10280453; DEG10210106; DEG10270087; DEG10330269; DEG10070176; DEG10320324; DEG10250091; DEG10030043; DEG10390140; DEG10400434; DEG10230073; DEG10010106; DEG10120112; DEG10380132; DEG10150129; DEG10220232; DEG10370123; DEG10350052; DEG10200343; DEG10340328; DEG10170067; DEG10290017; DEG10190272;
1643| /gene_family="1890"	14	DEG10100173; DEG10370148; DEG10380162; DEG10270043; DEG10350453; DEG10270209; DEG10270136; DEG10270512; DEG10250218; DEG10130498; DEG10020294; DEG10270037; DEG10350145; DEG10110085;
1640| /gene_family="165"	15	DEG10070209; DEG10030067; DEG10380208; DEG10250669; DEG10080161; DEG10270600; DEG10330338; DEG10230282; DEG10100540; DEG10400546; DEG10220247; DEG10010072; DEG10050568; DEG10210054; DEG10290334;
1646| /gene_family="259"	38	DEG10130097; DEG10170232; DEG10270478; DEG10050106; DEG10150077; DEG10270477; DEG10390219; DEG10240149; DEG10130098; DEG10400035; DEG10400036; DEG10310147; DEG10200292; DEG10200291; DEG10300033; DEG10220367; DEG10320051; DEG10320052; DEG10180073; DEG10180074; DEG10110030; DEG10160171; DEG10160172; DEG10240150; DEG10290273; DEG10120246; DEG10120245; DEG10280196; DEG10280197; DEG10190048; DEG102505…
1634| /gene_family="1865"	3	DEG10180142; DEG10290249; DEG10030236;
1638| /gene_family="2692"	3	DEG10050552; DEG10280084; DEG10180440;
1637| /gene_family="4135"	2	DEG10180199; DEG10400622;
1659| /gene_family="3690"	1	DEG10130137;
1657| /gene_family="43"	3	DEG10350204; DEG10130056; DEG10080281;
1662| /gene_family="578"	11	DEG10220004; DEG10060099; DEG10030730; DEG10010202; DEG10150321; DEG10180400; DEG10130381; DEG10110205; DEG10290070; DEG10170122; DEG10400455;
1661| /gene_family="556"	14	DEG10100609; DEG10060083; DEG10010230; DEG10130147; DEG10200359; DEG10270683; DEG10220259; DEG10240172; DEG10140281; DEG10010241; DEG10170073; DEG10250766; DEG10070179; DEG10210167;
1660| /gene_family="92"	4	DEG10020030; DEG10300079; DEG10050604; DEG10190180;
1649| /gene_family="2149"	22	DEG10150289; DEG10200436; DEG10030471; DEG10050467; DEG10360274; DEG10240136; DEG10290098; DEG10010156; DEG10160006; DEG10270499; DEG10250539; DEG10330006; DEG10080085; DEG10400538; DEG10340026; DEG10190004; DEG10070080; DEG10220433; DEG10280033; DEG10130496; DEG10320008; DEG10180009;
1648| /gene_family="2633"	2	DEG10350188; DEG10350459;
1655| /gene_family="3075"	42	DEG10370188; DEG10010117; DEG10210182; DEG10250495; DEG10400372; DEG10220034; DEG10270320; DEG10120297; DEG10270469; DEG10270428; DEG10050074; DEG10030392; DEG10270361; DEG10070019; DEG10180179; DEG10280020; DEG10250351; DEG10320112; DEG10110072; DEG10100288; DEG10310011; DEG10170143; DEG10250350; DEG10100599; DEG10330120; DEG10390015; DEG10250743; DEG10100287; DEG10230036; DEG10240199; DEG101601…
1653| /gene_family="1439"	27	DEG10110220; DEG10060323; DEG10010077; DEG10360216; DEG10350338; DEG10270080; DEG10340356; DEG10380223; DEG10320342; DEG10400596; DEG10030742; DEG10180584; DEG10100059; DEG10250085; DEG10330342; DEG10170284; DEG10290080; DEG10120323; DEG10100537; DEG10200093; DEG10230091; DEG10210039; DEG10220290; DEG10160337; DEG10370214; DEG10070105; DEG10240163;
1652| /gene_family="3226"	1	DEG10050254;
1608| /gene_family="3072"	14	DEG10130280; DEG10130303; DEG10050228; DEG10120227; DEG10320156; DEG10350358; DEG10050429; DEG10300103; DEG10290085; DEG10270415; DEG10130077; DEG10130120; DEG10360011; DEG10400496;
1615| /gene_family="4229"	3	DEG10270594; DEG10130128; DEG10270160;
1600| /gene_family="1180"	13	DEG10050255; DEG10290358; DEG10260033; DEG10300077; DEG10340373; DEG10400161; DEG10300117; DEG10340112; DEG10230098; DEG10230271; DEG10310161; DEG10200294; DEG10300022;
1603| /gene_family="3139"	7	DEG10350262; DEG10020122; DEG10060185; DEG10070066; DEG10140282; DEG10240232; DEG10010121;
1604| /gene_family="4731"	1	DEG10300099;
1605| /gene_family="2908"	2	DEG10240211; DEG10280319;
1606| /gene_family="4637"	19	DEG10130314; DEG10200429; DEG10270047; DEG10270291; DEG10260008; DEG10360061; DEG10240373; DEG10250042; DEG10290181; DEG10270299; DEG10250319; DEG10200362; DEG10120353; DEG10350492; DEG10310044; DEG10100257; DEG10280213; DEG10280155; DEG10150207;
1621| /gene_family="960"	1	DEG10350295;
1623| /gene_family="3135"	28	DEG10130434; DEG10060274; DEG10150332; DEG10120239; DEG10160268; DEG10050404; DEG10140082; DEG10220346; DEG10200105; DEG10180560; DEG10340255; DEG10320321; DEG10170242; DEG10310079; DEG10190269; DEG10390207; DEG10240311; DEG10360326; DEG10080319; DEG10380114; DEG10010200; DEG10070082; DEG10330272; DEG10370108; DEG10210111; DEG10290387; DEG10280396; DEG10030014;
1583| /gene_family="3529"	49	DEG10030155; DEG10170009; DEG10380148; DEG10240004; DEG10200470; DEG10080191; DEG10340401; DEG10300014; DEG10300012; DEG10250148; DEG10010263; DEG10360095; DEG10350236; DEG10280376; DEG10300096; DEG10400471; DEG10250167; DEG10350008; DEG10380065; DEG10270578; DEG10280043; DEG10210141; DEG10200371; DEG10390129; DEG10130462; DEG10200335; DEG10100273; DEG10230052; DEG10050626; DEG10230116; DEG102506…
1581| /gene_family="1628"	26	DEG10170313; DEG10160162; DEG10010056; DEG10030207; DEG10060142; DEG10120257; DEG10340158; DEG10320059; DEG10130162; DEG10210026; DEG10190055; DEG10110036; DEG10140221; DEG10400557; DEG10330165; DEG10240056; DEG10390095; DEG10290187; DEG10180089; DEG10380017; DEG10220167; DEG10020257; DEG10350054; DEG10200155; DEG10310077; DEG10070123;
1576| /gene_family="1049"	1	DEG10130090;
1577| /gene_family="1965"	9	DEG10130009; DEG10180469; DEG10350077; DEG10240084; DEG10260064; DEG10130071; DEG10280083; DEG10290116; DEG10360265;
1574| /gene_family="2419"	24	DEG10050174; DEG10180591; DEG10340400; DEG10010269; DEG10160343; DEG10310142; DEG10130287; DEG10240257; DEG10320346; DEG10290338; DEG10210049; DEG10390075; DEG10120223; DEG10330348; DEG10030062; DEG10170017; DEG10060072; DEG10400003; DEG10080236; DEG10020019; DEG10220127; DEG10250015; DEG10200208; DEG10360283;
1575| /gene_family="1638"	8	DEG10130283; DEG10280255; DEG10120229; DEG10240101; DEG10360031; DEG10200316; DEG10150026; DEG10350388;
1572| /gene_family="1864"	23	DEG10150053; DEG10330330; DEG10060149; DEG10290057; DEG10080248; DEG10250675; DEG10030511; DEG10160326; DEG10190204; DEG10240312; DEG10170307; DEG10400552; DEG10130407; DEG10360186; DEG10010063; DEG10050289; DEG10120079; DEG10020251; DEG10370024; DEG10140214; DEG10210030; DEG10320264; DEG10200159;
1573| /gene_family="83"	20	DEG10400239; DEG10390027; DEG10200256; DEG10350253; DEG10120316; DEG10190036; DEG10160041; DEG10290158; DEG10320040; DEG10360142; DEG10150100; DEG10110020; DEG10030442; DEG10220052; DEG10230236; DEG10240241; DEG10330042; DEG10180046; DEG10280066; DEG10130201;
1571| /gene_family="986"	24	DEG10310205; DEG10010019; DEG10240251; DEG10290295; DEG10180424; DEG10390103; DEG10250691; DEG10100559; DEG10130243; DEG10400184; DEG10170012; DEG10340413; DEG10350243; DEG10270625; DEG10120155; DEG10070069; DEG10320226; DEG10160191; DEG10200225; DEG10050221; DEG10280037; DEG10330194; DEG10190163; DEG10220180;
1568| /gene_family="4022"	4	DEG10130394; DEG10280098; DEG10400628; DEG10100484;
1592| /gene_family="1257"	31	DEG10170045; DEG10030052; DEG10140205; DEG10120334; DEG10390192; DEG10240340; DEG10210033; DEG10400393; DEG10400394; DEG10220327; DEG10110213; DEG10380022; DEG10330261; DEG10270117; DEG10290027; DEG10020048; DEG10200085; DEG10060280; DEG10100094; DEG10010029; DEG10230155; DEG10360205; DEG10350408; DEG10370027; DEG10160258; DEG10180572; DEG10130053; DEG10070226; DEG10250130; DEG10190279; DEG103203…
1586| /gene_family="2176"	6	DEG10080173; DEG10270487; DEG10170247; DEG10250523; DEG10350446; DEG10110119;
1548| /gene_family="1086"	12	DEG10200013; DEG10160147; DEG10330150; DEG10150069; DEG10250389; DEG10130072; DEG10240049; DEG10290106; DEG10190067; DEG10360172; DEG10270362; DEG10320073;
1549| /gene_family="2777"	24	DEG10230105; DEG10150011; DEG10210109; DEG10270498; DEG10360014; DEG10070139; DEG10240193; DEG10280412; DEG10030143; DEG10290127; DEG10180428; DEG10250538; DEG10340384; DEG10130088; DEG10170185; DEG10220458; DEG10350305; DEG10320229; DEG10120280; DEG10160195; DEG10200309; DEG10390279; DEG10330198; DEG10020157;
1550| /gene_family="2588"	8	DEG10220112; DEG10270157; DEG10120225; DEG10030237; DEG10360127; DEG10100137; DEG10250163; DEG10130326;
1544| /gene_family="2666"	1	DEG10170230;
1546| /gene_family="2417"	55	DEG10030594; DEG10370181; DEG10240124; DEG10030179; DEG10220196; DEG10010134; DEG10340293; DEG10400677; DEG10220203; DEG10400119; DEG10360094; DEG10350370; DEG10210142; DEG10120270; DEG10010006; DEG10160049; DEG10340211; DEG10130387; DEG10140065; DEG10380220; DEG10380064; DEG10130123; DEG10050493; DEG10180054; DEG10400492; DEG10370065; DEG10290274; DEG10170161; DEG10120305; DEG10270508; DEG102300…
1547| /gene_family="659"	30	DEG10050631; DEG10330033; DEG10010057; DEG10120124; DEG10270514; DEG10060143; DEG10270471; DEG10030451; DEG10270364; DEG10140184; DEG10220400; DEG10340460; DEG10180038; DEG10320032; DEG10200355; DEG10290149; DEG10140220; DEG10250554; DEG10400635; DEG10380158; DEG10060264; DEG10020214; DEG10300061; DEG10080251; DEG10160032; DEG10190027; DEG10070164; DEG10210132; DEG10370144; DEG10170270;
1540| /gene_family="873"	12	DEG10250604; DEG10010222; DEG10370191; DEG10270101; DEG10380201; DEG10400160; DEG10050337; DEG10020087; DEG10100096; DEG10250111; DEG10300050; DEG10280109;
1543| /gene_family="2654"	14	DEG10240271; DEG10120084; DEG10200400; DEG10050257; DEG10020237; DEG10400548; DEG10340354; DEG10080086; DEG10100197; DEG10280069; DEG10140043; DEG10170298; DEG10010256; DEG10060215;
1537| /gene_family="1270"	2	DEG10400655; DEG10300030;
1538| /gene_family="610"	23	DEG10100608; DEG10170191; DEG10380106; DEG10010155; DEG10070190; DEG10210108; DEG10220173; DEG10190177; DEG10340369; DEG10240013; DEG10270680; DEG10130266; DEG10050575; DEG10250763; DEG10350016; DEG10230097; DEG10400204; DEG10180455; DEG10160212; DEG10370102; DEG10320244; DEG10110168; DEG10330215;
1565| /gene_family="1308"	8	DEG10250077; DEG10270075; DEG10130168; DEG10400269; DEG10050143; DEG10200398; DEG10240310; DEG10340301;
1564| /gene_family="921"	28	DEG10190185; DEG10120388; DEG10170235; DEG10240122; DEG10350373; DEG10210085; DEG10020183; DEG10200048; DEG10160228; DEG10250476; DEG10110174; DEG10280434; DEG10070058; DEG10060316; DEG10270446; DEG10380157; DEG10130308; DEG10400248; DEG10290318; DEG10220166; DEG10180473; DEG10100391; DEG10370143; DEG10020018; DEG10330231; DEG10070001; DEG10010194; DEG10140136;
1567| /gene_family="1941"	20	DEG10280251; DEG10240038; DEG10220067; DEG10200180; DEG10070077; DEG10390036; DEG10330339; DEG10160334; DEG10030072; DEG10170018; DEG10020020; DEG10320338; DEG10130469; DEG10190284; DEG10350030; DEG10080235; DEG10120020; DEG10210050; DEG10010268; DEG10020223;
1560| /gene_family="3098"	1	DEG10050635;
1563| /gene_family="811"	3	DEG10100384; DEG10250470; DEG10270437;
1557| /gene_family="1889"	14	DEG10100044; DEG10350428; DEG10400172; DEG10250071; DEG10050311; DEG10020040; DEG10110149; DEG10020082; DEG10100561; DEG10020291; DEG10350480; DEG10250696; DEG10400058; DEG10270630;
1555| /gene_family="549"	31	DEG10340012; DEG10130250; DEG10120331; DEG10290091; DEG10080031; DEG10230184; DEG10320238; DEG10190171; DEG10160205; DEG10250264; DEG10330208; DEG10170266; DEG10220389; DEG10010219; DEG10380159; DEG10400640; DEG10240011; DEG10100226; DEG10030087; DEG10350014; DEG10060034; DEG10280374; DEG10020211; DEG10270253; DEG10180439; DEG10070146; DEG10200012; DEG10210133; DEG10370145; DEG10110166; DEG101402…
1554| /gene_family="1908"	6	DEG10250605; DEG10100495; DEG10300087; DEG10250097; DEG10280096; DEG10130489;
1763| /gene_family="1683"	13	DEG10240397; DEG10240188; DEG10150328; DEG10220159; DEG10200103; DEG10280362; DEG10130329; DEG10390090; DEG10250596; DEG10360097; DEG10350440; DEG10350311; DEG10180283;
1762| /gene_family="2212"	20	DEG10130118; DEG10210071; DEG10100497; DEG10120231; DEG10200036; DEG10240127; DEG10180354; DEG10050608; DEG10350367; DEG10330075; DEG10250608; DEG10030256; DEG10190134; DEG10270555; DEG10290231; DEG10310022; DEG10360051; DEG10010145; DEG10150229; DEG10160072;
1760| /gene_family="2019"	14	DEG10240406; DEG10200475; DEG10230274; DEG10340115; DEG10390016; DEG10020017; DEG10240364; DEG10250768; DEG10170347; DEG10350423; DEG10100611; DEG10270685; DEG10280299; DEG10220036;
1767| /gene_family="746"	100	DEG10030734; DEG10320118; DEG10340077; DEG10330114; DEG10330295; DEG10180114; DEG10100446; DEG10020083; DEG10350028; DEG10050542; DEG10270222; DEG10250225; DEG10400139; DEG10130324; DEG10120209; DEG10150123; DEG10180246; DEG10280312; DEG10050262; DEG10260086; DEG10180475; DEG10050394; DEG10360106; DEG10050060; DEG10400349; DEG10190094; DEG10030320; DEG10290200; DEG10060049; DEG10350332; DEG102506…
1765| /gene_family="2075"	5	DEG10270300; DEG10200363; DEG10250320; DEG10280516; DEG10130010;
1770| /gene_family="774"	8	DEG10350166; DEG10400130; DEG10400131; DEG10100219; DEG10130180; DEG10250257; DEG10280095; DEG10020113;
1775| /gene_family="3865"	22	DEG10330292; DEG10110194; DEG10310160; DEG10380188; DEG10160288; DEG10280530; DEG10350043; DEG10050335; DEG10370175; DEG10200166; DEG10320299; DEG10290007; DEG10180529; DEG10030005; DEG10010180; DEG10130443; DEG10150002; DEG10400004; DEG10120174; DEG10360005; DEG10240047; DEG10210171;
1774| /gene_family="3297"	5	DEG10200226; DEG10290078; DEG10180590; DEG10280039; DEG10150296;
1773| /gene_family="1934"	1	DEG10130485;
1776| /gene_family="383"	1	DEG10240141;
1781| /gene_family="1709"	12	DEG10150281; DEG10330089; DEG10160087; DEG10240031; DEG10190103; DEG10130355; DEG10320163; DEG10290328; DEG10030424; DEG10050576; DEG10360258; DEG10120024;
1786| /gene_family="3427"	16	DEG10360029; DEG10070087; DEG10290060; DEG10050179; DEG10400162; DEG10130116; DEG10150022; DEG10200023; DEG10070227; DEG10180517; DEG10170139; DEG10220096; DEG10280217; DEG10270256; DEG10250268; DEG10080276;
1788| /gene_family="3146"	14	DEG10240059; DEG10100480; DEG10130080; DEG10330110; DEG10270538; DEG10280489; DEG10350057; DEG10250586; DEG10400426; DEG10260017; DEG10400384; DEG10160108; DEG10050347; DEG10110075;
1789| /gene_family="3917"	1	DEG10130215;
1729| /gene_family="652"	79	DEG10010137; DEG10380190; DEG10190182; DEG10010033; DEG10130313; DEG10180471; DEG10340492; DEG10230160; DEG10170048; DEG10170049; DEG10050638; DEG10020086; DEG10020099; DEG10060366; DEG10220422; DEG10280185; DEG10130160; DEG10110190; DEG10010032; DEG10100449; DEG10170166; DEG10350413; DEG10330225; DEG10270119; DEG10180509; DEG10180568; DEG10210136; DEG10130146; DEG10370036; DEG10340483; DEG103901…
1728| /gene_family="2751"	8	DEG10180348; DEG10060060; DEG10270644; DEG10080053; DEG10180255; DEG10070104; DEG10140105; DEG10180213;
1730| /gene_family="2758"	4	DEG10050328; DEG10400611; DEG10390223; DEG10220380;
1733| /gene_family="1026"	4	DEG10100461; DEG10250563; DEG10050403; DEG10270521;
1737| /gene_family="2815"	1	DEG10050434;
1736| /gene_family="3052"	11	DEG10280304; DEG10400266; DEG10270226; DEG10400059; DEG10080050; DEG10250231; DEG10280503; DEG10100192; DEG10340035; DEG10130332; DEG10200058;
1743| /gene_family="4569"	29	DEG10390174; DEG10130451; DEG10230101; DEG10010111; DEG10120168; DEG10400298; DEG10340379; DEG10180540; DEG10140269; DEG10380181; DEG10060088; DEG10080056; DEG10250261; DEG10200213; DEG10240176; DEG10210164; DEG10320306; DEG10290064; DEG10100223; DEG10330282; DEG10050642; DEG10360324; DEG10160278; DEG10350326; DEG10280276; DEG10220294; DEG10370166; DEG10170134; DEG10190251;
1742| /gene_family="1835"	20	DEG10400660; DEG10130446; DEG10330181; DEG10140172; DEG10320213; DEG10010126; DEG10160179; DEG10280270; DEG10100463; DEG10060360; DEG10240192; DEG10020127; DEG10180403; DEG10210125; DEG10030113; DEG10050095; DEG10190155; DEG10290137; DEG10170151; DEG10200031;
1745| /gene_family="1065"	5	DEG10350500; DEG10350034; DEG10170068; DEG10130392; DEG10270248;
1746| /gene_family="1153"	6	DEG10340200; DEG10400010; DEG10050558; DEG10130136; DEG10290254; DEG10280147;
1747| /gene_family="376"	22	DEG10100234; DEG10270263; DEG10340409; DEG10070195; DEG10390079; DEG10230264; DEG10400312; DEG10220136; DEG10170079; DEG10140169; DEG10120349; DEG10060350; DEG10010239; DEG10360269; DEG10210091; DEG10050225; DEG10240085; DEG10380070; DEG10130057; DEG10250276; DEG10020072; DEG10200247;
1750| /gene_family="75"	18	DEG10360230; DEG10350387; DEG10060189; DEG10100332; DEG10250415; DEG10220114; DEG10030484; DEG10340067; DEG10240102; DEG10230213; DEG10330010; DEG10290372; DEG10160009; DEG10270382; DEG10140188; DEG10180013; DEG10390064; DEG10070013;
1751| /gene_family="577"	1	DEG10270155;
1752| /gene_family="784"	78	DEG10380190; DEG10190182; DEG10150286; DEG10390199; DEG10340049; DEG10400224; DEG10230160; DEG10170048; DEG10170049; DEG10010137; DEG10370177; DEG10020086; DEG10300067; DEG10060366; DEG10350216; DEG10400507; DEG10010033; DEG10010032; DEG10100449; DEG10170166; DEG10350413; DEG10270224; DEG10180508; DEG10180568; DEG10250229; DEG10280414; DEG10370036; DEG10130313; DEG10110170; DEG10130160; DEG102402…
1754| /gene_family="4170"	5	DEG10270034; DEG10250032; DEG10100016; DEG10030084; DEG10060285;
1755| /gene_family="3835"	8	DEG10120085; DEG10350015; DEG10130262; DEG10280026; DEG10240012; DEG10130121; DEG10360130; DEG10200387;
1759| /gene_family="3561"	1	DEG10180490;
1703| /gene_family="2144"	9	DEG10050444; DEG10220254; DEG10270327; DEG10100297; DEG10250360; DEG10230257; DEG10180218; DEG10340427; DEG10390153;
1698| /gene_family="365"	12	DEG10120237; DEG10400150; DEG10100350; DEG10320064; DEG10250437; DEG10200224; DEG10240023; DEG10350023; DEG10280036; DEG10270399; DEG10020080; DEG10150066;
1697| /gene_family="3593"	15	DEG10300089; DEG10370004; DEG10270452; DEG10230277; DEG10340120; DEG10070192; DEG10100397; DEG10350100; DEG10380004; DEG10020040; DEG10110034; DEG10250696; DEG10100561; DEG10250482; DEG10270630;
1710| /gene_family="651"	1	DEG10260005;
1706| /gene_family="1600"	25	DEG10390021; DEG10030176; DEG10150057; DEG10290303; DEG10280247; DEG10320053; DEG10180393; DEG10180075; DEG10250269; DEG10360156; DEG10240170; DEG10160170; DEG10100228; DEG10400048; DEG10290278; DEG10230238; DEG10150087; DEG10320203; DEG10190049; DEG10130034; DEG10160055; DEG10220044; DEG10190147; DEG10330173; DEG10330056;
1705| /gene_family="3267"	7	DEG10160164; DEG10140200; DEG10340278; DEG10220133; DEG10020082; DEG10060202; DEG10330167;
1704| /gene_family="3219"	27	DEG10180501; DEG10400566; DEG10020269; DEG10120062; DEG10310220; DEG10050274; DEG10250141; DEG10160309; DEG10190220; DEG10390245; DEG10100112; DEG10200144; DEG10170325; DEG10130423; DEG10290041; DEG10140232; DEG10150041; DEG10060131; DEG10010044; DEG10030528; DEG10220412; DEG10340472; DEG10270129; DEG10280174; DEG10320280; DEG10210018; DEG10330313;
1718| /gene_family="2522"	4	DEG10300081; DEG10030120; DEG10050525; DEG10110176;
1714| /gene_family="30"	6	DEG10330293; DEG10130184; DEG10130073; DEG10030006; DEG10150212; DEG10160289;
1712| /gene_family="876"	100	DEG10030734; DEG10100216; DEG10340077; DEG10330114; DEG10060061; DEG10060062; DEG10180114; DEG10050394; DEG10020083; DEG10270222; DEG10250225; DEG10080054; DEG10230224; DEG10130324; DEG10380238; DEG10330295; DEG10150123; DEG10020061; DEG10300009; DEG10050262; DEG10260086; DEG10100446; DEG10360106; DEG10050060; DEG10400349; DEG10190094; DEG10030320; DEG10330135; DEG10290200; DEG10060049; DEG102701…
1727| /gene_family="872"	13	DEG10150280; DEG10250099; DEG10400133; DEG10160088; DEG10120326; DEG10190104; DEG10130354; DEG10320162; DEG10270090; DEG10330090; DEG10100064; DEG10290327; DEG10240307;
1724| /gene_family="862"	14	DEG10100173; DEG10370148; DEG10380162; DEG10270043; DEG10350453; DEG10270209; DEG10270136; DEG10270512; DEG10250218; DEG10130498; DEG10020294; DEG10270037; DEG10350145; DEG10110085;
1725| /gene_family="1482"	19	DEG10320060; DEG10130440; DEG10030208; DEG10290188; DEG10160161; DEG10360255; DEG10100252; DEG10150277; DEG10110037; DEG10270277; DEG10120250; DEG10190056; DEG10200479; DEG10400033; DEG10250294; DEG10050419; DEG10180090; DEG10330164; DEG10240155;
1723| /gene_family="1346"	21	DEG10240147; DEG10350351; DEG10320074; DEG10400519; DEG10130163; DEG10160200; DEG10320234; DEG10030498; DEG10160145; DEG10130164; DEG10030201; DEG10330148; DEG10200024; DEG10290084; DEG10290083; DEG10330203; DEG10180433; DEG10360314; DEG10120275; DEG10360313; DEG10120276;
1720| /gene_family="3724"	2	DEG10110015; DEG10290280;
1668| /gene_family="1033"	4	DEG10310035; DEG10100159; DEG10300098; DEG10130380;
1670| /gene_family="3587"	96	DEG10150286; DEG10020086; DEG10210198; DEG10400507; DEG10100449; DEG10350413; DEG10270224; DEG10180508; DEG10180509; DEG10250229; DEG10340483; DEG10110170; DEG10240293; DEG10100190; DEG10120051; DEG10060114; DEG10120365; DEG10360266; DEG10350405; DEG10350406; DEG10180471; DEG10400223; DEG10340492; DEG10250133; DEG10250132; DEG10020174; DEG10140150; DEG10030135; DEG10400224; DEG10230160; DEG101101…
1665| /gene_family="2389"	14	DEG10130096; DEG10280250; DEG10130311; DEG10150084; DEG10230250; DEG10240278; DEG10390005; DEG10220019; DEG10200100; DEG10360159; DEG10340439; DEG10290279; DEG10240204; DEG10070001;
1666| /gene_family="1559"	5	DEG10100256; DEG10250318; DEG10130109; DEG10280515; DEG10200361;
1676| /gene_family="3298"	45	DEG10130359; DEG10240368; DEG10050170; DEG10120214; DEG10230066; DEG10120244; DEG10330297; DEG10240025; DEG10100429; DEG10010178; DEG10210087; DEG10060210; DEG10030098; DEG10340317; DEG10150019; DEG10330220; DEG10400175; DEG10180521; DEG10200376; DEG10360017; DEG10020169; DEG10200372; DEG10370091; DEG10320295; DEG10140168; DEG10170207; DEG10380092; DEG10290383; DEG10390074; DEG10130183; DEG101004…
1673| /gene_family="1291"	18	DEG10050052; DEG10270418; DEG10130285; DEG10220078; DEG10100369; DEG10390043; DEG10280532; DEG10340076; DEG10050529; DEG10400040; DEG10200469; DEG10250628; DEG10270249; DEG10270572; DEG10230223; DEG10390186; DEG10220317; DEG10250255;
1672| /gene_family="2614"	90	DEG10330352; DEG10290306; DEG10160148; DEG10240062; DEG10230300; DEG10340272; DEG10280301; DEG10130006; DEG10290105; DEG10170264; DEG10030147; DEG10060284; DEG10400629; DEG10070203; DEG10220258; DEG10180006; DEG10310102; DEG10010110; DEG10020186; DEG10120108; DEG10120199; DEG10320349; DEG10210063; DEG10010218; DEG10190066; DEG10380176; DEG10270449; DEG10130366; DEG10060222; DEG10030503; DEG100802…
1675| /gene_family="3462"	4	DEG10220273; DEG10390162; DEG10240143; DEG10350357;
1674| /gene_family="3824"	1	DEG10050293;
1684| /gene_family="1286"	8	DEG10350048; DEG10220074; DEG10200117; DEG10330104; DEG10160101; DEG10030775; DEG10130473; DEG10150231;
1685| /gene_family="2451"	15	DEG10100173; DEG10370148; DEG10380162; DEG10270043; DEG10350453; DEG10270209; DEG10270136; DEG10270512; DEG10250218; DEG10130498; DEG10020294; DEG10110101; DEG10270037; DEG10350145; DEG10110085;
1687| /gene_family="3207"	33	DEG10140010; DEG10100061; DEG10120319; DEG10050440; DEG10100453; DEG10270511; DEG10250657; DEG10260099; DEG10160027; DEG10130147; DEG10270085; DEG10110014; DEG10180527; DEG10170073; DEG10020166; DEG10350496; DEG10330028; DEG10290067; DEG10250088; DEG10130402; DEG10240290; DEG10200427; DEG10140297; DEG10020096; DEG10060228; DEG10180029; DEG10270145; DEG10400301; DEG10300048; DEG10200055; DEG103200…
1681| /gene_family="3018"	1	DEG10070187;
1682| /gene_family="1976"	45	DEG10050170; DEG10240368; DEG10130359; DEG10120214; DEG10230066; DEG10330297; DEG10240025; DEG10100429; DEG10010178; DEG10210087; DEG10160217; DEG10030098; DEG10340317; DEG10060210; DEG10150019; DEG10330220; DEG10400175; DEG10280050; DEG10180521; DEG10200376; DEG10360017; DEG10020169; DEG10200372; DEG10370091; DEG10320295; DEG10140168; DEG10390074; DEG10380092; DEG10130183; DEG10100430; DEG101602…
1692| /gene_family="4239"	14	DEG10120278; DEG10390167; DEG10230079; DEG10270447; DEG10160120; DEG10100394; DEG10050141; DEG10220283; DEG10130075; DEG10250477; DEG10190086; DEG10330122; DEG10180176; DEG10320110;
1693| /gene_family="2655"	4	DEG10180431; DEG10290128; DEG10120255; DEG10130406;
1694| /gene_family="1268"	2	DEG10180534; DEG10290013;
1695| /gene_family="1690"	2	DEG10050346; DEG10200075;
1689| /gene_family="3491"	7	DEG10270203; DEG10130349; DEG10400163; DEG10250165; DEG10240376; DEG10350491; DEG10280364;
1690| /gene_family="1077"	29	DEG10290361; DEG10030476; DEG10340058; DEG10350377; DEG10310087; DEG10280450; DEG10230204; DEG10190017; DEG10160020; DEG10110012; DEG10150249; DEG10370158; DEG10390072; DEG10020109; DEG10380171; DEG10330021; DEG10240114; DEG10050412; DEG10120031; DEG10010108; DEG10360221; DEG10200340; DEG10180023; DEG10070205; DEG10220124; DEG10130479; DEG10320021; DEG10170130; DEG10280075;
1691| /gene_family="2611"	2	DEG10300049; DEG10170015;
1913| /gene_family="3592"	17	DEG10260011; DEG10270653; DEG10100209; DEG10250635; DEG10400194; DEG10130110; DEG10400055; DEG10310115; DEG10290344; DEG10200439; DEG10280119; DEG10010252; DEG10250246; DEG10360236; DEG10320092; DEG10250728; DEG10270240;
1915| /gene_family="1371"	30	DEG10140010; DEG10100061; DEG10120319; DEG10050440; DEG10100453; DEG10270511; DEG10250657; DEG10260099; DEG10160027; DEG10270085; DEG10110014; DEG10180527; DEG10020166; DEG10330028; DEG10290067; DEG10250088; DEG10130402; DEG10240290; DEG10200427; DEG10140297; DEG10020096; DEG10060228; DEG10180029; DEG10270145; DEG10400301; DEG10300048; DEG10200055; DEG10320027; DEG10120189; DEG10360065;
1914| /gene_family="1568"	1	DEG10120083;
1919| /gene_family="3900"	18	DEG10030363; DEG10130155; DEG10030366; DEG10360240; DEG10360106; DEG10180114; DEG10400139; DEG10140146; DEG10180185; DEG10060341; DEG10150123; DEG10200265; DEG10280312; DEG10200318; DEG10020067; DEG10190094; DEG10200440; DEG10080223;
1918| /gene_family="2678"	22	DEG10400634; DEG10400633; DEG10300106; DEG10270436; DEG10350141; DEG10350142; DEG10400350; DEG10210102; DEG10280127; DEG10100383; DEG10030729; DEG10290167; DEG10180369; DEG10100382; DEG10180248; DEG10180188; DEG10050365; DEG10050061; DEG10050046; DEG10250469; DEG10250468; DEG10270435;
1904| /gene_family="3068"	22	DEG10380080; DEG10250192; DEG10350276; DEG10170081; DEG10400173; DEG10290297; DEG10110158; DEG10370079; DEG10010237; DEG10100156; DEG10130245; DEG10060336; DEG10270189; DEG10210097; DEG10120154; DEG10320227; DEG10140199; DEG10190165; DEG10160193; DEG10330196; DEG10020073; DEG10070168;
1907| /gene_family="1408"	14	DEG10200178; DEG10130246; DEG10160090; DEG10220071; DEG10190107; DEG10400589; DEG10240220; DEG10320160; DEG10360133; DEG10330092; DEG10340144; DEG10290324; DEG10030421; DEG10230296;
1906| /gene_family="2737"	11	DEG10280338; DEG10250056; DEG10230020; DEG10340198; DEG10400661; DEG10270058; DEG10100035; DEG10280385; DEG10270620; DEG10250687; DEG10400217;
1909| /gene_family="1196"	12	DEG10130316; DEG10350263; DEG10160031; DEG10180036; DEG10330032; DEG10190026; DEG10320031; DEG10290148; DEG10010093; DEG10050594; DEG10200040; DEG10280314;
1908| /gene_family="1142"	21	DEG10330077; DEG10180352; DEG10290229; DEG10130008; DEG10030258; DEG10050329; DEG10200110; DEG10320188; DEG10160074; DEG10280490; DEG10280534; DEG10270548; DEG10350323; DEG10240180; DEG10150116; DEG10100492; DEG10400116; DEG10250598; DEG10120091; DEG10010158; DEG10360129;
1896| /gene_family="1497"	32	DEG10170008; DEG10330337; DEG10010264; DEG10050567; DEG10230028; DEG10190283; DEG10400331; DEG10020007; DEG10370223; DEG10350103; DEG10130289; DEG10290335; DEG10120221; DEG10180580; DEG10030066; DEG10390164; DEG10060076; DEG10270016; DEG10340304; DEG10210214; DEG10380232; DEG10140196; DEG10220277; DEG10240260; DEG10160333; DEG10280467; DEG10200206; DEG10250016; DEG10100006; DEG10320337; DEG100701…
1899| /gene_family="3646"	47	DEG10100160; DEG10170009; DEG10380148; DEG10240004; DEG10200470; DEG10340401; DEG10300014; DEG10300012; DEG10250148; DEG10010263; DEG10360095; DEG10350236; DEG10310158; DEG10030155; DEG10280325; DEG10300096; DEG10400471; DEG10250167; DEG10350008; DEG10380065; DEG10270578; DEG10280043; DEG10210141; DEG10200371; DEG10130462; DEG10200335; DEG10100273; DEG10230052; DEG10050626; DEG10230116; DEG102506…
1901| /gene_family="1117"	18	DEG10130444; DEG10050562; DEG10100481; DEG10220111; DEG10030715; DEG10120281; DEG10340031; DEG10050155; DEG10390161; DEG10400383; DEG10250587; DEG10050037; DEG10020204; DEG10220272; DEG10180170; DEG10360054; DEG10390063; DEG10030405;
1888| /gene_family="2752"	2	DEG10220257; DEG10020022;
1892| /gene_family="111"	47	DEG10330156; DEG10200190; DEG10240005; DEG10330017; DEG10030195; DEG10240109; DEG10270377; DEG10010260; DEG10230208; DEG10290099; DEG10340445; DEG10190013; DEG10070057; DEG10280456; DEG10290365; DEG10230246; DEG10400278; DEG10130041; DEG10170115; DEG10390107; DEG10320017; DEG10100326; DEG10180018; DEG10360176; DEG10030480; DEG10350381; DEG10160153; DEG10220186; DEG10150252; DEG10310133; DEG101600…
1893| /gene_family="224"	32	DEG10290052; DEG10170314; DEG10390236; DEG10130412; DEG10180492; DEG10010055; DEG10060141; DEG10360191; DEG10230145; DEG10030517; DEG10220401; DEG10340461; DEG10250145; DEG10160320; DEG10210025; DEG10270133; DEG10350396; DEG10140222; DEG10240319; DEG10190209; DEG10280163; DEG10330324; DEG10400558; DEG10120073; DEG10380016; DEG10110180; DEG10080252; DEG10020258; DEG10370019; DEG10200154; DEG103202…
1894| /gene_family="2272"	72	DEG10380166; DEG10290363; DEG10330019; DEG10010102; DEG10030478; DEG10330014; DEG10290368; DEG10330016; DEG10220249; DEG10050409; DEG10050407; DEG10230225; DEG10400459; DEG10230206; DEG10190012; DEG10190015; DEG10220117; DEG10050055; DEG10110010; DEG10220119; DEG10380041; DEG10370152; DEG10230209; DEG10130040; DEG10130482; DEG10180017; DEG10320014; DEG10250411; DEG10250412; DEG10170128; DEG101003…
1882| /gene_family="766"	9	DEG10100400; DEG10150165; DEG10110051; DEG10270464; DEG10110080; DEG10350443; DEG10250490; DEG10350442; DEG10180282;
1880| /gene_family="1158"	2	DEG10050336; DEG10070037;
1887| /gene_family="1328"	29	DEG10390003; DEG10190234; DEG10100529; DEG10020084; DEG10220010; DEG10340429; DEG10250658; DEG10060101; DEG10360235; DEG10350275; DEG10270590; DEG10370227; DEG10170101; DEG10260068; DEG10290061; DEG10120321; DEG10130345; DEG10030541; DEG10140295; DEG10080239; DEG10210217; DEG10200016; DEG10400327; DEG10380240; DEG10230255; DEG10280420; DEG10180516; DEG10070244; DEG10010091;
1885| /gene_family="3220"	10	DEG10350174; DEG10130192; DEG10120293; DEG10130038; DEG10270228; DEG10100194; DEG10250233; DEG10270292; DEG10250310; DEG10350313;
1884| /gene_family="4276"	7	DEG10340133; DEG10250155; DEG10270150; DEG10280007; DEG10400216; DEG10130323; DEG10220447;
1874| /gene_family="2324"	12	DEG10270492; DEG10130278; DEG10050031; DEG10330347; DEG10180589; DEG10100432; DEG10120240; DEG10280097; DEG10250530; DEG10200305; DEG10160342; DEG10290077;
1877| /gene_family="1676"	24	DEG10130433; DEG10030538; DEG10060121; DEG10150035; DEG10220421; DEG10010034; DEG10280184; DEG10340482; DEG10180507; DEG10330303; DEG10210009; DEG10140242; DEG10240337; DEG10120052; DEG10080263; DEG10160299; DEG10200134; DEG10190230; DEG10400222; DEG10020279; DEG10370009; DEG10100102; DEG10320290; DEG10290031;
1864| /gene_family="3008"	23	DEG10390171; DEG10010076; DEG10190286; DEG10220289; DEG10340357; DEG10320341; DEG10150246; DEG10400597; DEG10020224; DEG10180583; DEG10120324; DEG10030547; DEG10330341; DEG10100538; DEG10170285; DEG10280375; DEG10210038; DEG10160336; DEG10370215; DEG10290079; DEG10130337; DEG10240162; DEG10200094;
1865| /gene_family="3802"	1	DEG10180286;
1869| /gene_family="2143"	8	DEG10310109; DEG10150317; DEG10080275; DEG10050600; DEG10350324; DEG10240179; DEG10360306; DEG10130322;
1858| /gene_family="164"	33	DEG10120232; DEG10390003; DEG10340017; DEG10160102; DEG10310168; DEG10220010; DEG10140182; DEG10020205; DEG10060368; DEG10280202; DEG10180273; DEG10230185; DEG10270322; DEG10350354; DEG10380020; DEG10190114; DEG10200237; DEG10070234; DEG10250355; DEG10030129; DEG10290124; DEG10170260; DEG10010216; DEG10330105; DEG10050579; DEG10400668; DEG10320142; DEG10220064; DEG10370025; DEG10100291; DEG102302…
1859| /gene_family="102"	45	DEG10100160; DEG10170009; DEG10300095; DEG10400403; DEG10070064; DEG10340401; DEG10270577; DEG10340402; DEG10380065; DEG10010263; DEG10010262; DEG10360095; DEG10400348; DEG10270175; DEG10270578; DEG10030155; DEG10200128; DEG10250166; DEG10250167; DEG10400235; DEG10210141; DEG10200371; DEG10200335; DEG10260069; DEG10230116; DEG10200422; DEG10170010; DEG10400369; DEG10250640; DEG10150219; DEG101802…
1856| /gene_family="2432"	20	DEG10080298; DEG10240039; DEG10130069; DEG10150312; DEG10200462; DEG10180556; DEG10180055; DEG10310032; DEG10270105; DEG10330251; DEG10160248; DEG10250115; DEG10120116; DEG10010158; DEG10280534; DEG10100080; DEG10360304; DEG10290354; DEG10320317; DEG10020160;
1857| /gene_family="3794"	3	DEG10250379; DEG10110209; DEG10270348;
1860| /gene_family="4593"	37	DEG10340131; DEG10120312; DEG10120314; DEG10290159; DEG10080030; DEG10220445; DEG10030438; DEG10220443; DEG10350251; DEG10350250; DEG10190039; DEG10190037; DEG10160044; DEG10050331; DEG10160042; DEG10360141; DEG10390269; DEG10200252; DEG10330045; DEG10130202; DEG10330043; DEG10360139; DEG10200254; DEG10290161; DEG10340129; DEG10400368; DEG10030440; DEG10400242; DEG10080273; DEG10210149; DEG101501…
1853| /gene_family="3854"	7	DEG10250718; DEG10050369; DEG10270646; DEG10050196; DEG10060027; DEG10020289; DEG10020144;
1852| /gene_family="5132"	9	DEG10250310; DEG10130038; DEG10100194; DEG10270228; DEG10270292; DEG10250233; DEG10400444; DEG10400680; DEG10350313;
1854| /gene_family="4896"	8	DEG10330267; DEG10030045; DEG10240347; DEG10320327; DEG10130046; DEG10360212; DEG10190274; DEG10160264;
1849| /gene_family="930"	1	DEG10130106;
1848| /gene_family="2466"	75	DEG10070082; DEG10200195; DEG10030494; DEG10130311; DEG10130096; DEG10170194; DEG10380114; DEG10390005; DEG10100373; DEG10010200; DEG10280349; DEG10150241; DEG10400402; DEG10120258; DEG10210111; DEG10310082; DEG10070211; DEG10170210; DEG10350005; DEG10230249; DEG10340440; DEG10360036; DEG10240278; DEG10140144; DEG10380040; DEG10220019; DEG10220018; DEG10180396; DEG10140009; DEG10170242; DEG103601…
1851| /gene_family="740"	19	DEG10220138; DEG10030711; DEG10250703; DEG10190130; DEG10100568; DEG10280087; DEG10230265; DEG10130298; DEG10330080; DEG10320185; DEG10160077; DEG10290375; DEG10210036; DEG10340407; DEG10080156; DEG10180344; DEG10270635; DEG10400408; DEG10070127;
1850| /gene_family="4277"	27	DEG10240325; DEG10130418; DEG10180497; DEG10120067; DEG10360195; DEG10400562; DEG10050279; DEG10020264; DEG10170320; DEG10250142; DEG10220407; DEG10210021; DEG10270130; DEG10140227; DEG10280169; DEG10320275; DEG10100116; DEG10200149; DEG10010049; DEG10290046; DEG10060136; DEG10340467; DEG10310217; DEG10030523; DEG10160314; DEG10190215; DEG10330318;
1845| /gene_family="1775"	12	DEG10130193; DEG10240289; DEG10030499; DEG10160201; DEG10050154; DEG10170339; DEG10330204; DEG10150010; DEG10360012; DEG10320235; DEG10400158; DEG10200325;
1844| /gene_family="276"	49	DEG10030155; DEG10170009; DEG10380148; DEG10240004; DEG10200470; DEG10080191; DEG10340401; DEG10300014; DEG10300012; DEG10250148; DEG10010263; DEG10360095; DEG10350236; DEG10310158; DEG10300096; DEG10400471; DEG10250167; DEG10350008; DEG10380065; DEG10270578; DEG10280043; DEG10210141; DEG10200371; DEG10390129; DEG10130462; DEG10200335; DEG10100273; DEG10230052; DEG10050626; DEG10230116; DEG102506…
1847| /gene_family="2286"	27	DEG10100275; DEG10130272; DEG10200437; DEG10350318; DEG10200007; DEG10130009; DEG10180469; DEG10360126; DEG10370112; DEG10260064; DEG10250339; DEG10210121; DEG10170095; DEG10400188; DEG10240184; DEG10270500; DEG10340147; DEG10360265; DEG10380118; DEG10050436; DEG10020139; DEG10050181; DEG10350077; DEG10240084; DEG10250540; DEG10130071; DEG10290116;
1846| /gene_family="337"	5	DEG10250757; DEG10280110; DEG10260062; DEG10350438; DEG10100606;
1842| /gene_family="2499"	45	DEG10160082; DEG10230108; DEG10120021; DEG10070142; DEG10320231; DEG10290095; DEG10350280; DEG10100563; DEG10220240; DEG10060109; DEG10270631; DEG10110114; DEG10380068; DEG10320174; DEG10150090; DEG10330084; DEG10330200; DEG10240217; DEG10250697; DEG10180315; DEG10030140; DEG10360151; DEG10130100; DEG10030238; DEG10390147; DEG10180586; DEG10010018; DEG10140128; DEG10170035; DEG10400625; DEG102902…
1839| /gene_family="3877"	25	DEG10100067; DEG10330030; DEG10400011; DEG10350454; DEG10130169; DEG10250103; DEG10180034; DEG10130133; DEG10400174; DEG10160029; DEG10280148; DEG10100283; DEG10250313; DEG10360170; DEG10290122; DEG10240171; DEG10350328; DEG10400245; DEG10280191; DEG10190024; DEG10270094; DEG10050560; DEG10020011; DEG10250347; DEG10120184;
1834| /gene_family="3975"	2	DEG10150009; DEG10280088;
1835| /gene_family="1664"	9	DEG10290312; DEG10160177; DEG10320211; DEG10240280; DEG10130352; DEG10030152; DEG10330180; DEG10190154; DEG10200289;
1824| /gene_family="87"	10	DEG10160199; DEG10050156; DEG10360034; DEG10240254; DEG10350101; DEG10130117; DEG10320233; DEG10330202; DEG10150242; DEG10290088;
1825| /gene_family="2172"	10	DEG10030688; DEG10080099; DEG10280146; DEG10250011; DEG10270012; DEG10280418; DEG10400007; DEG10130134; DEG10280438; DEG10200168;
1826| /gene_family="1553"	1	DEG10050634;
1816| /gene_family="3162"	6	DEG10320081; DEG10130267; DEG10180126; DEG10190070; DEG10050391; DEG10250337;
1814| /gene_family="949"	11	DEG10160173; DEG10340169; DEG10240151; DEG10390177; DEG10080314; DEG10120247; DEG10310148; DEG10330176; DEG10280195; DEG10220304; DEG10200293;
1811| /gene_family="1160"	1	DEG10030767;
1808| /gene_family="2562"	30	DEG10060162; DEG10290190; DEG10010204; DEG10100278; DEG10400523; DEG10360091; DEG10050468; DEG10200121; DEG10280242; DEG10190118; DEG10230086; DEG10130383; DEG10340352; DEG10320131; DEG10020101; DEG10380088; DEG10170120; DEG10330100; DEG10120202; DEG10160098; DEG10150140; DEG10210098; DEG10220370; DEG10350220; DEG10270315; DEG10080066; DEG10250344; DEG10030248; DEG10370087; DEG10140134;
1806| /gene_family="562"	11	DEG10100349; DEG10320065; DEG10400610; DEG10250436; DEG10150065; DEG10130360; DEG10120213; DEG10270398; DEG10200314; DEG10050012; DEG10360175;
1804| /gene_family="567"	30	DEG10340299; DEG10080294; DEG10270571; DEG10260092; DEG10050427; DEG10140302; DEG10130149; DEG10180549; DEG10290379; DEG10010080; DEG10380090; DEG10260058; DEG10380151; DEG10050476; DEG10270168; DEG10020219; DEG10360321; DEG10110204; DEG10080316; DEG10100513; DEG10100512; DEG10160254; DEG10270109; DEG10050208; DEG10250627; DEG10330257; DEG10250172; DEG10340262; DEG10170278; DEG10100141;
1805| /gene_family="353"	19	DEG10050027; DEG10030362; DEG10180149; DEG10290263; DEG10230094; DEG10330134; DEG10200042; DEG10340361; DEG10360104; DEG10120346; DEG10130276; DEG10350055; DEG10320097; DEG10150125; DEG10240058; DEG10390082; DEG10160132; DEG10220142; DEG10190078;
1803| /gene_family="1042"	100	DEG10030734; DEG10320118; DEG10340077; DEG10330114; DEG10330295; DEG10100381; DEG10100446; DEG10020083; DEG10350028; DEG10050542; DEG10270222; DEG10250225; DEG10080054; DEG10130324; DEG10150123; DEG10180246; DEG10300009; DEG10050262; DEG10050394; DEG10360106; DEG10050060; DEG10400349; DEG10190094; DEG10030320; DEG10290200; DEG10060049; DEG10250613; DEG10270176; DEG10360240; DEG10370038; DEG103702…
1800| /gene_family="2944"	14	DEG10130084; DEG10240064; DEG10200092; DEG10290374; DEG10150325; DEG10340290; DEG10330285; DEG10080081; DEG10190248; DEG10280227; DEG10160281; DEG10030026; DEG10120093; DEG10320303;
1801| /gene_family="2835"	1	DEG10050571;
1798| /gene_family="842"	24	DEG10370161; DEG10130351; DEG10200198; DEG10240027; DEG10160282; DEG10150013; DEG10400501; DEG10220340; DEG10050210; DEG10280005; DEG10290390; DEG10360016; DEG10030027; DEG10390202; DEG10070106; DEG10320302; DEG10190247; DEG10380175; DEG10330286; DEG10120179; DEG10340544; DEG10170116; DEG10210059; DEG10180537;
1796| /gene_family="2"	16	DEG10250631; DEG10300046; DEG10270573; DEG10270219; DEG10370171; DEG10380185; DEG10070145; DEG10060345; DEG10260063; DEG10030139; DEG10050321; DEG10340427; DEG10230257; DEG10060249; DEG10020228; DEG10030572;
1797| /gene_family="1231"	3	DEG10350471; DEG10050322; DEG10280059;
1794| /gene_family="1087"	8	DEG10330335; DEG10130435; DEG10290386; DEG10270458; DEG10190281; DEG10320335; DEG10110215; DEG10160331;
1795| /gene_family="623"	17	DEG10210205; DEG10400512; DEG10020081; DEG10290311; DEG10380026; DEG10260101; DEG10070233; DEG10200034; DEG10060091; DEG10250171; DEG10230110; DEG10120162; DEG10170096; DEG10220238; DEG10140040; DEG10100140; DEG10370030;
2034| /gene_family="2811"	1	DEG10130224;
2035| /gene_family="2555"	100	DEG10030734; DEG10340077; DEG10330114; DEG10330295; DEG10180114; DEG10280312; DEG10350028; DEG10220139; DEG10270222; DEG10250225; DEG10400139; DEG10080054; DEG10130324; DEG10120209; DEG10150123; DEG10180246; DEG10300009; DEG10050262; DEG10180475; DEG10360106; DEG10050060; DEG10070110; DEG10330135; DEG10290200; DEG10250613; DEG10270176; DEG10370038; DEG10370226; DEG10370225; DEG10320297; DEG101100…
2036| /gene_family="1226"	2	DEG10350229; DEG10280058;
2037| /gene_family="4305"	93	DEG10330352; DEG10290306; DEG10160148; DEG10240062; DEG10230300; DEG10340272; DEG10280301; DEG10130006; DEG10290105; DEG10170264; DEG10210040; DEG10030147; DEG10220095; DEG10060284; DEG10400629; DEG10020031; DEG10070203; DEG10220258; DEG10180006; DEG10170025; DEG10310102; DEG10010110; DEG10020186; DEG10120108; DEG10170240; DEG10360173; DEG10390099; DEG10320349; DEG10210063; DEG10010218; DEG102401…
2038| /gene_family="2836"	9	DEG10400124; DEG10030054; DEG10130037; DEG10010238; DEG10170080; DEG10120158; DEG10140170; DEG10060349; DEG10290012;
2043| /gene_family="1850"	25	DEG10100067; DEG10250347; DEG10330030; DEG10400011; DEG10350454; DEG10130169; DEG10250103; DEG10180034; DEG10400174; DEG10160029; DEG10280148; DEG10100283; DEG10250313; DEG10360170; DEG10290122; DEG10240171; DEG10350328; DEG10400245; DEG10280191; DEG10020011; DEG10270094; DEG10050560; DEG10190024; DEG10130133; DEG10120184;
2044| /gene_family="1169"	2	DEG10300049; DEG10170015;
2046| /gene_family="3555"	100	DEG10150286; DEG10020086; DEG10210198; DEG10400507; DEG10100449; DEG10350413; DEG10180508; DEG10180509; DEG10240278; DEG10340483; DEG10110170; DEG10340049; DEG10120051; DEG10060114; DEG10120365; DEG10360266; DEG10100299; DEG10350405; DEG10180471; DEG10400223; DEG10400224; DEG10370045; DEG10250133; DEG10250132; DEG10020174; DEG10140150; DEG10030135; DEG10380190; DEG10340492; DEG10230160; DEG101101…
2016| /gene_family="1728"	26	DEG10350088; DEG10350089; DEG10010227; DEG10240100; DEG10120370; DEG10270021; DEG10010224; DEG10400351; DEG10130066; DEG10130064; DEG10200271; DEG10240098; DEG10310198; DEG10200272; DEG10270568; DEG10350087; DEG10270569; DEG10120369; DEG10280335; DEG10280336; DEG10250624; DEG10240099; DEG10200270; DEG10360049; DEG10100009; DEG10260050;
2020| /gene_family="2475"	17	DEG10200011; DEG10400344; DEG10130033; DEG10330351; DEG10180595; DEG10050058; DEG10140175; DEG10120212; DEG10030510; DEG10360179; DEG10320347; DEG10250708; DEG10060290; DEG10160346; DEG10270637; DEG10190292; DEG10240074;
2023| /gene_family="1680"	4	DEG10180514; DEG10030148; DEG10310010; DEG10150269;
2025| /gene_family="1040"	30	DEG10290151; DEG10010130; DEG10120042; DEG10330035; DEG10400657; DEG10340422; DEG10370217; DEG10210206; DEG10140201; DEG10350259; DEG10230260; DEG10320034; DEG10110016; DEG10240235; DEG10270520; DEG10060352; DEG10130264; DEG10220336; DEG10310156; DEG10100459; DEG10030449; DEG10160034; DEG10190029; DEG10020132; DEG10200262; DEG10380225; DEG10250561; DEG10360148; DEG10180040; DEG10170156;
2024| /gene_family="4840"	24	DEG10400612; DEG10010201; DEG10280419; DEG10270244; DEG10160266; DEG10340092; DEG10030020; DEG10180565; DEG10380043; DEG10320323; DEG10020105; DEG10250249; DEG10150278; DEG10130441; DEG10120263; DEG10230235; DEG10310212; DEG10330270; DEG10370048; DEG10170123; DEG10070223; DEG10290016; DEG10210156; DEG10190271;
2029| /gene_family="1144"	15	DEG10390168; DEG10250582; DEG10100477; DEG10220284; DEG10070062; DEG10170193; DEG10080144; DEG10280226; DEG10010160; DEG10050470; DEG10310117; DEG10210064; DEG10140022; DEG10400579; DEG10030251;
2031| /gene_family="2650"	11	DEG10320239; DEG10030086; DEG10190172; DEG10180442; DEG10160206; DEG10290285; DEG10150014; DEG10120198; DEG10330209; DEG10360018; DEG10240164;
2030| /gene_family="3737"	1	DEG10250376;
2006| /gene_family="835"	9	DEG10270216; DEG10100182; DEG10250224; DEG10110125; DEG10400279; DEG10120200; DEG10280234; DEG10360131; DEG10200304;
2010| /gene_family="1649"	38	DEG10380128; DEG10380146; DEG10290220; DEG10100543; DEG10260038; DEG10350334; DEG10120350; DEG10100520; DEG10210084; DEG10360270; DEG10250671; DEG10330228; DEG10050251; DEG10160225; DEG10220246; DEG10320250; DEG10400313; DEG10110172; DEG10020288; DEG10170303; DEG10240298; DEG10350097; DEG10370134; DEG10050536; DEG10010066; DEG10250646; DEG10060039; DEG10370121; DEG10220434; DEG10070081; DEG102706…
2015| /gene_family="1311"	3	DEG10180340; DEG10350134; DEG10180123;
1987| /gene_family="3157"	25	DEG10330076; DEG10120230; DEG10240126; DEG10270556; DEG10150228; DEG10280200; DEG10180353; DEG10190133; DEG10290230; DEG10070171; DEG10030257; DEG10360052; DEG10100498; DEG10050607; DEG10200423; DEG10010144; DEG10020062; DEG10130119; DEG10160073; DEG10250609; DEG10350368; DEG10060196; DEG10270107; DEG10210072; DEG10170065;
1984| /gene_family="3853"	5	DEG10080279; DEG10070215; DEG10050461; DEG10300043; DEG10050482;
1992| /gene_family="3316"	7	DEG10250174; DEG10100143; DEG10180065; DEG10270170; DEG10360067; DEG10200052; DEG10280152;
1999| /gene_family="91"	1	DEG10130317;
1996| /gene_family="1431"	53	DEG10060003; DEG10390044; DEG10200196; DEG10290228; DEG10320187; DEG10170177; DEG10120126; DEG10120318; DEG10170005; DEG10330078; DEG10200197; DEG10270005; DEG10150117; DEG10180351; DEG10160208; DEG10190132; DEG10180449; DEG10020004; DEG10140142; DEG10370111; DEG10110131; DEG10280495; DEG10280027; DEG10210120; DEG10210122; DEG10230048; DEG10290331; DEG10390108; DEG10130327; DEG10140048; DEG101502…
1975| /gene_family="890"	11	DEG10370197; DEG10400600; DEG10010082; DEG10240008; DEG10150263; DEG10210055; DEG10280093; DEG10130127; DEG10170276; DEG10120384; DEG10070136;
1971| /gene_family="470"	2	DEG10020106; DEG10220090;
1980| /gene_family="1584"	41	DEG10400070; DEG10170026; DEG10250191; DEG10030557; DEG10120121; DEG10010012; DEG10100521; DEG10180546; DEG10370054; DEG10190037; DEG10050331; DEG10290393; DEG10160042; DEG10070055; DEG10190261; DEG10360328; DEG10280393; DEG10400495; DEG10210149; DEG10330043; DEG10200254; DEG10100155; DEG10250183; DEG10240016; DEG10250647; DEG10030440; DEG10270188; DEG10160270; DEG10380052; DEG10270179; DEG103302…
1976| /gene_family="3927"	13	DEG10270436; DEG10290167; DEG10400633; DEG10400634; DEG10210102; DEG10280127; DEG10100383; DEG10030729; DEG10250469; DEG10300106; DEG10180247; DEG10350141; DEG10300107;
1979| /gene_family="2415"	1	DEG10130184;
1956| /gene_family="2923"	10	DEG10130399; DEG10050627; DEG10330345; DEG10270467; DEG10190288; DEG10160340; DEG10120005; DEG10100403; DEG10290074; DEG10250493;
1959| /gene_family="220"	1	DEG10120026;
1955| /gene_family="4538"	9	DEG10240130; DEG10130223; DEG10080176; DEG10400234; DEG10280511; DEG10100409; DEG10200242; DEG10250497; DEG10120146;
1964| /gene_family="1637"	1	DEG10130375;
1962| /gene_family="236"	1	DEG10030225;
1942| /gene_family="474"	59	DEG10030490; DEG10340055; DEG10390042; DEG10060002; DEG10170004; DEG10270004; DEG10170176; DEG10190175; DEG10050551; DEG10160209; DEG10200287; DEG10350001; DEG10230200; DEG10220076; DEG10370110; DEG10020003; DEG10130002; DEG10140141; DEG10250003; DEG10020149; DEG10370077; DEG10210123; DEG10130487; DEG10290006; DEG10290333; DEG10030004; DEG10320307; DEG10240353; DEG10120327; DEG10060171; DEG103500…
1940| /gene_family="405"	1	DEG10290284;
1939| /gene_family="2487"	27	DEG10020219; DEG10250172; DEG10270571; DEG10260092; DEG10050427; DEG10340299; DEG10140302; DEG10130149; DEG10180549; DEG10290379; DEG10010080; DEG10380090; DEG10380151; DEG10270168; DEG10360321; DEG10110204; DEG10080316; DEG10100513; DEG10100512; DEG10160254; DEG10270109; DEG10050208; DEG10250627; DEG10330257; DEG10080294; DEG10170278; DEG10100141;
1936| /gene_family="4082"	33	DEG10240324; DEG10170319; DEG10130417; DEG10010050; DEG10360194; DEG10400561; DEG10230148; DEG10020263; DEG10120068; DEG10380015; DEG10340466; DEG10220406; DEG10370016; DEG10210022; DEG10270131; DEG10140226; DEG10320274; DEG10280168; DEG10100117; DEG10390241; DEG10350399; DEG10150046; DEG10290047; DEG10060137; DEG10050280; DEG10180496; DEG10030522; DEG10110184; DEG10250143; DEG10160315; DEG102001…
1950| /gene_family="689"	12	DEG10230131; DEG10250270; DEG10100229; DEG10270257; DEG10160210; DEG10190176; DEG10220129; DEG10330213; DEG10180454; DEG10320243; DEG10400361; DEG10120019;
1948| /gene_family="4310"	31	DEG10130095; DEG10400581; DEG10270475; DEG10060024; DEG10220456; DEG10020182; DEG10340359; DEG10240276; DEG10160060; DEG10400210; DEG10370221; DEG10140129; DEG10390278; DEG10320199; DEG10330061; DEG10170228; DEG10190144; DEG10200424; DEG10120363; DEG10210212; DEG10080218; DEG10100416; DEG10230092; DEG10380230; DEG10350115; DEG10250504; DEG10180381; DEG10290282; DEG10360160; DEG10010193; DEG101101…
1946| /gene_family="1904"	2	DEG10110033; DEG10180082;
1947| /gene_family="2055"	1	DEG10110227;
1945| /gene_family="302"	43	DEG10030559; DEG10380085; DEG10200418; DEG10310006; DEG10060328; DEG10150334; DEG10200416; DEG10080206; DEG10120357; DEG10120359; DEG10210080; DEG10130026; DEG10350417; DEG10380087; DEG10290397; DEG10290395; DEG10130028; DEG10400094; DEG10250245; DEG10400598; DEG10280104; DEG10280102; DEG10250243; DEG10240358; DEG10240356; DEG10100205; DEG10100207; DEG10060330; DEG10270239; DEG10030561; DEG100701…
1926| /gene_family="2721"	14	DEG10310037; DEG10290301; DEG10280285; DEG10150059; DEG10320055; DEG10160168; DEG10240168; DEG10360183; DEG10100407; DEG10400643; DEG10070027; DEG10200169; DEG10180077; DEG10330171;
1925| /gene_family="3022"	28	DEG10010135; DEG10080110; DEG10200003; DEG10130165; DEG10220382; DEG10360077; DEG10360078; DEG10370209; DEG10180056; DEG10180057; DEG10170162; DEG10160176; DEG10120228; DEG10350092; DEG10350091; DEG10230071; DEG10210192; DEG10380219; DEG10150188; DEG10320049; DEG10020135; DEG10150187; DEG10050066; DEG10140265; DEG10330179; DEG10290240; DEG10240305; DEG10240304;
1922| /gene_family="2597"	2	DEG10130086; DEG10240401;
1920| /gene_family="7"	3	DEG10130101; DEG10280281; DEG10400110;
1934| /gene_family="3274"	3	DEG10180597; DEG10190179; DEG10180167;
1932| /gene_family="3438"	6	DEG10050520; DEG10270308; DEG10100269; DEG10130103; DEG10250331; DEG10400113;
1930| /gene_family="2478"	9	DEG10200428; DEG10240374; DEG10290182; DEG10130346; DEG10250041; DEG10230177; DEG10280154; DEG10150206; DEG10360062;
1929| /gene_family="1929"	20	DEG10380189; DEG10130442; DEG10400638; DEG10150003; DEG10330291; DEG10120132; DEG10370176; DEG10200165; DEG10360006; DEG10210172; DEG10180530; DEG10160287; DEG10240048; DEG10290008; DEG10320300; DEG10110195; DEG10070180; DEG10190243; DEG10280529; DEG10010181;
2201| /gene_family="2889"	3	DEG10270035; DEG10130338; DEG10250033;
2203| /gene_family="1729"	9	DEG10140209; DEG10220168; DEG10060370; DEG10070003; DEG10340157; DEG10010017; DEG10270636; DEG10250705; DEG10390096;
2205| /gene_family="4275"	4	DEG10250465; DEG10100380; DEG10270433; DEG10280468;
2207| /gene_family="981"	26	DEG10200438; DEG10330137; DEG10130273; DEG10230106; DEG10170195; DEG10290227; DEG10350319; DEG10150118; DEG10220131; DEG10060269; DEG10140024; DEG10390077; DEG10020162; DEG10340386; DEG10400289; DEG10120226; DEG10030376; DEG10320094; DEG10050601; DEG10160135; DEG10010163; DEG10050435; DEG10100298; DEG10250361; DEG10240183; DEG10180147;
2192| /gene_family="2674"	18	DEG10160257; DEG10400273; DEG10350416; DEG10330260; DEG10240355; DEG10130299; DEG10200480; DEG10180574; DEG10290069; DEG10150309; DEG10280295; DEG10030053; DEG10360302; DEG10120367; DEG10270485; DEG10110214; DEG10320333; DEG10250521;
2193| /gene_family="2644"	1	DEG10030099;
2195| /gene_family="1597"	34	DEG10380128; DEG10100543; DEG10260038; DEG10350334; DEG10120350; DEG10100520; DEG10210084; DEG10220246; DEG10250671; DEG10320250; DEG10330228; DEG10050251; DEG10160225; DEG10360270; DEG10200026; DEG10400313; DEG10110172; DEG10020288; DEG10170303; DEG10240298; DEG10350097; DEG10050536; DEG10010066; DEG10250646; DEG10370121; DEG10220434; DEG10070081; DEG10270603; DEG10270582; DEG10110121; DEG102800…
2197| /gene_family="2165"	3	DEG10300102; DEG10400675; DEG10130486;
2198| /gene_family="515"	46	DEG10340054; DEG10360165; DEG10030158; DEG10060277; DEG10350470; DEG10250595; DEG10050462; DEG10220155; DEG10020180; DEG10350293; DEG10200232; DEG10270654; DEG10070166; DEG10200236; DEG10240212; DEG10250285; DEG10100244; DEG10100490; DEG10210119; DEG10010234; DEG10100590; DEG10170226; DEG10030708; DEG10400433; DEG10130211; DEG10290203; DEG10380133; DEG10270547; DEG10120177; DEG10280316; DEG100800…
2185| /gene_family="3406"	4	DEG10150200; DEG10050466; DEG10130020; DEG10030283;
2184| /gene_family="2213"	2	DEG10280505; DEG10360214;
2186| /gene_family="273"	8	DEG10120355; DEG10130191; DEG10250756; DEG10270675; DEG10400208; DEG10350056; DEG10150244; DEG10360215;
2189| /gene_family="2207"	2	DEG10340009; DEG10050460;
2190| /gene_family="3336"	17	DEG10100378; DEG10100265; DEG10250633; DEG10100150; DEG10400262; DEG10250185; DEG10400543; DEG10130114; DEG10110107; DEG10270181; DEG10280233; DEG10280391; DEG10130045; DEG10050115; DEG10250328; DEG10250463; DEG10270305;
2176| /gene_family="1005"	3	DEG10150165; DEG10350442; DEG10350443;
2178| /gene_family="2223"	11	DEG10330334; DEG10080272; DEG10130293; DEG10240152; DEG10400493; DEG10160330; DEG10200413; DEG10120104; DEG10360325; DEG10290071; DEG10190280;
2181| /gene_family="3333"	29	DEG10170170; DEG10160080; DEG10290176; DEG10120048; DEG10150154; DEG10270341; DEG10270493; DEG10200360; DEG10050057; DEG10080172; DEG10330082; DEG10350296; DEG10250531; DEG10020141; DEG10240207; DEG10180325; DEG10100434; DEG10010141; DEG10210216; DEG10360082; DEG10190127; DEG10250369; DEG10380239; DEG10320177; DEG10280394; DEG10130054; DEG10140058; DEG10070243; DEG10030246;
2235| /gene_family="3053"	2	DEG10220387; DEG10110102;
2232| /gene_family="3004"	35	DEG10400613; DEG10160165; DEG10120216; DEG10050523; DEG10190188; DEG10080038; DEG10360252; DEG10100081; DEG10080157; DEG10010157; DEG10350374; DEG10050319; DEG10330168; DEG10320253; DEG10280004; DEG10030186; DEG10180081; DEG10190053; DEG10290145; DEG10240119; DEG10130365; DEG10400200; DEG10010171; DEG10360180; DEG10310211; DEG10100535; DEG10180474; DEG10160231; DEG10270106; DEG10330234; DEG102501…
2233| /gene_family="4249"	50	DEG10370187; DEG10330119; DEG10100217; DEG10200465; DEG10150130; DEG10150072; DEG10230004; DEG10120252; DEG10400030; DEG10210181; DEG10250492; DEG10010118; DEG10340259; DEG10270613; DEG10020120; DEG10050073; DEG10120298; DEG10030391; DEG10220452; DEG10280021; DEG10320113; DEG10200210; DEG10110073; DEG10230056; DEG10170144; DEG10100300; DEG10280498; DEG10400186; DEG10120206; DEG10290259; DEG101005…
2239| /gene_family="1425"	21	DEG10140037; DEG10130279; DEG10350050; DEG10340108; DEG10030055; DEG10120082; DEG10170289; DEG10200432; DEG10180588; DEG10330346; DEG10320345; DEG10100539; DEG10110222; DEG10190289; DEG10220220; DEG10010073; DEG10080116; DEG10290075; DEG10390130; DEG10310084; DEG10160341;
2225| /gene_family="687"	48	DEG10330155; DEG10080098; DEG10130459; DEG10330012; DEG10070129; DEG10310081; DEG10050014; DEG10380187; DEG10030196; DEG10340446; DEG10400156; DEG10210169; DEG10240391; DEG10370173; DEG10380182; DEG10270380; DEG10230245; DEG10200351; DEG10180015; DEG10320012; DEG10290100; DEG10250413; DEG10170126; DEG10360177; DEG10340065; DEG10290370; DEG10200189; DEG10160152; DEG10350465; DEG10010101; DEG102201…
2216| /gene_family="3030"	10	DEG10270070; DEG10130269; DEG10340054; DEG10050056; DEG10280136; DEG10050038; DEG10350470; DEG10020079; DEG10170086; DEG10280316;
2222| /gene_family="1105"	2	DEG10180105; DEG10130369;
2221| /gene_family="907"	21	DEG10130242; DEG10280037; DEG10200225; DEG10250690; DEG10100558; DEG10220003; DEG10320225; DEG10160190; DEG10050220; DEG10290294; DEG10240252; DEG10400290; DEG10030104; DEG10330193; DEG10310205; DEG10360132; DEG10180423; DEG10190162; DEG10120249; DEG10010020; DEG10340419;
2211| /gene_family="3780"	11	DEG10400265; DEG10050159; DEG10280338; DEG10130113; DEG10400280; DEG10100356; DEG10340198; DEG10250322; DEG10350181; DEG10100259; DEG10270302;
2209| /gene_family="1995"	80	DEG10130457; DEG10270378; DEG10240108; DEG10290366; DEG10180017; DEG10100329; DEG10330014; DEG10290368; DEG10290369; DEG10240106; DEG10330013; DEG10130458; DEG10010070; DEG10070140; DEG10400378; DEG10370160; DEG10050407; DEG10230225; DEG10400459; DEG10380174; DEG10190010; DEG10190012; DEG10280455; DEG10220117; DEG10280459; DEG10170291; DEG10070075; DEG10200350; DEG10130040; DEG10180016; DEG103200…
2208| /gene_family="4424"	7	DEG10340398; DEG10230115; DEG10180135; DEG10310048; DEG10220461; DEG10080042; DEG10310129;
2215| /gene_family="3110"	3	DEG10350204; DEG10130056; DEG10080281;
2212| /gene_family="1219"	16	DEG10400585; DEG10220106; DEG10310004; DEG10200192; DEG10120187; DEG10170034; DEG10340011; DEG10130390; DEG10180033; DEG10390059; DEG10190023; DEG10070128; DEG10290090; DEG10210037; DEG10240160; DEG10360264;
2260| /gene_family="1146"	1	DEG10130315;
2263| /gene_family="2033"	19	DEG10050171; DEG10100286; DEG10280306; DEG10350066; DEG10240072; DEG10350177; DEG10400079; DEG10300111; DEG10250206; DEG10400646; DEG10280483; DEG10130043; DEG10050294; DEG10200317; DEG10020220; DEG10100163; DEG10050505; DEG10250349; DEG10270196;
2256| /gene_family="3035"	18	DEG10230272; DEG10030492; DEG10240178; DEG10290063; DEG10250507; DEG10070089; DEG10080133; DEG10130391; DEG10350325; DEG10220378; DEG10370213; DEG10170231; DEG10120273; DEG10190252; DEG10300025; DEG10070060; DEG10060231; DEG10270476;
2257| /gene_family="1139"	22	DEG10050096; DEG10120330; DEG10060362; DEG10380104; DEG10400441; DEG10340315; DEG10320216; DEG10160182; DEG10020125; DEG10210127; DEG10180406; DEG10190157; DEG10010124; DEG10330184; DEG10170148; DEG10130449; DEG10310092; DEG10150088; DEG10030110; DEG10140174; DEG10240189; DEG10290134;
2258| /gene_family="1565"	3	DEG10180285; DEG10400648; DEG10290252;
2251| /gene_family="1636"	100	DEG10030734; DEG10340077; DEG10330114; DEG10060061; DEG10330295; DEG10100381; DEG10050394; DEG10020083; DEG10270222; DEG10250225; DEG10080054; DEG10130324; DEG10140159; DEG10400632; DEG10060062; DEG10150123; DEG10180246; DEG10300009; DEG10050262; DEG10260086; DEG10100446; DEG10360106; DEG10050060; DEG10400349; DEG10320118; DEG10330135; DEG10290200; DEG10060049; DEG10250613; DEG10270176; DEG103700…
2244| /gene_family="3702"	1	DEG10150226;
2247| /gene_family="1753"	2	DEG10050596; DEG10400580;
2241| /gene_family="3353"	2	DEG10290266; DEG10180435;
2300| /gene_family="4045"	8	DEG10290316; DEG10050176; DEG10390013; DEG10270183; DEG10030079; DEG10220031; DEG10310225; DEG10300018;
2301| /gene_family="89"	53	DEG10400021; DEG10170021; DEG10160163; DEG10170024; DEG10380161; DEG10030223; DEG10220190; DEG10160114; DEG10330116; DEG10270640; DEG10060340; DEG10050150; DEG10250711; DEG10340444; DEG10240273; DEG10320058; DEG10240256; DEG10140019; DEG10400233; DEG10270651; DEG10210104; DEG10230247; DEG10360058; DEG10190054; DEG10020026; DEG10320116; DEG10070050; DEG10370052; DEG10190092; DEG10330166; DEG101302…
2299| /gene_family="1010"	8	DEG10400309; DEG10100379; DEG10130368; DEG10280470; DEG10270432; DEG10400005; DEG10400464; DEG10250464;
2288| /gene_family="1046"	10	DEG10120373; DEG10280332; DEG10350085; DEG10270567; DEG10340209; DEG10240095; DEG10310201; DEG10180420; DEG10200275; DEG10080245;
2284| /gene_family="931"	2	DEG10360095; DEG10130374;
2283| /gene_family="359"	23	DEG10260016; DEG10400403; DEG10270577; DEG10340402; DEG10010262; DEG10270175; DEG10350451; DEG10200128; DEG10300095; DEG10400235; DEG10130463; DEG10260069; DEG10200422; DEG10170010; DEG10250640; DEG10180268; DEG10100517; DEG10250729; DEG10380037; DEG10250179; DEG10110029; DEG10350488; DEG10100147;
2282| /gene_family="2736"	21	DEG10190187; DEG10220350; DEG10160230; DEG10400303; DEG10320252; DEG10130364; DEG10170238; DEG10100393; DEG10240120; DEG10060197; DEG10280432; DEG10340142; DEG10390209; DEG10200050; DEG10330233; DEG10120165; DEG10010196; DEG10020185; DEG10030076; DEG10290320; DEG10140127;
2280| /gene_family="374"	5	DEG10030284; DEG10220438; DEG10230081; DEG10340189; DEG10390263;
2277| /gene_family="1730"	3	DEG10350034; DEG10130392; DEG10270248;
2274| /gene_family="1878"	3	DEG10160247; DEG10130068; DEG10330250;
2272| /gene_family="840"	3	DEG10130260; DEG10300114; DEG10300028;
2067| /gene_family="2974"	26	DEG10100275; DEG10330136; DEG10130272; DEG10200437; DEG10290226; DEG10350318; DEG10180469; DEG10370112; DEG10260064; DEG10250339; DEG10190076; DEG10210121; DEG10030375; DEG10400188; DEG10310113; DEG10320095; DEG10160134; DEG10340147; DEG10360265; DEG10380118; DEG10050436; DEG10020139; DEG10050181; DEG10240084; DEG10360126; DEG10240184;
2069| /gene_family="418"	22	DEG10340130; DEG10120313; DEG10220444; DEG10170294; DEG10030439; DEG10190038; DEG10160043; DEG10280068; DEG10390268; DEG10200253; DEG10330044; DEG10130203; DEG10290160; DEG10050386; DEG10150101; DEG10400241; DEG10240244; DEG10320042; DEG10360140; DEG10210178; DEG10180047; DEG10070023;
2068| /gene_family="31"	6	DEG10270223; DEG10350267; DEG10250228; DEG10100189; DEG10130159; DEG10280371;
2073| /gene_family="1509"	10	DEG10250217; DEG10100170; DEG10030167; DEG10400211; DEG10240194; DEG10120390; DEG10200091; DEG10280384; DEG10150109; DEG10130214;
2074| /gene_family="4384"	1	DEG10130470;
2076| /gene_family="3637"	26	DEG10390170; DEG10310003; DEG10120080; DEG10360134; DEG10340306; DEG10230025; DEG10050392; DEG10290298; DEG10350277; DEG10270325; DEG10220287; DEG10110159; DEG10180426; DEG10140257; DEG10240219; DEG10250358; DEG10170300; DEG10130247; DEG10150107; DEG10010258; DEG10320228; DEG10100294; DEG10160194; DEG10190166; DEG10400489; DEG10330197;
2078| /gene_family="2228"	3	DEG10200446; DEG10100236; DEG10290310;
2048| /gene_family="4077"	19	DEG10270545; DEG10370196; DEG10100487; DEG10010083; DEG10350010; DEG10140068; DEG10240009; DEG10380206; DEG10280092; DEG10250592; DEG10130126; DEG10060080; DEG10020217; DEG10200331; DEG10170275; DEG10400533; DEG10120383; DEG10210056; DEG10360244;
2049| /gene_family="712"	32	DEG10100275; DEG10330136; DEG10130272; DEG10200437; DEG10290226; DEG10350318; DEG10200007; DEG10180469; DEG10170082; DEG10370112; DEG10260064; DEG10250339; DEG10190076; DEG10170095; DEG10210121; DEG10030375; DEG10400188; DEG10290116; DEG10320095; DEG10310113; DEG10160134; DEG10340147; DEG10360265; DEG10380118; DEG10050436; DEG10020139; DEG10050181; DEG10350077; DEG10240084; DEG10360126; DEG101300…
2050| /gene_family="3416"	25	DEG10100067; DEG10330030; DEG10400011; DEG10350454; DEG10130169; DEG10250103; DEG10180034; DEG10400174; DEG10160029; DEG10130133; DEG10100283; DEG10250313; DEG10360170; DEG10290122; DEG10240171; DEG10280148; DEG10350328; DEG10400245; DEG10280191; DEG10020011; DEG10270094; DEG10050560; DEG10190024; DEG10250347; DEG10120184;
2052| /gene_family="3010"	48	DEG10370187; DEG10330119; DEG10100217; DEG10270319; DEG10150130; DEG10120274; DEG10230004; DEG10120252; DEG10210181; DEG10270361; DEG10010118; DEG10340259; DEG10020120; DEG10050073; DEG10120298; DEG10030391; DEG10220452; DEG10100287; DEG10280021; DEG10320113; DEG10200210; DEG10110073; DEG10100289; DEG10250352; DEG10170144; DEG10280498; DEG10400186; DEG10290259; DEG10100554; DEG10270276; DEG101601…
2053| /gene_family="3160"	2	DEG10050555; DEG10180302;
2054| /gene_family="3042"	29	DEG10290154; DEG10330039; DEG10390026; DEG10130198; DEG10120045; DEG10100372; DEG10110018; DEG10350257; DEG10250202; DEG10340094; DEG10220051; DEG10190033; DEG10380222; DEG10200259; DEG10280063; DEG10240238; DEG10250456; DEG10400060; DEG10320038; DEG10030446; DEG10210195; DEG10270424; DEG10230237; DEG10160038; DEG10170159; DEG10370212; DEG10360145; DEG10150097; DEG10180044;
2058| /gene_family="1807"	4	DEG10180514; DEG10030148; DEG10310010; DEG10150269;
2061| /gene_family="435"	5	DEG10290268; DEG10180276; DEG10120356; DEG10280514; DEG10320141;
2101| /gene_family="1675"	7	DEG10400641; DEG10200001; DEG10050213; DEG10130074; DEG10280294; DEG10080238; DEG10100413;
2100| /gene_family="2524"	100	DEG10030734; DEG10320118; DEG10340077; DEG10330114; DEG10330295; DEG10100381; DEG10100446; DEG10050542; DEG10270222; DEG10250225; DEG10080054; DEG10360293; DEG10130324; DEG10230063; DEG10350194; DEG10150123; DEG10180246; DEG10300009; DEG10050262; DEG10050394; DEG10360106; DEG10050060; DEG10400349; DEG10190094; DEG10030320; DEG10330135; DEG10290200; DEG10060049; DEG10250613; DEG10270176; DEG103700…
2111| /gene_family="361" /family_size="146" /	2	DEG10300049; DEG10170015;
2109| /gene_family="2725"	1	DEG10030762;
2108| /gene_family="4103"	28	DEG10130097; DEG10170232; DEG10120245; DEG10150077; DEG10270477; DEG10390219; DEG10240149; DEG10130098; DEG10400035; DEG10400036; DEG10310147; DEG10200291; DEG10220367; DEG10320052; DEG10180074; DEG10110030; DEG10160171; DEG10240150; DEG10290273; DEG10120246; DEG10050106; DEG10280196; DEG10280197; DEG10190048; DEG10250508; DEG10350349; DEG10140255; DEG10330174;
2083| /gene_family="2278"	10	DEG10130291; DEG10270172; DEG10250177; DEG10260100; DEG10390104; DEG10220182; DEG10340450; DEG10280056; DEG10400104; DEG10100145;
2081| /gene_family="333"	5	DEG10290241; DEG10190099; DEG10080175; DEG10180197; DEG10260032;
2086| /gene_family="2399"	97	DEG10330352; DEG10290306; DEG10160148; DEG10240062; DEG10020210; DEG10250186; DEG10230300; DEG10340272; DEG10280301; DEG10130006; DEG10270288; DEG10170264; DEG10210040; DEG10030147; DEG10220095; DEG10060284; DEG10170240; DEG10020031; DEG10070203; DEG10220258; DEG10170025; DEG10310102; DEG10010110; DEG10020186; DEG10120108; DEG10200182; DEG10120199; DEG10360173; DEG10390099; DEG10320349; DEG102100…
2087| /gene_family="4164"	2	DEG10130205; DEG10180465;
2084| /gene_family="2532"	2	DEG10130062; DEG10010228;
2085| /gene_family="387"	13	DEG10380230; DEG10160060; DEG10320199; DEG10330061; DEG10240276; DEG10130177; DEG10400210; DEG10370221; DEG10280507; DEG10290282; DEG10360160; DEG10350115; DEG10110144;
2088| /gene_family="3270"	15	DEG10330271; DEG10240354; DEG10350415; DEG10150311; DEG10290352; DEG10400176; DEG10180563; DEG10320322; DEG10020115; DEG10010112; DEG10230163; DEG10270254; DEG10170136; DEG10160267; DEG10250266;
2092| /gene_family="1322"	36	DEG10030155; DEG10170009; DEG10380148; DEG10200470; DEG10340401; DEG10300012; DEG10380065; DEG10010263; DEG10360095; DEG10350236; DEG10270578; DEG10300096; DEG10400471; DEG10250167; DEG10250148; DEG10310158; DEG10280043; DEG10210141; DEG10200371; DEG10130462; DEG10230052; DEG10050626; DEG10230116; DEG10250641; DEG10280376; DEG10270162; DEG10100160; DEG10400369; DEG10340267; DEG10070064; DEG104003…
2137| /gene_family="3422"	18	DEG10030111; DEG10100465; DEG10320215; DEG10120329; DEG10160181; DEG10150089; DEG10130448; DEG10330183; DEG10170149; DEG10240190; DEG10180405; DEG10360155; DEG10110151; DEG10290135; DEG10070039; DEG10350310; DEG10200454; DEG10250566;
2139| /gene_family="110"	36	DEG10050637; DEG10100217; DEG10120274; DEG10230004; DEG10020085; DEG10160104; DEG10400030; DEG10110097; DEG10210181; DEG10010118; DEG10340259; DEG10320154; DEG10270613; DEG10190110; DEG10030391; DEG10170104; DEG10290259; DEG10280021; DEG10200465; DEG10280498; DEG10400186; DEG10330106; DEG10270276; DEG10230239; DEG10340452; DEG10350302; DEG10130398; DEG10180225; DEG10220274; DEG10240226; DEG100700…
2138| /gene_family="2461"	68	DEG10370187; DEG10330119; DEG10100217; DEG10050637; DEG10240226; DEG10150130; DEG10150072; DEG10120274; DEG10230004; DEG10120252; DEG10020085; DEG10160104; DEG10400030; DEG10110097; DEG10210181; DEG10190110; DEG10250492; DEG10010118; DEG10340259; DEG10320154; DEG10270613; DEG10020120; DEG10050073; DEG10120298; DEG10030391; DEG10220452; DEG10280522; DEG10100287; DEG10280021; DEG10320113; DEG102002…
2116| /gene_family="3612"	5	DEG10030230; DEG10250317; DEG10400114; DEG10050367; DEG10130251;
2119| /gene_family="790"	6	DEG10130296; DEG10250424; DEG10100339; DEG10050501; DEG10280367; DEG10400536;
2112| /gene_family="3891"	15	DEG10130280; DEG10130303; DEG10050228; DEG10120227; DEG10320156; DEG10050429; DEG10300103; DEG10290085; DEG10150178; DEG10270415; DEG10130219; DEG10130077; DEG10130120; DEG10300110; DEG10400496;
2113| /gene_family="1359"	2	DEG10400636; DEG10280407;
2114| /gene_family="5056"	26	DEG10290051; DEG10390237; DEG10170315; DEG10240320; DEG10130413; DEG10010054; DEG10180493; DEG10060140; DEG10360192; DEG10030518; DEG10230146; DEG10340462; DEG10220402; DEG10320270; DEG10350397; DEG10140223; DEG10280164; DEG10330323; DEG10150049; DEG10120072; DEG10050284; DEG10110181; DEG10160319; DEG10020259; DEG10200153; DEG10190210;
2126| /gene_family="2105"	3	DEG10150165; DEG10350442; DEG10350443;
2127| /gene_family="1708"	100	DEG10030734; DEG10340077; DEG10330114; DEG10330295; DEG10100381; DEG10050394; DEG10020083; DEG10050542; DEG10270222; DEG10250225; DEG10130324; DEG10300045; DEG10350194; DEG10150123; DEG10180246; DEG10300009; DEG10050262; DEG10260086; DEG10100446; DEG10360106; DEG10050060; DEG10400349; DEG10190094; DEG10030320; DEG10290200; DEG10070110; DEG10250613; DEG10270176; DEG10370038; DEG10370226; DEG103702…
2121| /gene_family="438"	10	DEG10350076; DEG10230123; DEG10240082; DEG10340105; DEG10130403; DEG10250084; DEG10220202; DEG10280061; DEG10390118; DEG10120095;
2167| /gene_family="2483"	53	DEG10060003; DEG10390044; DEG10200196; DEG10290228; DEG10320187; DEG10170177; DEG10120126; DEG10120318; DEG10170005; DEG10330078; DEG10200197; DEG10270005; DEG10150117; DEG10370111; DEG10180351; DEG10160208; DEG10190132; DEG10180449; DEG10020004; DEG10140142; DEG10240181; DEG10110131; DEG10280495; DEG10280027; DEG10210120; DEG10250004; DEG10210122; DEG10400056; DEG10290331; DEG10390108; DEG101303…
2166| /gene_family="2131"	15	DEG10250631; DEG10050245; DEG10300046; DEG10270573; DEG10050321; DEG10070145; DEG10380185; DEG10060249; DEG10060345; DEG10030572; DEG10030139; DEG10270219; DEG10370171; DEG10020228; DEG10260063;
2165| /gene_family="1576"	16	DEG10060176; DEG10050080; DEG10050199; DEG10340089; DEG10180012; DEG10260015; DEG10050020; DEG10080123; DEG10050140; DEG10250308; DEG10180402; DEG10270289; DEG10390086; DEG10080162; DEG10140111; DEG10220151;
2164| /gene_family="2365"	2	DEG10400663; DEG10120332;
2163| /gene_family="3334"	32	DEG10220278; DEG10380163; DEG10340111; DEG10050295; DEG10340311; DEG10060236; DEG10160188; DEG10360038; DEG10290291; DEG10100415; DEG10200338; DEG10030105; DEG10010189; DEG10110153; DEG10170248; DEG10170223; DEG10270472; DEG10350227; DEG10020178; DEG10020192; DEG10230270; DEG10400220; DEG10130175; DEG10320224; DEG10140212; DEG10250501; DEG10330190; DEG10210070; DEG10310060; DEG10180418; DEG103701…
2162| /gene_family="1455"	32	DEG10390231; DEG10290056; DEG10060148; DEG10100546; DEG10230142; DEG10250676; DEG10030512; DEG10210029; DEG10160325; DEG10350394; DEG10190205; DEG10110177; DEG10240313; DEG10130408; DEG10120307; DEG10170308; DEG10400553; DEG10330329; DEG10360187; DEG10010062; DEG10380019; DEG10050288; DEG10120078; DEG10340455; DEG10020252; DEG10270605; DEG10140215; DEG10370023; DEG10220394; DEG10280159; DEG103202…
2174| /gene_family="3432"	6	DEG10150165; DEG10350443; DEG10110080; DEG10270622; DEG10350442; DEG10180282;
2173| /gene_family="3455"	8	DEG10260084; DEG10370171; DEG10050452; DEG10380185; DEG10080307; DEG10170136; DEG10250577; DEG10070242;
2168| /gene_family="1244"	7	DEG10100400; DEG10150165; DEG10270464; DEG10270622; DEG10250490; DEG10350442; DEG10350443;
2151| /gene_family="4131"	24	DEG10290156; DEG10120317; DEG10270516; DEG10010133; DEG10320037; DEG10050291; DEG10330038; DEG10350255; DEG10150099; DEG10340372; DEG10190032; DEG10250557; DEG10200257; DEG10280065; DEG10130200; DEG10390142; DEG10310179; DEG10030444; DEG10400387; DEG10220234; DEG10160037; DEG10240240; DEG10360143; DEG10180043;
2146| /gene_family="465"	72	DEG10230041; DEG10390020; DEG10320174; DEG10230108; DEG10120021; DEG10270474; DEG10070142; DEG10110221; DEG10320231; DEG10140304; DEG10290095; DEG10060109; DEG10160082; DEG10350280; DEG10100563; DEG10010153; DEG10340426; DEG10220240; DEG10010018; DEG10020181; DEG10270631; DEG10140128; DEG10400330; DEG10380068; DEG10380229; DEG10070078; DEG10280009; DEG10350040; DEG10060025; DEG10150090; DEG103702…
2147| /gene_family="357"	7	DEG10280277; DEG10400029; DEG10050160; DEG10100260; DEG10250323; DEG10270303; DEG10130465;
2145| /gene_family="2646"	23	DEG10230047; DEG10290178; DEG10400461; DEG10280080; DEG10180377; DEG10270496; DEG10080171; DEG10350274; DEG10160062; DEG10250534; DEG10390264; DEG10330063; DEG10340286; DEG10320197; DEG10100437; DEG10010140; DEG10050109; DEG10150232; DEG10200132; DEG10220439; DEG10130493; DEG10190142; DEG10360048;
2159| /gene_family="3645"	1	DEG10280071;
2157| /gene_family="3601"	6	DEG10100261; DEG10120208; DEG10280278; DEG10250324; DEG10130466; DEG10400377;
2154| /gene_family="386"	1	DEG10050183;
2155| /gene_family="1986"	3	DEG10220033; DEG10050223; DEG10390014;
2152| /gene_family="4503"	1	DEG10180286;
2441| /gene_family="2854"	17	DEG10320061; DEG10350272; DEG10130235; DEG10290170; DEG10160160; DEG10240222; DEG10150192; DEG10340086; DEG10030357; DEG10120136; DEG10360073; DEG10190057; DEG10220373; DEG10330163; DEG10180097; DEG10230231; DEG10110038;
2435| /gene_family="1504"	4	DEG10180533; DEG10280393; DEG10170037; DEG10050195;
2434| /gene_family="607"	2	DEG10100307; DEG10020282;
2433| /gene_family="34"	1	DEG10180441;
2439| /gene_family="798"	35	DEG10030209; DEG10270537; DEG10400619; DEG10220100; DEG10050111; DEG10380029; DEG10150119; DEG10280365; DEG10280246; DEG10360112; DEG10160067; DEG10370032; DEG10190138; DEG10230162; DEG10020041; DEG10070232; DEG10140266; DEG10130461; DEG10390054; DEG10100479; DEG10170036; DEG10330068; DEG10320192; DEG10120039; DEG10060373; DEG10030428; DEG10010021; DEG10310173; DEG10180366; DEG10210203; DEG103502…
2438| /gene_family="192"	1	DEG10350164;
2436| /gene_family="642"	59	DEG10030490; DEG10340055; DEG10390042; DEG10060002; DEG10170004; DEG10270004; DEG10140141; DEG10210096; DEG10160209; DEG10120150; DEG10170176; DEG10230200; DEG10350069; DEG10370110; DEG10020003; DEG10130002; DEG10190175; DEG10250003; DEG10020149; DEG10370077; DEG10130487; DEG10290006; DEG10290333; DEG10030004; DEG10320307; DEG10240353; DEG10280496; DEG10330281; DEG10210123; DEG10150299; DEG101203…
2306| /gene_family="2515"	3	DEG10180107; DEG10340165; DEG10290215;
2305| /gene_family="2727"	15	DEG10270454; DEG10250484; DEG10270453; DEG10350099; DEG10380047; DEG10250483; DEG10050238; DEG10100398; DEG10280090; DEG10400397; DEG10200285; DEG10400659; DEG10310021; DEG10170075; DEG10400658;
2311| /gene_family="1513"	5	DEG10350500; DEG10350034; DEG10130392; DEG10170068; DEG10270248;
2308| /gene_family="3038"	4	DEG10060021; DEG10020233; DEG10400425; DEG10140121;
2315| /gene_family="3125"	24	DEG10120310; DEG10030495; DEG10130312; DEG10100462; DEG10350299; DEG10360035; DEG10190151; DEG10170097; DEG10290129; DEG10370200; DEG10390260; DEG10070017; DEG10400127; DEG10270522; DEG10050007; DEG10160052; DEG10320207; DEG10220432; DEG10380212; DEG10230190; DEG10240203; DEG10330053; DEG10180398; DEG10250564;
2312| /gene_family="825"	16	DEG10340056; DEG10200004; DEG10100385; DEG10150273; DEG10020175; DEG10290309; DEG10280535; DEG10320003; DEG10180004; DEG10120017; DEG10080009; DEG10010184; DEG10130204; DEG10240055; DEG10310208; DEG10030144;
2313| /gene_family="2154"	100	DEG10030363; DEG10340077; DEG10330114; DEG10330295; DEG10280194; DEG10050464; DEG10350028; DEG10050540; DEG10320297; DEG10160291; DEG10220139; DEG10400139; DEG10360293; DEG10120209; DEG10180246; DEG10300009; DEG10180475; DEG10050394; DEG10050060; DEG10400349; DEG10320118; DEG10060049; DEG10250613; DEG10080223; DEG10370038; DEG10370226; DEG10020061; DEG10190094; DEG10200440; DEG10250180; DEG101503…
2318| /gene_family="1205"	9	DEG10280135; DEG10130077; DEG10150178; DEG10270415; DEG10130219; DEG10050429; DEG10360011; DEG10400496; DEG10050490;
2316| /gene_family="884"	11	DEG10100066; DEG10400061; DEG10270092; DEG10250101; DEG10130361; DEG10400306; DEG10270510; DEG10400466; DEG10400467; DEG10400678; DEG10250553;
2322| /gene_family="429"	19	DEG10400265; DEG10280338; DEG10130113; DEG10250056; DEG10230020; DEG10100356; DEG10270302; DEG10340198; DEG10250322; DEG10400661; DEG10270058; DEG10100035; DEG10350181; DEG10260052; DEG10100259; DEG10280385; DEG10270620; DEG10250687; DEG10400217;
2321| /gene_family="1014"	3	DEG10030065; DEG10010265; DEG10020006;
2327| /gene_family="2244"	7	DEG10190185; DEG10180473; DEG10200048; DEG10400248; DEG10070035; DEG10020145; DEG10050356;
2325| /gene_family="1388"	13	DEG10100199; DEG10180206; DEG10250237; DEG10190106; DEG10130249; DEG10270232; DEG10360256; DEG10050563; DEG10110104; DEG10140029; DEG10050430; DEG10290325; DEG10060217;
2324| /gene_family="1289"	9	DEG10050228; DEG10120227; DEG10300103; DEG10150178; DEG10270415; DEG10130219; DEG10360011; DEG10400496; DEG10050490;
2328| /gene_family="3603"	25	DEG10100464; DEG10060361; DEG10380105; DEG10320214; DEG10330182; DEG10160180; DEG10020126; DEG10240191; DEG10210126; DEG10190156; DEG10180404; DEG10110150; DEG10130447; DEG10120328; DEG10270523; DEG10010125; DEG10400577; DEG10350309; DEG10370101; DEG10030112; DEG10140173; DEG10070040; DEG10290136; DEG10170150; DEG10250565;
2334| /gene_family="819"	4	DEG10180608; DEG10050036; DEG10020032; DEG10120173;
2333| /gene_family="643"	2	DEG10220282; DEG10400340;
2341| /gene_family="1731"	2	DEG10140114; DEG10010086;
2344| /gene_family="3360"	22	DEG10260030; DEG10390056; DEG10380122; DEG10270179; DEG10060367; DEG10180334; DEG10180210; DEG10380027; DEG10210204; DEG10280303; DEG10370115; DEG10310197; DEG10100033; DEG10400495; DEG10250183; DEG10350224; DEG10270057; DEG10080104; DEG10220102; DEG10100148; DEG10250055; DEG10200451;
2345| /gene_family="475"	54	DEG10170214; DEG10240007; DEG10400077; DEG10290207; DEG10150262; DEG10250060; DEG10220194; DEG10380203; DEG10400671; DEG10230243; DEG10160001; DEG10350377; DEG10210188; DEG10200006; DEG10270062; DEG10330001; DEG10080013; DEG10160241; DEG10020173; DEG10330244; DEG10340449; DEG10350009; DEG10390105; DEG10240216; DEG10370158; DEG10130207; DEG10100038; DEG10280144; DEG10380171; DEG10200186; DEG100501…
2346| /gene_family="891"	8	DEG10270317; DEG10130194; DEG10180564; DEG10280024; DEG10250346; DEG10100280; DEG10400362; DEG10300019;
2347| /gene_family="2159"	4	DEG10300016; DEG10280057; DEG10050535; DEG10300036;
2348| /gene_family="3487"	12	DEG10130370; DEG10400209; DEG10350042; DEG10280045; DEG10290315; DEG10360027; DEG10200214; DEG10340154; DEG10030080; DEG10390276; DEG10220454; DEG10240045;
2349| /gene_family="131"	46	DEG10030155; DEG10170009; DEG10380148; DEG10240004; DEG10200470; DEG10080191; DEG10340401; DEG10300014; DEG10300012; DEG10250148; DEG10010263; DEG10360095; DEG10350236; DEG10270578; DEG10300096; DEG10400471; DEG10250167; DEG10350008; DEG10380065; DEG10310158; DEG10280043; DEG10210141; DEG10200371; DEG10390129; DEG10130462; DEG10200335; DEG10100273; DEG10230052; DEG10050626; DEG10230116; DEG102506…
2358| /gene_family="561"	10	DEG10270227; DEG10350108; DEG10130039; DEG10100193; DEG10030465; DEG10050040; DEG10240268; DEG10250232; DEG10400530; DEG10280519;
2361| /gene_family="2261"	1	DEG10130436;
2360| /gene_family="3808"	5	DEG10360059; DEG10240371; DEG10130348; DEG10290180; DEG10150209;
2363| /gene_family="545"	1	DEG10050342;
2362| /gene_family="2667"	1	DEG10130231;
2375| /gene_family="1789"	13	DEG10010112; DEG10050448; DEG10070145; DEG10060055; DEG10250631; DEG10270219; DEG10370171; DEG10050452; DEG10380185; DEG10020066; DEG10270573; DEG10020228; DEG10260063;
2372| /gene_family="1399"	28	DEG10010225; DEG10010224; DEG10010227; DEG10350087; DEG10120370; DEG10350088; DEG10270021; DEG10350089; DEG10400351; DEG10130066; DEG10130064; DEG10240100; DEG10240099; DEG10240098; DEG10310198; DEG10200272; DEG10270568; DEG10270569; DEG10120369; DEG10280335; DEG10280336; DEG10250624; DEG10200271; DEG10200270; DEG10360049; DEG10100009; DEG10310199; DEG10260050;
2370| /gene_family="233"	1	DEG10110095;
2382| /gene_family="2195"	32	DEG10130431; DEG10280182; DEG10060123; DEG10310223; DEG10030536; DEG10010036; DEG10370011; DEG10080262; DEG10160301; DEG10190228; DEG10340480; DEG10180505; DEG10330305; DEG10140240; DEG10290033; DEG10240335; DEG10120054; DEG10400574; DEG10230152; DEG10110188; DEG10200136; DEG10020277; DEG10350403; DEG10210011; DEG10360200; DEG10270125; DEG10220419; DEG10390251; DEG10320288; DEG10100104; DEG102501…
2380| /gene_family="33"	2	DEG10260073; DEG10270138;
2376| /gene_family="2878"	4	DEG10290292; DEG10340117; DEG10390008; DEG10220025;
2390| /gene_family="1543"	18	DEG10230131; DEG10180222; DEG10290265; DEG10120019; DEG10320155; DEG10130438; DEG10190109; DEG10030260; DEG10100229; DEG10330109; DEG10150061; DEG10250270; DEG10050102; DEG10280413; DEG10160107; DEG10400361; DEG10220129; DEG10270257;
2385| /gene_family="792"	100	DEG10030734; DEG10100216; DEG10100215; DEG10400632; DEG10330295; DEG10320088; DEG10250225; DEG10160138; DEG10360293; DEG10250335; DEG10250334; DEG10350192; DEG10320087; DEG10350194; DEG10180246; DEG10300009; DEG10050262; DEG10260086; DEG10180475; DEG10360106; DEG10050060; DEG10400349; DEG10330135; DEG10110217; DEG10080223; DEG10370038; DEG10370226; DEG10370225; DEG10200045; DEG10070144; DEG103202…
2399| /gene_family="3357"	25	DEG10170002; DEG10270002; DEG10380001; DEG10050350; DEG10120002; DEG10200029; DEG10350002; DEG10130001; DEG10320308; DEG10250002; DEG10220383; DEG10210002; DEG10290005; DEG10240352; DEG10390225; DEG10330280; DEG10230072; DEG10080082; DEG10160276; DEG10010002; DEG10340327; DEG10370002; DEG10360002; DEG10280290; DEG10190254;
2398| /gene_family="4408"	36	DEG10290306; DEG10390024; DEG10170025; DEG10010010; DEG10020186; DEG10100151; DEG10140185; DEG10320184; DEG10170240; DEG10330081; DEG10130122; DEG10370053; DEG10030147; DEG10250186; DEG10200182; DEG10150271; DEG10050455; DEG10380050; DEG10400287; DEG10120117; DEG10270182; DEG10340547; DEG10060013; DEG10360249; DEG10220048; DEG10160079; DEG10180342; DEG10280409; DEG10190129; DEG10110126; DEG101800…
2394| /gene_family="4042"	14	DEG10200187; DEG10190197; DEG10240006; DEG10160240; DEG10400076; DEG10290350; DEG10340448; DEG10180485; DEG10330243; DEG10010197; DEG10360242; DEG10050016; DEG10230244; DEG10280076;
2392| /gene_family="2572"	27	DEG10120306; DEG10030174; DEG10060103; DEG10280205; DEG10230262; DEG10390081; DEG10160185; DEG10320219; DEG10250356; DEG10170103; DEG10330187; DEG10290142; DEG10310078; DEG10240154; DEG10130261; DEG10340416; DEG10380134; DEG10220140; DEG10210118; DEG10370125; DEG10360109; DEG10100292; DEG10350348; DEG10180410; DEG10070061; DEG10190160; DEG10010092;
2404| /gene_family="2469"	23	DEG10330118; DEG10100359; DEG10150131; DEG10370189; DEG10340030; DEG10210184; DEG10010119; DEG10130140; DEG10220369; DEG10120299; DEG10030390; DEG10320114; DEG10280022; DEG10190090; DEG10200211; DEG10170145; DEG10080088; DEG10290258; DEG10160116; DEG10400146; DEG10240201; DEG10310046; DEG10250446;
2405| /gene_family="4160"	3	DEG10030332; DEG10180216; DEG10310118;
2401| /gene_family="880"	10	DEG10130141; DEG10280018; DEG10100054; DEG10070085; DEG10110139; DEG10270078; DEG10250080; DEG10200388; DEG10050142; DEG10310144;
2403| /gene_family="4482"	13	DEG10080174; DEG10190195; DEG10270215; DEG10380241; DEG10180482; DEG10160238; DEG10290343; DEG10250223; DEG10330241; DEG10100181; DEG10030114; DEG10250716; DEG10290342;
2412| /gene_family="2412"	29	DEG10260016; DEG10400403; DEG10270577; DEG10340402; DEG10300039; DEG10010262; DEG10270175; DEG10260096; DEG10200130; DEG10200128; DEG10250166; DEG10300095; DEG10400235; DEG10200087; DEG10130463; DEG10260069; DEG10170010; DEG10250640; DEG10180268; DEG10100517; DEG10080025; DEG10250729; DEG10380037; DEG10400121; DEG10250179; DEG10100147; DEG10350488; DEG10030697; DEG10110029;
2414| /gene_family="1832"	5	DEG10400009; DEG10080240; DEG10290255; DEG10130135; DEG10280353;
2408| /gene_family="3570"	29	DEG10400073; DEG10240060; DEG10380144; DEG10380145; DEG10160280; DEG10120254; DEG10110199; DEG10370133; DEG10280533; DEG10250263; DEG10190249; DEG10030025; DEG10220381; DEG10070173; DEG10320304; DEG10390224; DEG10200463; DEG10130400; DEG10150326; DEG10230070; DEG10100225; DEG10330284; DEG10360322; DEG10270252; DEG10340326; DEG10350058; DEG10020114; DEG10170135; DEG10180538;
2409| /gene_family="2740"	4	DEG10100530; DEG10270591; DEG10130091; DEG10250659;
2411| /gene_family="3443"	27	DEG10210197; DEG10340137; DEG10100232; DEG10270261; DEG10020194; DEG10280266; DEG10220016; DEG10230289; DEG10370037; DEG10320124; DEG10170077; DEG10160091; DEG10130309; DEG10400436; DEG10060242; DEG10050001; DEG10250274; DEG10180303; DEG10190123; DEG10380032; DEG10360021; DEG10130176; DEG10140018; DEG10310185; DEG10330093; DEG10020070; DEG10070229;
2420| /gene_family="488"	3	DEG10140109; DEG10050580; DEG10200017;
2422| /gene_family="2305"	55	DEG10030155; DEG10030266; DEG10380148; DEG10340155; DEG10240004; DEG10170009; DEG10080191; DEG10340401; DEG10300014; DEG10300012; DEG10380065; DEG10010263; DEG10350236; DEG10360095; DEG10230304; DEG10270578; DEG10180164; DEG10260026; DEG10300096; DEG10270162; DEG10250167; DEG10350008; DEG10250148; DEG10310158; DEG10280043; DEG10210141; DEG10200371; DEG10390129; DEG10130462; DEG10230052; DEG100506…
2416| /gene_family="1951"	30	DEG10380167; DEG10270533; DEG10080120; DEG10400614; DEG10120148; DEG10120029; DEG10350379; DEG10220150; DEG10170292; DEG10340090; DEG10280452; DEG10300078; DEG10130481; DEG10370153; DEG10210066; DEG10030702; DEG10100476; DEG10240112; DEG10020230; DEG10050410; DEG10250580; DEG10230233; DEG10010069; DEG10180021; DEG10200342; DEG10070207; DEG10110011; DEG10390085; DEG10070024; DEG10210177;
2418| /gene_family="704"	30	DEG10130358; DEG10240028; DEG10120234; DEG10150283; DEG10060065; DEG10400054; DEG10050135; DEG10220046; DEG10010014; DEG10280188; DEG10380002; DEG10080301; DEG10140309; DEG10210003; DEG10290108; DEG10170029; DEG10310030; DEG10100153; DEG10250188; DEG10340166; DEG10270186; DEG10230315; DEG10360261; DEG10180202; DEG10320166; DEG10390022; DEG10190100; DEG10020035; DEG10070002; DEG10200078;
2428| /gene_family="1927"	18	DEG10050052; DEG10270418; DEG10130285; DEG10390043; DEG10220078; DEG10100369; DEG10050529; DEG10280532; DEG10340076; DEG10250628; DEG10400040; DEG10200469; DEG10390186; DEG10270249; DEG10270572; DEG10230223; DEG10220317; DEG10250255;
2430| /gene_family="2005"	3	DEG10150300; DEG10050136; DEG10360288;
2427| /gene_family="1781"	30	DEG10330018; DEG10290364; DEG10030479; DEG10120272; DEG10050408; DEG10270376; DEG10230207; DEG10190014; DEG10130483; DEG10320018; DEG10390070; DEG10100325; DEG10210061; DEG10180019; DEG10400595; DEG10380173; DEG10240110; DEG10170183; DEG10340061; DEG10010105; DEG10150251; DEG10160017; DEG10360223; DEG10110009; DEG10220121; DEG10200345; DEG10070141; DEG10250407; DEG10350380; DEG10020154;
