# Supplementary material for: Pangenome and immuno-proteomics analysis of Acinetobacter baumannii strains revealed the core peptide vaccine targets
Source: BMC Genomics. 2016 Sep 15;17:732. doi: 10.1186/s12864-016-2951-4 (PMC5025611; doi:10.1186/s12864-016-2951-4)
Supplement: Additional file 4: — Lists of core, essential, virulent and non-host homologs proteins: Parameters of essentiality, virulent, non host homologs and sub-cellular localization were summed up from the core proteins and 13 core proteins have been found out be potential vaccine targets. (XLSX 69 kb) [file 12864_2016_2951_MOESM4_ESM.xlsx]

## Sheet: core
Core proteome	Essential proteins	Virulent proteins	Non-host homologs proteins
>1| /gene_family="2909"	>1| /gene_family="2909"	>2| /gene_family="2870"	>1| /gene_family="2909"
>2| /gene_family="2870"	>2| /gene_family="2870"	>14| /gene_family="3628"	>2| /gene_family="2870"
>3| /gene_family="404"	>5| /gene_family="330"	>31| /gene_family="1774"	>4| /gene_family="1386"
>4| /gene_family="1386"	>7| /gene_family="1971"	>32| /gene_family="3565"	>6| /gene_family="828"
>5| /gene_family="330"	>17| /gene_family="4051"	>43| /gene_family="2248"	>7| /gene_family="1971"
>6| /gene_family="828"	>18| /gene_family="1486"	>55| /gene_family="222"	>8| /gene_family="683"
>7| /gene_family="1971"	>21| /gene_family="2125"	>70| /gene_family="1252"	>9| /gene_family="4176"
>8| /gene_family="683"	>24| /gene_family="3324"	>71| /gene_family="1660"	>10| /gene_family="1100"
>9| /gene_family="4176"	>27| /gene_family="271"	>85| /gene_family="731"	>11| /gene_family="3535"
>10| /gene_family="1100"	>29| /gene_family="3626"	>97| /gene_family="392"	>12| /gene_family="1501"
>11| /gene_family="3535"	>28| /gene_family="1490"	>108| /gene_family="843"	>13| /gene_family="3769"
>12| /gene_family="1501"	>31| /gene_family="1774"	>106| /gene_family="3608"	>14| /gene_family="3628"
>13| /gene_family="3769"	>34| /gene_family="455"	>115| /gene_family="395"	>15| /gene_family="3291"
>14| /gene_family="3628"	>32| /gene_family="3565"	>113| /gene_family="2094"	>17| /gene_family="4051"
>15| /gene_family="3291"	>38| /gene_family="3801"	>124| /gene_family="397"	>16| /gene_family="2362"
>17| /gene_family="4051"	>36| /gene_family="2061"	>120| /gene_family="2687"	>19| /gene_family="3903"
>16| /gene_family="2362"	>37| /gene_family="1187"	>139| /gene_family="3213"	>18| /gene_family="1486"
>19| /gene_family="3903"	>40| /gene_family="366"	>141| /gene_family="1435"	>21| /gene_family="2125"
>18| /gene_family="1486"	>41| /gene_family="3926"	>134| /gene_family="1959"	>20| /gene_family="2372"
>21| /gene_family="2125"	>45| /gene_family="2926"	>158| /gene_family="1239"	>23| /gene_family="3838"
>20| /gene_family="2372"	>51| /gene_family="4235"	>146| /gene_family="2594"	>22| /gene_family="2338"
>23| /gene_family="3838"	>54| /gene_family="1933"	>171| /gene_family="367"	>25| /gene_family="946"
>22| /gene_family="2338"	>53| /gene_family="1879"	>170| /gene_family="4508"	>24| /gene_family="3324"
>25| /gene_family="946"	>52| /gene_family="2384"	>175| /gene_family="2683"	>27| /gene_family="271"
>24| /gene_family="3324"	>59| /gene_family="3538"	>160| /gene_family="632"	>26| /gene_family="3269"
>27| /gene_family="271"	>58| /gene_family="2446"	>178| /gene_family="2392"	>29| /gene_family="3626"
>26| /gene_family="3269"	>57| /gene_family="3096"	>182| /gene_family="3514"	>30| /gene_family="2192"
>29| /gene_family="3626"	>60| /gene_family="676"	>222| /gene_family="1402"	>34| /gene_family="455"
>28| /gene_family="1490"	>69| /gene_family="56"	>216| /gene_family="468"	>35| /gene_family="2910"
>31| /gene_family="1774"	>65| /gene_family="1173"	>215| /gene_family="1802"	>32| /gene_family="3565"
>30| /gene_family="2192"	>66| /gene_family="4236"	>208| /gene_family="3319"	>38| /gene_family="3801"
>34| /gene_family="455"	>76| /gene_family="3118"	>238| /gene_family="2728"	>39| /gene_family="3122"
>35| /gene_family="2910"	>79| /gene_family="3912"	>234| /gene_family="2707"	>36| /gene_family="2061"
>32| /gene_family="3565"	>73| /gene_family="512"	>230| /gene_family="685"	>37| /gene_family="1187"
>33| /gene_family="3500"	>74| /gene_family="2527"	>227| /gene_family="484"	>42| /gene_family="679"
>38| /gene_family="3801"	>75| /gene_family="2035"	>250| /gene_family="2658"	>43| /gene_family="2248"
>39| /gene_family="3122"	>85| /gene_family="731"	>248| /gene_family="822"	>40| /gene_family="366"
>36| /gene_family="2061"	>84| /gene_family="3519"	>280| /gene_family="2516"	>41| /gene_family="3926"
>37| /gene_family="1187"	>87| /gene_family="3797"	>286| /gene_family="1048"	>46| /gene_family="1392"
>42| /gene_family="679"	>81| /gene_family="1875"	>305| /gene_family="2709"	>47| /gene_family="893" /family_size="61" /
>43| /gene_family="2248"	>80| /gene_family="1427"	>313| /gene_family="908"	>44| /gene_family="3660"
>40| /gene_family="366"	>82| /gene_family="431"	>292| /gene_family="502"	>45| /gene_family="2926"
>41| /gene_family="3926"	>92| /gene_family="1148"	>295| /gene_family="1705"	>50| /gene_family="1470"
>46| /gene_family="1392"	>95| /gene_family="316"	>343| /gene_family="1950"	>49| /gene_family="1227"
>47| /gene_family="893"	>88| /gene_family="3875"	>349| /gene_family="959"	>48| /gene_family="603"
>44| /gene_family="3660"	>90| /gene_family="2059"	>371| /gene_family="568"	>55| /gene_family="222"
>45| /gene_family="2926"	>103| /gene_family="2381"	>440| /gene_family="1625"	>54| /gene_family="1933"
>51| /gene_family="4235"	>100| /gene_family="927"	>417| /gene_family="2529"	>53| /gene_family="1879"
>50| /gene_family="1470"	>101| /gene_family="644"	>420| /gene_family="3588"	>52| /gene_family="2384"
>49| /gene_family="1227"	>96| /gene_family="2090"	>501| /gene_family="958"	>59| /gene_family="3538"
>48| /gene_family="603"	>110| /gene_family="4136"	>558| /gene_family="1448"	>57| /gene_family="3096"
>55| /gene_family="222"	>111| /gene_family="14"	>554| /gene_family="1355"	>56| /gene_family="1756"
>54| /gene_family="1933"	>108| /gene_family="843"	>565| /gene_family="2074"	>63| /gene_family="2477"
>53| /gene_family="1879"	>109| /gene_family="3548"	>572| /gene_family="1310"	>62| /gene_family="1106"
>52| /gene_family="2384"	>106| /gene_family="3608"	>571| /gene_family="1340"	>61| /gene_family="2606"
>59| /gene_family="3538"	>107| /gene_family="990"	>516| /gene_family="124"	>60| /gene_family="676"
>58| /gene_family="2446"	>105| /gene_family="3503"	>515| /gene_family="1433"	>68| /gene_family="3704"
>57| /gene_family="3096"	>118| /gene_family="94"	>522| /gene_family="278"	>69| /gene_family="56"
>56| /gene_family="1756"	>116| /gene_family="531"	>533| /gene_family="189"	>70| /gene_family="1252"
>63| /gene_family="2477"	>115| /gene_family="395"	>529| /gene_family="1021"	>71| /gene_family="1660"
>62| /gene_family="1106"	>114| /gene_family="2042"	>609| /gene_family="3163"	>64| /gene_family="1161"
>61| /gene_family="2606"	>113| /gene_family="2094"	>614| /gene_family="788"	>66| /gene_family="4236"
>60| /gene_family="676"	>112| /gene_family="1050"	>613| /gene_family="1354"	>67| /gene_family="1302"
>68| /gene_family="3704"	>124| /gene_family="397"	>619| /gene_family="4528"	>76| /gene_family="3118"
>69| /gene_family="56"	>121| /gene_family="1918"	>620| /gene_family="648"	>77| /gene_family="2903"
>70| /gene_family="1252"	>120| /gene_family="2687"	>626| /gene_family="3145"	>78| /gene_family="2550"
>71| /gene_family="1660"	>138| /gene_family="2682"	>624| /gene_family="245"	>79| /gene_family="3912"
>64| /gene_family="1161"	>141| /gene_family="1435"	>630| /gene_family="2448"	>72| /gene_family="2497"
>65| /gene_family="1173"	>140| /gene_family="1750"	>629| /gene_family="2783"	>73| /gene_family="512"
>66| /gene_family="4236"	>128| /gene_family="3361"	>636| /gene_family="1974"	>74| /gene_family="2527"
>67| /gene_family="1302"	>130| /gene_family="2841"	>578| /gene_family="3184"	>75| /gene_family="2035"
>76| /gene_family="3118"	>133| /gene_family="2226"	>587| /gene_family="940"	>85| /gene_family="731"
>77| /gene_family="2903"	>135| /gene_family="3505"	>599| /gene_family="4313"	>84| /gene_family="3519"
>78| /gene_family="2550"	>134| /gene_family="1959"	>687| /gene_family="3389"	>81| /gene_family="1875"
>79| /gene_family="3912"	>139| /gene_family="3213"	>686| /gene_family="590"	>80| /gene_family="1427"
>72| /gene_family="2497"	>154| /gene_family="1887"	>677| /gene_family="2501"	>83| /gene_family="3961"
>73| /gene_family="512"	>155| /gene_family="3698"	>673| /gene_family="2254"	>82| /gene_family="431"
>74| /gene_family="2527"	>156| /gene_family="2178"	>701| /gene_family="978"	>93| /gene_family="2459"
>75| /gene_family="2035"	>157| /gene_family="2791"	>645| /gene_family="1981"	>92| /gene_family="1148"
>85| /gene_family="731"	>158| /gene_family="1239"	>666| /gene_family="1891"	>95| /gene_family="316"
>84| /gene_family="3519"	>146| /gene_family="2594"	>657| /gene_family="991"	>94| /gene_family="2980"
>87| /gene_family="3797"	>148| /gene_family="2354"	>749| /gene_family="338"	>89| /gene_family="4765"
>86| /gene_family="3227"	>149| /gene_family="3693"	>748| /gene_family="1277"	>88| /gene_family="3875"
>81| /gene_family="1875"	>151| /gene_family="1113"	>737| /gene_family="1512"	>91| /gene_family="3650"
>80| /gene_family="1427"	>171| /gene_family="367"	>753| /gene_family="810"	>90| /gene_family="2059"
>83| /gene_family="3961"	>170| /gene_family="4508"	>716| /gene_family="2298"	>102| /gene_family="3165" /family_size="42" /
>82| /gene_family="431"	>175| /gene_family="2683"	>733| /gene_family="1280"	>103| /gene_family="2381"
>93| /gene_family="2459"	>162| /gene_family="2407"	>820| /gene_family="875"	>98| /gene_family="1978"
>92| /gene_family="1148"	>160| /gene_family="632"	>831| /gene_family="609"	>99| /gene_family="1562"
>95| /gene_family="316"	>167| /gene_family="1958"	>827| /gene_family="2406"	>96| /gene_family="2090"
>94| /gene_family="2980"	>165| /gene_family="1902"	>814| /gene_family="2899"	>97| /gene_family="392" /family_size="58" /
>89| /gene_family="4765"	>186| /gene_family="2587"	>809| /gene_family="1873"	>110| /gene_family="4136"
>88| /gene_family="3875"	>185| /gene_family="3935"	>797| /gene_family="1147"	>109| /gene_family="3548"
>91| /gene_family="3650"	>190| /gene_family="1695"	>776| /gene_family="1517"	>104| /gene_family="277"
>90| /gene_family="2059"	>188| /gene_family="3639"	>880| /gene_family="3576"	>105| /gene_family="3503"
>102| /gene_family="3165"	>179| /gene_family="627"	>873| /gene_family="3082"	>119| /gene_family="2273"
>103| /gene_family="2381"	>176| /gene_family="680"	>874| /gene_family="2345"	>118| /gene_family="94"
>100| /gene_family="927"	>177| /gene_family="3028"	>875| /gene_family="13"	>117| /gene_family="1527"
>101| /gene_family="644"	>183| /gene_family="1345"	>858| /gene_family="998"	>116| /gene_family="531"
>98| /gene_family="1978"	>181| /gene_family="2132"	>857| /gene_family="3696"	>115| /gene_family="395"
>99| /gene_family="1562"	>205| /gene_family="3392"	>837| /gene_family="2057"	>114| /gene_family="2042"
>96| /gene_family="2090"	>202| /gene_family="3553"	>847| /gene_family="626"	>113| /gene_family="2094"
>97| /gene_family="392"	>199| /gene_family="2391"	>950| /gene_family="2754"	>127| /gene_family="2994"
>110| /gene_family="4136"	>193| /gene_family="410"	>923| /gene_family="1440"	>126| /gene_family="516"
>111| /gene_family="14"	>220| /gene_family="1088"	>913| /gene_family="3492"	>125| /gene_family="2096"
>108| /gene_family="843"	>223| /gene_family="1072"	>901| /gene_family="3600"	>123| /gene_family="2570"
>109| /gene_family="3548"	>216| /gene_family="468"	>896| /gene_family="2348"	>122| /gene_family="2027"
>106| /gene_family="3608"	>217| /gene_family="1872"	>1009| /gene_family="332"	>121| /gene_family="1918"
>107| /gene_family="990"	>218| /gene_family="2048"	>1005| /gene_family="1441"	>120| /gene_family="2687"
>104| /gene_family="277"	>219| /gene_family="67"	>1004| /gene_family="3222"	>137| /gene_family="228" /family_size="38" /
>105| /gene_family="3503"	>213| /gene_family="144"	>995| /gene_family="4360"	>136| /gene_family="2829"
>119| /gene_family="2273"	>215| /gene_family="1802"	>965| /gene_family="1121"	>139| /gene_family="3213"
>118| /gene_family="94"	>210| /gene_family="4339"	>1097| /gene_family="1885"	>138| /gene_family="2682"
>117| /gene_family="1527"	>239| /gene_family="2245"	>1119| /gene_family="3100"	>140| /gene_family="1750"
>116| /gene_family="531"	>238| /gene_family="2728"	>1110| /gene_family="2507"	>143| /gene_family="886"
>115| /gene_family="395"	>234| /gene_family="2707"	>1105| /gene_family="2317"	>129| /gene_family="2442"
>114| /gene_family="2042"	>233| /gene_family="1591"	>1129| /gene_family="3322"	>128| /gene_family="3361"
>113| /gene_family="2094"	>230| /gene_family="685"	>1149| /gene_family="796"	>131| /gene_family="1118"
>112| /gene_family="1050"	>228| /gene_family="490"	>1139| /gene_family="3294"	>133| /gene_family="2226"
>127| /gene_family="2994"	>227| /gene_family="484"	>1138| /gene_family="3720"	>132| /gene_family="3330"
>126| /gene_family="516"	>252| /gene_family="2590"	>1039| /gene_family="2717"	>135| /gene_family="3505"
>125| /gene_family="2096"	>251| /gene_family="2621"	>1031| /gene_family="3149"	>134| /gene_family="1959"
>124| /gene_family="397"	>249| /gene_family="3059"	>1050| /gene_family="2928"	>152| /gene_family="646"
>123| /gene_family="2570"	>246| /gene_family="3369"	>1042| /gene_family="1461"	>153| /gene_family="2072"
>122| /gene_family="2027"	>247| /gene_family="4373"	>1066| /gene_family="1895"	>154| /gene_family="1887"
>121| /gene_family="1918"	>244| /gene_family="10"	>1068| /gene_family="1924"	>155| /gene_family="3698"
>120| /gene_family="2687"	>245| /gene_family="1564"	>1085| /gene_family="57"	>156| /gene_family="2178"
>137| /gene_family="228"	>243| /gene_family="839"	>1235| /gene_family="1820"	>157| /gene_family="2791"
>136| /gene_family="2829"	>275| /gene_family="2004"	>1248| /gene_family="3343"	>158| /gene_family="1239"
>139| /gene_family="3213"	>273| /gene_family="837"	>1259| /gene_family="1248"	>159| /gene_family="3622"
>138| /gene_family="2682"	>279| /gene_family="3327"	>1270| /gene_family="1617"	>144| /gene_family="1843"
>141| /gene_family="1435"	>282| /gene_family="3114"	>1268| /gene_family="888"	>145| /gene_family="49"
>140| /gene_family="1750"	>287| /gene_family="3950"	>1274| /gene_family="1989"	>147| /gene_family="1381"
>143| /gene_family="886"	>286| /gene_family="1048"	>1152| /gene_family="3774"	>148| /gene_family="2354"
>142| /gene_family="3167"	>263| /gene_family="4886"	>1156| /gene_family="1426"	>149| /gene_family="3693"
>129| /gene_family="2442"	>267| /gene_family="424"	>1167| /gene_family="1367"	>150| /gene_family="1502"
>128| /gene_family="3361"	>264| /gene_family="1699"	>1169| /gene_family="2595"	>151| /gene_family="1113"
>131| /gene_family="1118"	>265| /gene_family="1747"	>1171| /gene_family="2571"	>171| /gene_family="367"
>130| /gene_family="2841"	>270| /gene_family="2476"	>1172| /gene_family="1990"	>169| /gene_family="1691"
>133| /gene_family="2226"	>305| /gene_family="2709"	>1190| /gene_family="1575"	>168| /gene_family="808"
>132| /gene_family="3330"	>304| /gene_family="572"	>1208| /gene_family="1020"	>175| /gene_family="2683" /family_size="62" /
>135| /gene_family="3505"	>306| /gene_family="112"	>1375| /gene_family="993"	>174| /gene_family="2152"
>134| /gene_family="1959"	>309| /gene_family="373"	>1374| /gene_family="827"	>173| /gene_family="539" /family_size="54" /
>152| /gene_family="646"	>311| /gene_family="510"	>1368| /gene_family="1639"	>172| /gene_family="2098"
>153| /gene_family="2072"	>313| /gene_family="908"	>1365| /gene_family="3837"	>163| /gene_family="3841"
>154| /gene_family="1887"	>314| /gene_family="1713"	>1360| /gene_family="697"	>162| /gene_family="2407"
>155| /gene_family="3698"	>317| /gene_family="1036"	>1357| /gene_family="2481"	>161| /gene_family="1314"
>156| /gene_family="2178"	>290| /gene_family="2311"	>1353| /gene_family="1038"	>160| /gene_family="632"
>157| /gene_family="2791"	>293| /gene_family="2288"	>1407| /gene_family="1782"	>167| /gene_family="1958"
>158| /gene_family="1239"	>297| /gene_family="2782"	>1389| /gene_family="3523"	>166| /gene_family="3289"
>159| /gene_family="3622"	>298| /gene_family="1588"	>1385| /gene_family="1942"	>165| /gene_family="1902"
>144| /gene_family="1843"	>301| /gene_family="2927"	>1306| /gene_family="2989"	>164| /gene_family="2763"
>145| /gene_family="49"	>303| /gene_family="2467"	>1300| /gene_family="2964"	>186| /gene_family="2587"
>146| /gene_family="2594"	>343| /gene_family="1950"	>1340| /gene_family="4331"	>187| /gene_family="2761"
>147| /gene_family="1381"	>342| /gene_family="1019"	>1333| /gene_family="889"	>184| /gene_family="25"
>148| /gene_family="2354"	>337| /gene_family="514"	>1335| /gene_family="3887"	>190| /gene_family="1695"
>149| /gene_family="3693"	>349| /gene_family="959"	>1316| /gene_family="1590"	>191| /gene_family="775"
>150| /gene_family="1502"	>348| /gene_family="984"	>1494| /gene_family="1763"	>188| /gene_family="3639"
>151| /gene_family="1113"	>322| /gene_family="2892"	>1495| /gene_family="2408"	>189| /gene_family="2109"
>171| /gene_family="367"	>320| /gene_family="4304"	>1490| /gene_family="2747"	>178| /gene_family="2392"
>170| /gene_family="4508"	>335| /gene_family="175"	>1498| /gene_family="3180"	>179| /gene_family="627"
>169| /gene_family="1691"	>329| /gene_family="80"	>1472| /gene_family="505"	>176| /gene_family="680"
>168| /gene_family="808"	>373| /gene_family="805"	>1527| /gene_family="2283"	>177| /gene_family="3028"
>175| /gene_family="2683"	>371| /gene_family="568"	>1508| /gene_family="3260"	>182| /gene_family="3514"
>174| /gene_family="2152"	>380| /gene_family="3326"	>1511| /gene_family="1241"	>183| /gene_family="1345"
>173| /gene_family="539"	>383| /gene_family="151"	>1504| /gene_family="4381"	>180| /gene_family="1115"
>172| /gene_family="2098"	>382| /gene_family="4504"	>1514| /gene_family="1652"	>181| /gene_family="2132"
>163| /gene_family="3841"	>376| /gene_family="802"	>1425| /gene_family="327"	>204| /gene_family="219"
>162| /gene_family="2407"	>378| /gene_family="4120"	>1419| /gene_family="341"	>207| /gene_family="2339"
>161| /gene_family="1314"	>359| /gene_family="3620"	>1421| /gene_family="2312"	>206| /gene_family="2710"
>160| /gene_family="632"	>353| /gene_family="2398"	>1465| /gene_family="1967"	>201| /gene_family="690"
>167| /gene_family="1958"	>364| /gene_family="1339"	>1466| /gene_family="284"	>200| /gene_family="3169"
>166| /gene_family="3289"	>362| /gene_family="2076"	>1445| /gene_family="2766"	>203| /gene_family="119" /family_size="81" /
>165| /gene_family="1902"	>399| /gene_family="4028"	>1451| /gene_family="4105"	>197| /gene_family="1060"
>164| /gene_family="2763"	>396| /gene_family="506"	>1643| /gene_family="1890"	>196| /gene_family="58"
>186| /gene_family="2587"	>384| /gene_family="523"	>1640| /gene_family="165"	>199| /gene_family="2391"
>187| /gene_family="2761"	>440| /gene_family="1625"	>1646| /gene_family="259"	>198| /gene_family="1182"
>184| /gene_family="25"	>441| /gene_family="23"	>1657| /gene_family="43"	>193| /gene_family="410"
>185| /gene_family="3935"	>445| /gene_family="580"	>1662| /gene_family="578"	>192| /gene_family="412"
>190| /gene_family="1695"	>435| /gene_family="528"	>1661| /gene_family="556"	>195| /gene_family="1193"
>191| /gene_family="775"	>427| /gene_family="2808"	>1653| /gene_family="1439"	>194| /gene_family="1697"
>188| /gene_family="3639"	>416| /gene_family="777"	>1614| /gene_family="2883"	>220| /gene_family="1088"
>189| /gene_family="2109"	>421| /gene_family="3423"	>1583| /gene_family="3529"	>221| /gene_family="3785"
>178| /gene_family="2392"	>420| /gene_family="3588"	>1592| /gene_family="1257"	>222| /gene_family="1402"
>179| /gene_family="627"	>476| /gene_family="173"	>1589| /gene_family="824"	>223| /gene_family="1072"
>176| /gene_family="680"	>472| /gene_family="1119"	>1550| /gene_family="2588"	>216| /gene_family="468"
>177| /gene_family="3028"	>471| /gene_family="2826"	>1545| /gene_family="968"	>219| /gene_family="67"
>182| /gene_family="3514"	>464| /gene_family="3468"	>1567| /gene_family="1941"	>213| /gene_family="144"
>183| /gene_family="1345"	>465| /gene_family="1688"	>1566| /gene_family="4126"	>214| /gene_family="1421"
>180| /gene_family="1115"	>463| /gene_family="1768"	>1557| /gene_family="1889"	>215| /gene_family="1802"
>181| /gene_family="2132"	>458| /gene_family="391"	>1559| /gene_family="3402"	>208| /gene_family="3319"
>205| /gene_family="3392"	>457| /gene_family="53"	>1552| /gene_family="1574"	>209| /gene_family="1218"
>204| /gene_family="219"	>454| /gene_family="1317"	>1767| /gene_family="746"	>210| /gene_family="4339"
>207| /gene_family="2339"	>453| /gene_family="1670"	>1774| /gene_family="3297"	>211| /gene_family="3682"
>206| /gene_family="2710"	>452| /gene_family="2715"	>1786| /gene_family="3427"	>237| /gene_family="1092"
>201| /gene_family="690"	>451| /gene_family="3675"	>1790| /gene_family="413"	>236| /gene_family="2981"
>200| /gene_family="3169"	>508| /gene_family="665"	>1789| /gene_family="3917"	>235| /gene_family="3378"
>203| /gene_family="119"	>509| /gene_family="542"	>1729| /gene_family="652"	>234| /gene_family="2707"
>202| /gene_family="3553"	>505| /gene_family="1825"	>1735| /gene_family="1546"	>232| /gene_family="350"
>197| /gene_family="1060"	>506| /gene_family="1818"	>1747| /gene_family="376"	>231| /gene_family="2474"
>196| /gene_family="58"	>507| /gene_family="2592"	>1759| /gene_family="3561"	>230| /gene_family="685"
>199| /gene_family="2391"	>493| /gene_family="3922"	>1697| /gene_family="3593"	>229| /gene_family="235"
>198| /gene_family="1182"	>495| /gene_family="4007"	>1710| /gene_family="651"	>227| /gene_family="484"
>193| /gene_family="410"	>489| /gene_family="1039"	>1708| /gene_family="3273"	>226| /gene_family="1611"
>192| /gene_family="412"	>486| /gene_family="2820"	>1712| /gene_family="876"	>225| /gene_family="1223"
>195| /gene_family="1193"	>480| /gene_family="2319"	>1724| /gene_family="862"	>224| /gene_family="1220"
>194| /gene_family="1697"	>482| /gene_family="430"	>1670| /gene_family="3587"	>254| /gene_family="3590"
>220| /gene_family="1088"	>550| /gene_family="1805"	>1665| /gene_family="2389"	>255| /gene_family="4116"
>221| /gene_family="3785"	>551| /gene_family="1001"	>1676| /gene_family="3298"	>252| /gene_family="2590"
>222| /gene_family="1402"	>548| /gene_family="1558"	>1685| /gene_family="2451"	>253| /gene_family="3798"
>223| /gene_family="1072"	>549| /gene_family="196"	>1682| /gene_family="1976"	>250| /gene_family="2658"
>216| /gene_family="468"	>546| /gene_family="1539"	>1683| /gene_family="1640"	>251| /gene_family="2621"
>217| /gene_family="1872"	>547| /gene_family="2401"	>1694| /gene_family="1268"	>248| /gene_family="822"
>218| /gene_family="2048"	>545| /gene_family="134"	>1919| /gene_family="3900"	>249| /gene_family="3059"
>219| /gene_family="67"	>558| /gene_family="1448"	>1911| /gene_family="1984"	>246| /gene_family="3369"
>212| /gene_family="170"	>554| /gene_family="1355"	>1896| /gene_family="1497"	>247| /gene_family="4373"
>213| /gene_family="144"	>555| /gene_family="2887"	>1898| /gene_family="406"	>244| /gene_family="10"
>214| /gene_family="1421"	>553| /gene_family="1913"	>1899| /gene_family="3646"	>245| /gene_family="1564"
>215| /gene_family="1802"	>567| /gene_family="1343"	>1889| /gene_family="1975"	>242| /gene_family="4398"
>208| /gene_family="3319"	>565| /gene_family="2074"	>1893| /gene_family="224"	>243| /gene_family="839"
>209| /gene_family="1218"	>564| /gene_family="1168"	>1883| /gene_family="47"	>240| /gene_family="128"
>210| /gene_family="4339"	>563| /gene_family="3066"	>1870| /gene_family="2855"	>241| /gene_family="2936"
>211| /gene_family="3682"	>561| /gene_family="3393"	>1859| /gene_family="102"	>275| /gene_family="2004"
>239| /gene_family="2245"	>572| /gene_family="1310"	>1857| /gene_family="3794"	>274| /gene_family="1839"
>238| /gene_family="2728"	>571| /gene_family="1340"	>1844| /gene_family="276"	>273| /gene_family="837"
>237| /gene_family="1092"	>516| /gene_family="124"	>1847| /gene_family="2286"	>272| /gene_family="15"
>236| /gene_family="2981"	>519| /gene_family="202"	>1846| /gene_family="337"	>279| /gene_family="3327"
>235| /gene_family="3378"	>514| /gene_family="1143"	>1830| /gene_family="351"	>278| /gene_family="867"
>234| /gene_family="2707"	>515| /gene_family="1433"	>1818| /gene_family="4064"	>277| /gene_family="3095"
>233| /gene_family="1591"	>526| /gene_family="2681"	>1816| /gene_family="3162"	>276| /gene_family="2496"
>232| /gene_family="350"	>522| /gene_family="278"	>1805| /gene_family="353"	>283| /gene_family="1992"
>231| /gene_family="2474"	>523| /gene_family="4146"	>1803| /gene_family="1042"	>281| /gene_family="3064"
>230| /gene_family="685"	>534| /gene_family="3103"	>1801| /gene_family="2835"	>280| /gene_family="2516"
>229| /gene_family="235"	>529| /gene_family="1021"	>1798| /gene_family="842"	>287| /gene_family="3950"
>228| /gene_family="490"	>528| /gene_family="2934"	>2032| /gene_family="817"	>286| /gene_family="1048"
>227| /gene_family="484"	>530| /gene_family="789"	>2035| /gene_family="2555"	>285| /gene_family="3320"
>226| /gene_family="1611"	>543| /gene_family="2645"	>2036| /gene_family="1226"	>284| /gene_family="4208"
>225| /gene_family="1223"	>542| /gene_family="231"	>2038| /gene_family="2836"	>258| /gene_family="451"
>224| /gene_family="1220"	>609| /gene_family="3163"	>2029| /gene_family="1144"	>259| /gene_family="551"
>254| /gene_family="3590"	>614| /gene_family="788"	>2009| /gene_family="1888"	>256| /gene_family="3252"
>255| /gene_family="4116"	>613| /gene_family="1354"	>2015| /gene_family="1311"	>257| /gene_family="24"
>252| /gene_family="2590"	>618| /gene_family="2051"	>1993| /gene_family="1764"	>262| /gene_family="2861"
>253| /gene_family="3798"	>619| /gene_family="4528"	>1992| /gene_family="3316"	>263| /gene_family="4886"
>250| /gene_family="2658"	>627| /gene_family="3509"	>1940| /gene_family="405"	>260| /gene_family="1446"
>251| /gene_family="2621"	>630| /gene_family="2448"	>1936| /gene_family="4082"	>261| /gene_family="2998"
>248| /gene_family="822"	>629| /gene_family="2783"	>2207| /gene_family="981"	>266| /gene_family="622"
>249| /gene_family="3059"	>628| /gene_family="2430"	>2195| /gene_family="1597"	>267| /gene_family="424"
>246| /gene_family="3369"	>636| /gene_family="1974"	>2198| /gene_family="515"	>264| /gene_family="1699"
>247| /gene_family="4373"	>579| /gene_family="536"	>2186| /gene_family="273"	>265| /gene_family="1747"
>244| /gene_family="10"	>581| /gene_family="3130"	>2179| /gene_family="3425"	>270| /gene_family="2476"
>245| /gene_family="1564"	>587| /gene_family="940"	>2225| /gene_family="687"	>271| /gene_family="2625"
>242| /gene_family="4398"	>589| /gene_family="2202"	>2215| /gene_family="3110"	>268| /gene_family="3473"
>243| /gene_family="839"	>593| /gene_family="1207"	>2263| /gene_family="2033"	>269| /gene_family="158"
>240| /gene_family="128"	>592| /gene_family="1370"	>2256| /gene_family="3035"	>305| /gene_family="2709"
>241| /gene_family="2936"	>595| /gene_family="988"	>2258| /gene_family="1565"	>304| /gene_family="572"
>275| /gene_family="2004"	>599| /gene_family="4313"	>2251| /gene_family="1636"	>307| /gene_family="195"
>274| /gene_family="1839"	>685| /gene_family="905"	>2246| /gene_family="3970"	>306| /gene_family="112"
>273| /gene_family="837"	>677| /gene_family="2501"	>2300| /gene_family="4045"	>309| /gene_family="373"
>272| /gene_family="15"	>673| /gene_family="2254"	>2277| /gene_family="1730"	>308| /gene_family="3150"
>279| /gene_family="3327"	>701| /gene_family="978"	>2276| /gene_family="3116"	>310| /gene_family="19"
>278| /gene_family="867"	>694| /gene_family="3113"	>2065| /gene_family="1700"	>313| /gene_family="908"
>277| /gene_family="3095"	>695| /gene_family="3575"	>2067| /gene_family="2974"	>312| /gene_family="883"
>276| /gene_family="2496"	>653| /gene_family="573"	>2076| /gene_family="3637"	>315| /gene_family="688"
>283| /gene_family="1992"	>665| /gene_family="2031"	>2052| /gene_family="3010"	>314| /gene_family="1713"
>282| /gene_family="3114"	>662| /gene_family="1993"	>2054| /gene_family="3042"	>317| /gene_family="1036"
>281| /gene_family="3064"	>656| /gene_family="2493"	>2100| /gene_family="2524"	>316| /gene_family="2238"
>280| /gene_family="2516"	>657| /gene_family="991"	>2104| /gene_family="3930"	>319| /gene_family="761" /family_size="61" /
>287| /gene_family="3950"	>658| /gene_family="3235"	>2108| /gene_family="4103"	>288| /gene_family="2169"
>286| /gene_family="1048"	>747| /gene_family="1097"	>2081| /gene_family="333"	>289| /gene_family="2845"
>285| /gene_family="3320"	>751| /gene_family="1104"	>2092| /gene_family="1322"	>290| /gene_family="2311"
>284| /gene_family="4208"	>750| /gene_family="1154"	>2136| /gene_family="2168"	>291| /gene_family="963"
>258| /gene_family="451"	>749| /gene_family="338"	>2138| /gene_family="2461"	>292| /gene_family="502"
>259| /gene_family="551"	>739| /gene_family="2008"	>2119| /gene_family="790"	>293| /gene_family="2288"
>256| /gene_family="3252"	>742| /gene_family="1560"	>2127| /gene_family="1708"	>294| /gene_family="336"
>257| /gene_family="24"	>754| /gene_family="287"	>2169| /gene_family="1569"	>295| /gene_family="1705"
>262| /gene_family="2861"	>755| /gene_family="2189"	>2148| /gene_family="218"	>296| /gene_family="1269"
>263| /gene_family="4886"	>752| /gene_family="1964"	>2146| /gene_family="465"	>298| /gene_family="1588"
>260| /gene_family="1446"	>716| /gene_family="2298"	>2435| /gene_family="1504"	>299| /gene_family="90"
>261| /gene_family="2998"	>719| /gene_family="745"	>2434| /gene_family="607"	>300| /gene_family="548" /family_size="54" /
>266| /gene_family="622"	>730| /gene_family="2698"	>2305| /gene_family="2727"	>301| /gene_family="2927"
>267| /gene_family="424"	>731| /gene_family="2160"	>2313| /gene_family="2154"	>302| /gene_family="1366"
>264| /gene_family="1699"	>733| /gene_family="1280"	>2334| /gene_family="819"	>303| /gene_family="2467"
>265| /gene_family="1747"	>734| /gene_family="1009"	>2344| /gene_family="3360"	>343| /gene_family="1950"
>270| /gene_family="2476"	>725| /gene_family="39"	>2345| /gene_family="475"	>340| /gene_family="1082"
>271| /gene_family="2625"	>753| /gene_family="810"	>2347| /gene_family="2159"	>339| /gene_family="1336"
>268| /gene_family="3473"	>821| /gene_family="3539"	>2349| /gene_family="131"	>338| /gene_family="221"
>269| /gene_family="158"	>820| /gene_family="875"	>2373| /gene_family="4260"	>337| /gene_family="514"
>305| /gene_family="2709"	>823| /gene_family="349"	>2391| /gene_family="3530"	>336| /gene_family="1533"
>304| /gene_family="572"	>825| /gene_family="3508"	>2388| /gene_family="2296"	>351| /gene_family="3465"
>307| /gene_family="195"	>824| /gene_family="1521"	>2385| /gene_family="792"	>350| /gene_family="425" /family_size="92" /
>306| /gene_family="112"	>827| /gene_family="2406"	>2384| /gene_family="750"	>349| /gene_family="959"
>309| /gene_family="373"	>800| /gene_family="4394"	>2403| /gene_family="4482"	>348| /gene_family="984"
>308| /gene_family="3150"	>801| /gene_family="3735"	>2420| /gene_family="488"	>347| /gene_family="813"
>311| /gene_family="510"	>803| /gene_family="2028"	>2422| /gene_family="2305"	>346| /gene_family="2918"
>310| /gene_family="19"	>814| /gene_family="2899"	>2416| /gene_family="1951"	>345| /gene_family="3714"
>313| /gene_family="908"	>810| /gene_family="3151"		>344| /gene_family="457"
>312| /gene_family="883"	>791| /gene_family="2265"		>326| /gene_family="2325"
>315| /gene_family="688"	>799| /gene_family="3578"		>327| /gene_family="3315"
>314| /gene_family="1713"	>797| /gene_family="1147"		>324| /gene_family="2661"
>317| /gene_family="1036"	>793| /gene_family="2241"		>325| /gene_family="4412"
>316| /gene_family="2238"	>792| /gene_family="4671"		>323| /gene_family="116"
>319| /gene_family="761"	>769| /gene_family="550"		>320| /gene_family="4304"
>318| /gene_family="1671"	>781| /gene_family="2564"		>321| /gene_family="427"
>288| /gene_family="2169"	>881| /gene_family="4212"		>334| /gene_family="40"
>289| /gene_family="2845"	>880| /gene_family="3576"		>335| /gene_family="175"
>290| /gene_family="2311"	>882| /gene_family="54"		>332| /gene_family="238"
>291| /gene_family="963"	>884| /gene_family="248"		>333| /gene_family="1606"
>292| /gene_family="502"	>893| /gene_family="473"		>330| /gene_family="1534"
>293| /gene_family="2288"	>895| /gene_family="2030"		>328| /gene_family="3956"
>294| /gene_family="336"	>894| /gene_family="3262"		>329| /gene_family="80"
>295| /gene_family="1705"	>864| /gene_family="3582"		>373| /gene_family="805"
>296| /gene_family="1269"	>865| /gene_family="2039"		>372| /gene_family="2935"
>297| /gene_family="2782"	>866| /gene_family="3094"		>375| /gene_family="771"
>298| /gene_family="1588"	>867| /gene_family="3311"		>374| /gene_family="1124"
>299| /gene_family="90"	>872| /gene_family="3482"		>369| /gene_family="3340"
>300| /gene_family="548"	>874| /gene_family="2345"		>368| /gene_family="1238"
>301| /gene_family="2927"	>879| /gene_family="591"		>371| /gene_family="568"
>302| /gene_family="1366"	>849| /gene_family="454"		>370| /gene_family="2464"
>303| /gene_family="2467"	>853| /gene_family="2158"		>381| /gene_family="892"
>343| /gene_family="1950"	>852| /gene_family="1194"		>380| /gene_family="3326"
>342| /gene_family="1019"	>858| /gene_family="998"		>383| /gene_family="151"
>341| /gene_family="1532"	>857| /gene_family="3696"		>382| /gene_family="4504"
>340| /gene_family="1082"	>862| /gene_family="3861"		>377| /gene_family="2685"
>339| /gene_family="1336"	>832| /gene_family="1418"		>379| /gene_family="2851"
>338| /gene_family="221"	>833| /gene_family="2869"		>378| /gene_family="4120"
>337| /gene_family="514"	>838| /gene_family="93"		>356| /gene_family="1998"
>336| /gene_family="1533"	>837| /gene_family="2057"		>358| /gene_family="1499"
>351| /gene_family="3465"	>840| /gene_family="973"		>352| /gene_family="2340"
>350| /gene_family="425"	>847| /gene_family="626"		>353| /gene_family="2398"
>349| /gene_family="959"	>958| /gene_family="708"		>354| /gene_family="2119"
>348| /gene_family="984"	>941| /gene_family="298"		>355| /gene_family="1732"
>347| /gene_family="813"	>940| /gene_family="1213"		>364| /gene_family="1339"
>346| /gene_family="2918"	>943| /gene_family="199"		>365| /gene_family="945"
>345| /gene_family="3714"	>942| /gene_family="897"		>366| /gene_family="328"
>344| /gene_family="457"	>928| /gene_family="939"		>367| /gene_family="3685"
>326| /gene_family="2325"	>930| /gene_family="1265"		>360| /gene_family="1706"
>327| /gene_family="3315"	>926| /gene_family="2414"		>361| /gene_family="2731"
>324| /gene_family="2661"	>927| /gene_family="2856"		>362| /gene_family="2076"
>325| /gene_family="4412"	>923| /gene_family="1440"		>363| /gene_family="2118"
>322| /gene_family="2892"	>920| /gene_family="1645"		>410| /gene_family="1506"
>323| /gene_family="116"	>917| /gene_family="719"		>411| /gene_family="1136"
>320| /gene_family="4304"	>914| /gene_family="1682"		>408| /gene_family="1126"
>321| /gene_family="427"	>915| /gene_family="2879"		>409| /gene_family="2706"
>334| /gene_family="40"	>908| /gene_family="710"		>414| /gene_family="916"
>335| /gene_family="175"	>902| /gene_family="2260"		>415| /gene_family="445"
>332| /gene_family="238"	>901| /gene_family="3600"		>412| /gene_family="3506"
>333| /gene_family="1606"	>900| /gene_family="2056"		>413| /gene_family="2079"
>330| /gene_family="1534"	>898| /gene_family="4806"		>402| /gene_family="4065"
>331| /gene_family="62"	>897| /gene_family="1930"		>403| /gene_family="2742"
>328| /gene_family="3956"	>896| /gene_family="2348"		>400| /gene_family="1994"
>329| /gene_family="80"	>1020| /gene_family="538"		>401| /gene_family="830"
>373| /gene_family="805"	>1021| /gene_family="1081"		>406| /gene_family="1288"
>372| /gene_family="2935"	>1013| /gene_family="1006"		>407| /gene_family="2940"
>375| /gene_family="771"	>1014| /gene_family="1811"		>404| /gene_family="3819"
>374| /gene_family="1124"	>1005| /gene_family="1441"		>405| /gene_family="20"
>369| /gene_family="3340"	>1004| /gene_family="3222"		>395| /gene_family="329"
>368| /gene_family="1238"	>1007| /gene_family="2190"		>394| /gene_family="439"
>371| /gene_family="568"	>1006| /gene_family="2792"		>393| /gene_family="1325"
>370| /gene_family="2464"	>992| /gene_family="3452"		>398| /gene_family="997"
>381| /gene_family="892"	>984| /gene_family="1910"		>397| /gene_family="2375"
>380| /gene_family="3326"	>985| /gene_family="3198"		>396| /gene_family="506"
>383| /gene_family="151"	>988| /gene_family="1792"		>387| /gene_family="4178"
>382| /gene_family="4504"	>977| /gene_family="699"		>385| /gene_family="3051"
>377| /gene_family="2685"	>983| /gene_family="899"		>391| /gene_family="2933"
>376| /gene_family="802"	>980| /gene_family="953"		>390| /gene_family="3237"
>379| /gene_family="2851"	>981| /gene_family="160"		>389| /gene_family="1260"
>378| /gene_family="4120"	>973| /gene_family="767"		>388| /gene_family="1736"
>356| /gene_family="1998"	>960| /gene_family="3284"		>440| /gene_family="1625"
>357| /gene_family="3016"	>967| /gene_family="3397"		>442| /gene_family="261"
>358| /gene_family="1499"	>966| /gene_family="2009"		>443| /gene_family="4291"
>359| /gene_family="3620"	>965| /gene_family="1121"		>445| /gene_family="580"
>352| /gene_family="2340"	>1101| /gene_family="176"		>446| /gene_family="818"
>353| /gene_family="2398"	>1096| /gene_family="928"		>447| /gene_family="1202" /family_size="37" /
>354| /gene_family="2119"	>1094| /gene_family="1474"		>432| /gene_family="3982"
>355| /gene_family="1732"	>1095| /gene_family="214"		>433| /gene_family="3918"
>364| /gene_family="1339"	>1090| /gene_family="975"		>434| /gene_family="1467"
>365| /gene_family="945"	>1116| /gene_family="2163"		>437| /gene_family="3217"
>366| /gene_family="328"	>1119| /gene_family="3100"		>438| /gene_family="1876"
>367| /gene_family="3685"	>1112| /gene_family="3310"		>439| /gene_family="2409"
>360| /gene_family="1706"	>1108| /gene_family="1011"		>425| /gene_family="2774"
>361| /gene_family="2731"	>1111| /gene_family="2942"		>424| /gene_family="758"
>362| /gene_family="2076"	>1105| /gene_family="2317"		>427| /gene_family="2808"
>363| /gene_family="2118"	>1135| /gene_family="3249"		>426| /gene_family="3046"
>410| /gene_family="1506	>1132| /gene_family="1759"		>429| /gene_family="227"
>411| /gene_family="1136"	>1133| /gene_family="2239"		>428| /gene_family="1349"
>408| /gene_family="1126"	>1128| /gene_family="3831"		>431| /gene_family="3246"
>409| /gene_family="2706"	>1126| /gene_family="900"		>430| /gene_family="485"
>414| /gene_family="916"	>1125| /gene_family="3074"		>417| /gene_family="2529" /family_size="51" /
>415| /gene_family="445"	>1123| /gene_family="1957"		>416| /gene_family="777"
>412| /gene_family="3506"	>1142| /gene_family="1508"		>419| /gene_family="2155"
>413| /gene_family="2079"	>1138| /gene_family="3720"		>418| /gene_family="1853"
>402| /gene_family="4065"	>1139| /gene_family="3294"		>421| /gene_family="3423"
>403| /gene_family="2742"	>1137| /gene_family="4145"		>423| /gene_family="3644"
>400| /gene_family="1994"	>1136| /gene_family="2438"		>422| /gene_family="2911"
>401| /gene_family="830"	>1032| /gene_family="559"		>478| /gene_family="522"
>406| /gene_family="1288"	>1036| /gene_family="1068"		>479| /gene_family="1582"
>407| /gene_family="2940"	>1039| /gene_family="2717"		>476| /gene_family="173"
>404| /gene_family="3819"	>1026| /gene_family="524"		>477| /gene_family="508" /family_size="37" /
>405| /gene_family="20"	>1031| /gene_family="3149"		>474| /gene_family="2193" /family_size="78" /
>395| /gene_family="329"	>1051| /gene_family="2266"		>475| /gene_family="694"
>394| /gene_family="439"	>1050| /gene_family="2928"		>472| /gene_family="1119"
>393| /gene_family="1325"	>1054| /gene_family="2953"		>473| /gene_family="280"
>392| /gene_family="3383"	>1042| /gene_family="1461"		>470| /gene_family="3055"
>399| /gene_family="4028"	>1045| /gene_family="2584"		>471| /gene_family="2826"
>398| /gene_family="997"	>1067| /gene_family="2092"		>468| /gene_family="2473"
>397| /gene_family="2375"	>1071| /gene_family="2954"		>469| /gene_family="1266"
>396| /gene_family="506"	>1068| /gene_family="1924"		>466| /gene_family="2746"
>387| /gene_family="4178"	>1060| /gene_family="1727"		>467| /gene_family="1307"
>386| /gene_family="2568"	>1086| /gene_family="3426"		>464| /gene_family="3468"
>385| /gene_family="3051"	>1085| /gene_family="57"		>463| /gene_family="1768"
>384| /gene_family="523"	>1084| /gene_family="1459"		>462| /gene_family="1074"
>391| /gene_family="2933"	>1077| /gene_family="755"		>461| /gene_family="4172"
>390| /gene_family="3237"	>1219| /gene_family="139"		>460| /gene_family="3083"
>389| /gene_family="1260"	>1228| /gene_family="1287"		>459| /gene_family="3233"
>388| /gene_family="1736"	>1230| /gene_family="380"		>458| /gene_family="391"
>440| /gene_family="1625"	>1225| /gene_family="4347"		>457| /gene_family="53"
>441| /gene_family="23"	>1224| /gene_family="1735"		>456| /gene_family="1963"
>442| /gene_family="261"	>1226| /gene_family="3033"		>455| /gene_family="2396"
>443| /gene_family="4291"	>1239| /gene_family="3569"		>453| /gene_family="1670"
>444| /gene_family="2065"	>1234| /gene_family="1190"		>450| /gene_family="1982"
>445| /gene_family="580"	>1235| /gene_family="1820"		>449| /gene_family="1892"
>446| /gene_family="818"	>1245| /gene_family="1817"		>448| /gene_family="436"
>447| /gene_family="1202"	>1246| /gene_family="3726"		>509| /gene_family="542"
>432| /gene_family="3982"	>1241| /gene_family="507"		>510| /gene_family="2830"
>433| /gene_family="3918"	>1243| /gene_family="3852"		>511| /gene_family="1133"
>434| /gene_family="1467"	>1255| /gene_family="440"		>504| /gene_family="1949"
>435| /gene_family="528"	>1254| /gene_family="3345"		>506| /gene_family="1818"
>436| /gene_family="315"	>1253| /gene_family="1424"		>507| /gene_family="2592"
>437| /gene_family="3217"	>1260| /gene_family="1047"		>500| /gene_family="3106"
>438| /gene_family="1876"	>1258| /gene_family="2582"		>501| /gene_family="958"
>439| /gene_family="2409"	>1256| /gene_family="3161"		>502| /gene_family="1414"
>425| /gene_family="2774"	>1270| /gene_family="1617"		>503| /gene_family="1696"
>424| /gene_family="758"	>1265| /gene_family="1181"		>496| /gene_family="1988"
>427| /gene_family="2808"	>1279| /gene_family="1208"		>497| /gene_family="2917"
>426| /gene_family="3046"	>1274| /gene_family="1989"		>498| /gene_family="1629"
>429| /gene_family="227"	>1286| /gene_family="36"		>499| /gene_family="2664"
>428| /gene_family="1349"	>1152| /gene_family="3774"		>493| /gene_family="3922"
>431| /gene_family="3246"	>1157| /gene_family="281"		>492| /gene_family="950"
>430| /gene_family="485"	>1161| /gene_family="4230"		>495| /gene_family="4007"
>417| /gene_family="2529"	>1162| /gene_family="1554"		>494| /gene_family="765"
>416| /gene_family="777"	>1168| /gene_family="1209"		>489| /gene_family="1039"
>419| /gene_family="2155"	>1167| /gene_family="1367"		>488| /gene_family="2330"
>418| /gene_family="1853"	>1171| /gene_family="2571"		>491| /gene_family="3367"
>421| /gene_family="3423"	>1172| /gene_family="1990"		>490| /gene_family="168"
>420| /gene_family="3588"	>1174| /gene_family="2620"		>485| /gene_family="2771"
>423| /gene_family="3644"	>1187| /gene_family="3079"		>484| /gene_family="1071"
>422| /gene_family="2911"	>1190| /gene_family="1575"		>487| /gene_family="3182"
>478| /gene_family="522"	>1192| /gene_family="1721"		>486| /gene_family="2820"
>479| /gene_family="1582"	>1198| /gene_family="1083"		>481| /gene_family="1101"
>476| /gene_family="173"	>1197| /gene_family="637"		>480| /gene_family="2319"
>477| /gene_family="508"	>1201| /gene_family="97"		>483| /gene_family="866"
>474| /gene_family="2193"	>1208| /gene_family="1020"		>550| /gene_family="1805"
>475| /gene_family="694"	>1209| /gene_family="1090"		>551| /gene_family="1001"
>472| /gene_family="1119"	>1215| /gene_family="807"		>548| /gene_family="1558"
>473| /gene_family="280"	>1375| /gene_family="993"		>546| /gene_family="1539"
>470| /gene_family="3055"	>1374| /gene_family="827"		>547| /gene_family="2401"
>471| /gene_family="2826"	>1372| /gene_family="4652"		>544| /gene_family="1140"
>468| /gene_family="2473"	>1369| /gene_family="2206"		>545| /gene_family="134"
>469| /gene_family="1266"	>1368| /gene_family="1639"		>556| /gene_family="73"
>466| /gene_family="2746"	>1367| /gene_family="944"		>554| /gene_family="1355"
>467| /gene_family="1307"	>1365| /gene_family="3837"		>555| /gene_family="2887"
>464| /gene_family="3468"	>1364| /gene_family="1961"		>552| /gene_family="1085"
>465| /gene_family="1688"	>1360| /gene_family="697"		>553| /gene_family="1913"
>463| /gene_family="1768"	>1354| /gene_family="2264"		>567| /gene_family="1343"
>462| /gene_family="1074"	>1352| /gene_family="1120"		>566| /gene_family="583"
>461| /gene_family="4172"	>1353| /gene_family="1038"		>565| /gene_family="2074"
>460| /gene_family="3083"	>1351| /gene_family="2429"		>564| /gene_family="1168"
>459| /gene_family="3233"	>1344| /gene_family="2975"		>563| /gene_family="3066"
>458| /gene_family="391"	>1402| /gene_family="3839"		>562| /gene_family="2347"
>457| /gene_family="53"	>1397| /gene_family="59"		>561| /gene_family="3393"
>456| /gene_family="1963"	>1395| /gene_family="4407"		>560| /gene_family="2071"
>455| /gene_family="2396"	>1388| /gene_family="4349"		>574| /gene_family="2431"
>454| /gene_family="1317"	>1389| /gene_family="3523"		>573| /gene_family="1017"
>453| /gene_family="1670"	>1390| /gene_family="1395"		>572| /gene_family="1310"
>452| /gene_family="2715"	>1391| /gene_family="2839"		>571| /gene_family="1340"
>451| /gene_family="3675"	>1385| /gene_family="1942"		>570| /gene_family="2749"
>450| /gene_family="1982"	>1386| /gene_family="4948"		>568| /gene_family="296"
>449| /gene_family="1892"	>1387| /gene_family="4115"		>516| /gene_family="124"
>448| /gene_family="436"	>1380| /gene_family="844"		>517| /gene_family="4350"
>508| /gene_family="665"	>1382| /gene_family="1916"		>518| /gene_family="1874"
>509| /gene_family="542"	>1376| /gene_family="3387"		>519| /gene_family="202"
>510| /gene_family="2830"	>1379| /gene_family="980"		>512| /gene_family="3013"
>511| /gene_family="1133"	>1304| /gene_family="600"		>513| /gene_family="3323"
>504| /gene_family="1949"	>1311| /gene_family="1058"		>514| /gene_family="1143"
>505| /gene_family="1825"	>1298| /gene_family="4076"		>524| /gene_family="480"
>506| /gene_family="1818"	>1296| /gene_family="2185"		>525| /gene_family="1404"
>507| /gene_family="2592"	>1301| /gene_family="467"		>526| /gene_family="2681"
>500| /gene_family="3106"	>1300| /gene_family="2964"		>527| /gene_family="2129"
>501| /gene_family="958"	>1290| /gene_family="3188"		>520| /gene_family="3015"
>502| /gene_family="1414"	>1291| /gene_family="1122"		>521| /gene_family="2218"
>503| /gene_family="1696"	>1293| /gene_family="2010"		>523| /gene_family="4146"
>496| /gene_family="1988"	>1280| /gene_family="3461"		>533| /gene_family="189"
>497| /gene_family="2917"	>1340| /gene_family="4331"		>532| /gene_family="2583"
>498| /gene_family="1629"	>1331| /gene_family="169"		>535| /gene_family="2277"
>499| /gene_family="2664"	>1330| /gene_family="2025"		>534| /gene_family="3103"
>493| /gene_family="3922"	>1320| /gene_family="362"		>528| /gene_family="2934"
>492| /gene_family="950"	>1327| /gene_family="565"		>531| /gene_family="1025"
>495| /gene_family="4007"	>1314| /gene_family="2303"		>541| /gene_family="3244"
>494| /gene_family="765"	>1315| /gene_family="1228"		>540| /gene_family="2329"
>489| /gene_family="1039"	>1317| /gene_family="272"		>537| /gene_family="1253"
>488| /gene_family="2330"	>1494| /gene_family="1763"		>536| /gene_family="2281"
>491| /gene_family="3367"	>1490| /gene_family="2747"		>539| /gene_family="2604"
>490| /gene_family="168"	>1502| /gene_family="1442"		>538| /gene_family="2113"
>485| /gene_family="2771"	>1498| /gene_family="3180"		>610| /gene_family="268"
>484| /gene_family="1071"	>1497| /gene_family="2912"		>611| /gene_family="1206"
>487| /gene_family="3182"	>1479| /gene_family="778"		>608| /gene_family="3185"
>486| /gene_family="2820"	>1477| /gene_family="1350"		>609| /gene_family="3163"
>481| /gene_family="1101"	>1476| /gene_family="1398"		>614| /gene_family="788"
>480| /gene_family="2319"	>1472| /gene_family="505"		>615| /gene_family="253"
>483| /gene_family="866"	>1524| /gene_family="2373"		>612| /gene_family="3232"
>482| /gene_family="430"	>1525| /gene_family="2984"		>616| /gene_family="3248"
>550| /gene_family="1805"	>1527| /gene_family="2283"		>617| /gene_family="924"
>551| /gene_family="1001"	>1520| /gene_family="2779"		>622| /gene_family="2318"
>548| /gene_family="1558"	>1521| /gene_family="1751"		>623| /gene_family="2161"
>549| /gene_family="196"	>1532| /gene_family="1603"		>620| /gene_family="648"
>546| /gene_family="1539"	>1533| /gene_family="2778"		>621| /gene_family="734" /family_size="84" /
>547| /gene_family="2401"	>1534| /gene_family="4392"		>627| /gene_family="3509"
>544| /gene_family="1140"	>1545| /gene_family="968"		>626| /gene_family="3145" /family_size="52" /
>545| /gene_family="134"	>1528| /gene_family="762"		>625| /gene_family="1076"
>558| /gene_family="1448"	>1509| /gene_family="2724"		>624| /gene_family="245"
>559| /gene_family="1222"	>1511| /gene_family="1241"		>631| /gene_family="2106"
>556| /gene_family="73"	>1510| /gene_family="597"		>630| /gene_family="2448"
>557| /gene_family="3234"	>1516| /gene_family="3156"		>629| /gene_family="2783"
>554| /gene_family="1355"	>1519| /gene_family="2082"		>628| /gene_family="2430"
>555| /gene_family="2887"	>1518| /gene_family="999"		>635| /gene_family="3878"
>552| /gene_family="1085"	>1514| /gene_family="1652"		>634| /gene_family="3664"
>553| /gene_family="1913"	>1426| /gene_family="2141"		>633| /gene_family="1503"
>567| /gene_family="1343"	>1424| /gene_family="2629"		>632| /gene_family="2301"
>566| /gene_family="583"	>1425| /gene_family="327"		>639| /gene_family="1109"
>565| /gene_family="2074"	>1431| /gene_family="2852"		>638| /gene_family="177"
>564| /gene_family="1168"	>1428| /gene_family="985"		>637| /gene_family="4341"
>563| /gene_family="3066"	>1438| /gene_family="1712"		>636| /gene_family="1974"
>562| /gene_family="2347"	>1437| /gene_family="1983"		>576| /gene_family="1561"
>561| /gene_family="3393"	>1419| /gene_family="341"		>577| /gene_family="250"
>560| /gene_family="2071"	>1417| /gene_family="2805"		>578| /gene_family="3184"
>575| /gene_family="304"	>1456| /gene_family="471"		>579| /gene_family="536"
>574| /gene_family="2431"	>1462| /gene_family="3108"		>582| /gene_family="2921"
>573| /gene_family="1017"	>1466| /gene_family="284"		>583| /gene_family="289"
>572| /gene_family="1310"	>1468| /gene_family="3128"		>584| /gene_family="4246"
>571| /gene_family="1340"	>1469| /gene_family="290"		>585| /gene_family="230"
>570| /gene_family="2749"	>1443| /gene_family="1052"		>586| /gene_family="2138"
>569| /gene_family="347"	>1442| /gene_family="22"		>587| /gene_family="940"
>568| /gene_family="296"	>1446| /gene_family="702"		>588| /gene_family="3945"
>516| /gene_family="124"	>1449| /gene_family="27"		>589| /gene_family="2202"
>517| /gene_family="4350"	>1451| /gene_family="4105"		>590| /gene_family="1476"
>518| /gene_family="1874"	>1450| /gene_family="1387"		>591| /gene_family="896"
>519| /gene_family="202"	>1452| /gene_family="326"		>592| /gene_family="1370"
>512| /gene_family="3013"	>1643| /gene_family="1890"		>594| /gene_family="4286"
>513| /gene_family="3323"	>1640| /gene_family="165"		>597| /gene_family="850"
>514| /gene_family="1143"	>1646| /gene_family="259"		>596| /gene_family="286"
>515| /gene_family="1433"	>1634| /gene_family="1865"		>599| /gene_family="4313"
>524| /gene_family="480"	>1638| /gene_family="2692"		>598| /gene_family="460"
>525| /gene_family="1404"	>1637| /gene_family="4135"		>601| /gene_family="1415"
>526| /gene_family="2681"	>1659| /gene_family="3690"		>600| /gene_family="942"
>527| /gene_family="2129"	>1657| /gene_family="43"		>603| /gene_family="3134" /family_size="39" /
>520| /gene_family="3015"	>1662| /gene_family="578"		>602| /gene_family="2712"
>521| /gene_family="2218"	>1661| /gene_family="556"		>605| /gene_family="320"
>522| /gene_family="278"	>1660| /gene_family="92"		>607| /gene_family="1035"
>523| /gene_family="4146"	>1649| /gene_family="2149"		>606| /gene_family="1454"
>533| /gene_family="189"	>1648| /gene_family="2633"		>687| /gene_family="3389" /family_size="58" /
>532| /gene_family="2583"	>1655| /gene_family="3075"		>686| /gene_family="590" /family_size="54" /
>535| /gene_family="2277"	>1653| /gene_family="1439"		>684| /gene_family="2258"
>534| /gene_family="3103"	>1652| /gene_family="3226"		>683| /gene_family="2073"
>529| /gene_family="1021"	>1608| /gene_family="3072"		>682| /gene_family="2404"
>528| /gene_family="2934"	>1615| /gene_family="4229"		>681| /gene_family="941"
>531| /gene_family="1025"	>1600| /gene_family="1180"		>680| /gene_family="1412"
>530| /gene_family="789"	>1603| /gene_family="3139"		>679| /gene_family="1364"
>541| /gene_family="3244"	>1604| /gene_family="4731"		>678| /gene_family="674"
>540| /gene_family="2329"	>1605| /gene_family="2908"		>677| /gene_family="2501"
>543| /gene_family="2645"	>1606| /gene_family="4637"		>676| /gene_family="3653"
>542| /gene_family="231"	>1621| /gene_family="960"		>675| /gene_family="3078"
>537| /gene_family="1253"	>1623| /gene_family="3135"		>674| /gene_family="1150"
>536| /gene_family="2281"	>1583| /gene_family="3529"		>673| /gene_family="2254"
>539| /gene_family="2604"	>1581| /gene_family="1628"		>672| /gene_family="78"
>538| /gene_family="2113"	>1576| /gene_family="1049"		>702| /gene_family="4498"
>610| /gene_family="268"	>1577| /gene_family="1965"		>703| /gene_family="932"
>611| /gene_family="1206"	>1574| /gene_family="2419"		>700| /gene_family="2498"
>608| /gene_family="3185"	>1575| /gene_family="1638"		>701| /gene_family="978"
>609| /gene_family="3163"	>1572| /gene_family="1864"		>698| /gene_family="2659"
>614| /gene_family="788"	>1573| /gene_family="83"		>699| /gene_family="3658"
>615| /gene_family="253"	>1571| /gene_family="986"		>696| /gene_family="3613"
>612| /gene_family="3232"	>1568| /gene_family="4022"		>697| /gene_family="923"
>613| /gene_family="1354"	>1592| /gene_family="1257"		>694| /gene_family="3113"
>618| /gene_family="2051"	>1586| /gene_family="2176"		>695| /gene_family="3575"
>619| /gene_family="4528"	>1548| /gene_family="1086"		>692| /gene_family="748"
>616| /gene_family="3248"	>1549| /gene_family="2777"		>693| /gene_family="2793"
>617| /gene_family="924"	>1550| /gene_family="2588"		>690| /gene_family="1794"
>622| /gene_family="2318"	>1544| /gene_family="2666"		>691| /gene_family="3339"
>623| /gene_family="2161"	>1546| /gene_family="2417"		>688| /gene_family="152"
>620| /gene_family="648"	>1547| /gene_family="659		>689| /gene_family="511"
>621| /gene_family="734"	>1540| /gene_family="873"		>652| /gene_family="2416"
>627| /gene_family="3509"	>1543| /gene_family="2654"		>655| /gene_family="101"
>626| /gene_family="3145"	>1537| /gene_family="1270"		>654| /gene_family="1808"
>625| /gene_family="1076"	>1538| /gene_family="610"		>649| /gene_family="2593"
>624| /gene_family="245"	>1565| /gene_family="1308"		>648| /gene_family="2046"
>631| /gene_family="2106"	>1564| /gene_family="921"		>651| /gene_family="654"
>630| /gene_family="2448"	>1567| /gene_family="1941"		>650| /gene_family="197"
>629| /gene_family="2783"	>1560| /gene_family="3098"		>645| /gene_family="1981"
>628| /gene_family="2430"	>1563| /gene_family="811"		>644| /gene_family="664"
>635| /gene_family="3878"	>1557| /gene_family="1889"		>647| /gene_family="1511"
>634| /gene_family="3664"	>1555| /gene_family="549"		>646| /gene_family="2558"
>633| /gene_family="1503"	>1554| /gene_family="1908"		>641| /gene_family="1909"
>632| /gene_family="2301"	>1763| /gene_family="1683"		>640| /gene_family="1304"
>639| /gene_family="1109"	>1762| /gene_family="2212"		>643| /gene_family="1315"
>638| /gene_family="177"	>1760| /gene_family="2019"		>642| /gene_family="1232"
>637| /gene_family="4341"	>1767| /gene_family="746"		>668| /gene_family="2177"
>636| /gene_family="1974"	>1765| /gene_family="2075"		>669| /gene_family="3948"
>576| /gene_family="1561"	>1770| /gene_family="774"		>670| /gene_family="2867"
>577| /gene_family="250"	>1775| /gene_family="3865"		>671| /gene_family="918"
>578| /gene_family="3184"	>1774| /gene_family="3297"		>664| /gene_family="854"
>579| /gene_family="536"	>1773| /gene_family="1934"		>665| /gene_family="2031"
>580| /gene_family="2210"	>1776| /gene_family="383"		>667| /gene_family="246"
>581| /gene_family="3130"	>1781| /gene_family="1709"		>660| /gene_family="201"
>582| /gene_family="2921"	>1786| /gene_family="3427"		>661| /gene_family="3466"
>583| /gene_family="289"	>1788| /gene_family="3146"		>662| /gene_family="1993"
>584| /gene_family="4246"	>1789| /gene_family="3917"		>663| /gene_family="1720"
>585| /gene_family="230"	>1729| /gene_family="652"		>656| /gene_family="2493"
>586| /gene_family="2138"	>1728| /gene_family="2751"		>657| /gene_family="991"
>587| /gene_family="940"	>1730| /gene_family="2758"		>658| /gene_family="3235"
>588| /gene_family="3945"	>1733| /gene_family="1026"		>659| /gene_family="1936"
>589| /gene_family="2202"	>1737| /gene_family="2815"		>746| /gene_family="2996"
>590| /gene_family="1476"	>1736| /gene_family="3052"		>745| /gene_family="1423"
>591| /gene_family="896"	>1743| /gene_family="4569"		>744| /gene_family="1191"
>593| /gene_family="1207"	>1742| /gene_family="1835"		>751| /gene_family="1104"
>592| /gene_family="1370"	>1745| /gene_family="1065"		>750| /gene_family="1154"
>595| /gene_family="988"	>1746| /gene_family="1153"		>749| /gene_family="338"
>594| /gene_family="4286"	>1747| /gene_family="376"		>748| /gene_family="1277"
>597| /gene_family="850"	>1750| /gene_family="75"		>739| /gene_family="2008"
>596| /gene_family="286"	>1751| /gene_family="577"		>738| /gene_family="3043"
>599| /gene_family="4313"	>1752| /gene_family="784"		>736| /gene_family="3656"
>598| /gene_family="460"	>1754| /gene_family="4170"		>743| /gene_family="1920"
>601| /gene_family="1415"	>1755| /gene_family="3835"		>742| /gene_family="1560"
>600| /gene_family="942"	>1759| /gene_family="3561"		>741| /gene_family="1626"
>603| /gene_family="3134"	>1703| /gene_family="2144"		>740| /gene_family="382"
>602| /gene_family="2712"	>1698| /gene_family="365"		>762| /gene_family="666"
>605| /gene_family="320"	>1697| /gene_family="3593"		>763| /gene_family="4620"
>604| /gene_family="2194"	>1710| /gene_family="651"		>760| /gene_family="194"
>607| /gene_family="1035"	>1706| /gene_family="1600"		>761| /gene_family="1659"
>606| /gene_family="1454"	>1705| /gene_family="3267"		>766| /gene_family="983"
>687| /gene_family="3389"	>1704| /gene_family="3219"		>767| /gene_family="1598"
>686| /gene_family="590"	>1718| /gene_family="2522"		>764| /gene_family="2531"
>685| /gene_family="905"	>1714| /gene_family="30"		>765| /gene_family="4410"
>684| /gene_family="2258"	>1712| /gene_family="876"		>754| /gene_family="287"
>683| /gene_family="2073"	>1727| /gene_family="872"		>755| /gene_family="2189"
>682| /gene_family="2404"	>1724| /gene_family="862"		>752| /gene_family="1964"
>681| /gene_family="941"	>1725| /gene_family="1482"		>753| /gene_family="810"
>680| /gene_family="1412"	>1723| /gene_family="1346"		>759| /gene_family="2607"
>679| /gene_family="1364"	>1720| /gene_family="3724"		>756| /gene_family="390"
>678| /gene_family="674"	>1668| /gene_family="1033"		>757| /gene_family="4011"
>677| /gene_family="2501"	>1670| /gene_family="3587"		>713| /gene_family="971"
>676| /gene_family="3653"	>1665| /gene_family="2389"		>712| /gene_family="1067"
>675| /gene_family="3078"	>1666| /gene_family="1559"		>715| /gene_family="1593"
>674| /gene_family="1150"	>1676| /gene_family="3298"		>714| /gene_family="2471"
>673| /gene_family="2254"	>1673| /gene_family="1291"		>717| /gene_family="2151"
>672| /gene_family="78"	>1672| /gene_family="2614"		>716| /gene_family="2298"
>702| /gene_family="4498"	>1675| /gene_family="3462"		>719| /gene_family="745"
>703| /gene_family="932"	>1674| /gene_family="3824"		>718| /gene_family="113"
>700| /gene_family="2498"	>1684| /gene_family="1286"		>705| /gene_family="1726"
>701| /gene_family="978"	>1685| /gene_family="2451"		>707| /gene_family="303"
>698| /gene_family="2659"	>1687| /gene_family="3207"		>706| /gene_family="1717"
>699| /gene_family="3658"	>1681| /gene_family="3018"		>709| /gene_family="3703"
>696| /gene_family="3613"	>1682| /gene_family="1976"		>708| /gene_family="76"
>697| /gene_family="923"	>1692| /gene_family="4239"		>711| /gene_family="2162"
>694| /gene_family="3113"	>1693| /gene_family="2655"		>710| /gene_family="1784"
>695| /gene_family="3575"	>1694| /gene_family="1268"		>728| /gene_family="994"
>692| /gene_family="748"	>1695| /gene_family="1690"		>729| /gene_family="444"
>693| /gene_family="2793"	>1689| /gene_family="3491"		>730| /gene_family="2698"
>690| /gene_family="1794"	>1690| /gene_family="1077"		>731| /gene_family="2160"
>691| /gene_family="3339"	>1691| /gene_family="2611"		>732| /gene_family="297"
>688| /gene_family="152"	>1913| /gene_family="3592"		>733| /gene_family="1280"
>689| /gene_family="511"	>1915| /gene_family="1371"		>734| /gene_family="1009" /family_size="65" /
>653| /gene_family="573"	>1914| /gene_family="1568"		>735| /gene_family="210"
>652| /gene_family="2416"	>1919| /gene_family="3900"		>720| /gene_family="2127"
>655| /gene_family="101"	>1918| /gene_family="2678"		>721| /gene_family="1834"
>654| /gene_family="1808"	>1904| /gene_family="3068"		>722| /gene_family="3842"
>649| /gene_family="2593"	>1907| /gene_family="1408"		>723| /gene_family="4317"
>648| /gene_family="2046"	>1906| /gene_family="2737"		>724| /gene_family="2257"
>651| /gene_family="654"	>1909| /gene_family="1196"		>726| /gene_family="1029"
>650| /gene_family="197"	>1908| /gene_family="1142"		>727| /gene_family="4151"
>645| /gene_family="1981"	>1896| /gene_family="1497"		>821| /gene_family="3539"
>644| /gene_family="664"	>1899| /gene_family="3646"		>823| /gene_family="349"
>647| /gene_family="1511"	>1901| /gene_family="1117"		>822| /gene_family="360"
>646| /gene_family="2558"	>1888| /gene_family="2752"		>817| /gene_family="3101"
>641| /gene_family="1909"	>1892| /gene_family="111"		>816| /gene_family="1714"
>640| /gene_family="1304"	>1893| /gene_family="224"		>819| /gene_family="1655"
>643| /gene_family="1315"	>1894| /gene_family="2272"		>818| /gene_family="1420"
>642| /gene_family="1232"	>1882| /gene_family="766"		>829| /gene_family="2701"
>668| /gene_family="2177"	>1880| /gene_family="1158"		>828| /gene_family="409"
>669| /gene_family="3948"	>1887| /gene_family="1328"		>830| /gene_family="3329"
>670| /gene_family="2867"	>1885| /gene_family="3220"		>825| /gene_family="3508"
>671| /gene_family="918"	>1884| /gene_family="4276"		>824| /gene_family="1521"
>664| /gene_family="854"	>1874| /gene_family="2324"		>827| /gene_family="2406"
>665| /gene_family="2031"	>1877| /gene_family="1676"		>826| /gene_family="604"
>666| /gene_family="1891"	>1864| /gene_family="3008"		>804| /gene_family="3049"
>667| /gene_family="246"	>1865| /gene_family="3802"		>805| /gene_family="1162"
>660| /gene_family="201"	>1869| /gene_family="2143"		>806| /gene_family="1151"
>661| /gene_family="3466"	>1858| /gene_family="164"		>807| /gene_family="4233"
>662| /gene_family="1993"	>1859| /gene_family="102"		>800| /gene_family="4394"
>663| /gene_family="1720"	>1856| /gene_family="2432"		>802| /gene_family="1263"
>656| /gene_family="2493"	>1857| /gene_family="3794"		>803| /gene_family="2028"
>657| /gene_family="991"	>1860| /gene_family="4593"		>812| /gene_family="1907"
>658| /gene_family="3235"	>1853| /gene_family="3854"		>813| /gene_family="2720"
>659| /gene_family="1936"	>1852| /gene_family="5132"		>815| /gene_family="3408"
>747| /gene_family="1097"	>1854| /gene_family="4896"		>808| /gene_family="2850"
>746| /gene_family="2996"	>1849| /gene_family="930"		>809| /gene_family="1873" /family_size="37" /
>745| /gene_family="1423"	>1848| /gene_family="2466"		>810| /gene_family="3151"
>744| /gene_family="1191"	>1851| /gene_family="740"		>811| /gene_family="947"
>751| /gene_family="1104"	>1850| /gene_family="4277"		>791| /gene_family="2265"
>750| /gene_family="1154"	>1845| /gene_family="1775"		>790| /gene_family="1857"
>749| /gene_family="338"	>1844| /gene_family="276"		>789| /gene_family="2502"
>748| /gene_family="1277"	>1847| /gene_family="2286"		>788| /gene_family="2628"
>739| /gene_family="2008"	>1846| /gene_family="337"		>786| /gene_family="4149"
>738| /gene_family="3043"	>1842| /gene_family="2499"		>785| /gene_family="724"
>737| /gene_family="1512"	>1839| /gene_family="3877"		>784| /gene_family="4139"
>736| /gene_family="3656"	>1834| /gene_family="3975"		>798| /gene_family="633"
>743| /gene_family="1920"	>1835| /gene_family="1664"		>797| /gene_family="1147"
>742| /gene_family="1560"	>1824| /gene_family="87"		>795| /gene_family="649"
>741| /gene_family="1626"	>1825| /gene_family="2172"		>794| /gene_family="213"
>740| /gene_family="382"	>1826| /gene_family="1553"		>793| /gene_family="2241"
>762| /gene_family="666"	>1816| /gene_family="3162"		>774| /gene_family="638"
>763| /gene_family="4620"	>1814| /gene_family="949"		>775| /gene_family="3288"
>760| /gene_family="194"	>1811| /gene_family="1160"		>772| /gene_family="1578"
>761| /gene_family="1659"	>1808| /gene_family="2562"		>773| /gene_family="274"
>766| /gene_family="983"	>1806| /gene_family="562"		>770| /gene_family="1379"
>767| /gene_family="1598"	>1804| /gene_family="567"		>771| /gene_family="2167"
>764| /gene_family="2531"	>1805| /gene_family="353"		>768| /gene_family="2716"
>765| /gene_family="4410"	>1803| /gene_family="1042"		>769| /gene_family="550"
>754| /gene_family="287"	>1800| /gene_family="2944"		>782| /gene_family="3347"
>755| /gene_family="2189"	>1801| /gene_family="2835"		>783| /gene_family="529"
>752| /gene_family="1964"	>1798| /gene_family="842"		>781| /gene_family="2564"
>753| /gene_family="810"	>1796| /gene_family="2"		>778| /gene_family="612"
>758| /gene_family="2087"	>1797| /gene_family="1231"		>776| /gene_family="1517"
>759| /gene_family="2607"	>1794| /gene_family="1087"		>777| /gene_family="2156"
>756| /gene_family="390"	>1795| /gene_family="623"		>881| /gene_family="4212"
>757| /gene_family="4011"	>2034| /gene_family="2811"		>880| /gene_family="3576"
>713| /gene_family="971"	>2035| /gene_family="2555"		>883| /gene_family="1809"
>712| /gene_family="1067"	>2036| /gene_family="1226"		>885| /gene_family="2937"
>715| /gene_family="1593"	>2037| /gene_family="4305"		>884| /gene_family="248"
>714| /gene_family="2471"	>2038| /gene_family="2836"		>887| /gene_family="769"
>717| /gene_family="2151"	>2043| /gene_family="1850"		>886| /gene_family="1783"
>716| /gene_family="2298"	>2044| /gene_family="1169"		>889| /gene_family="747"
>719| /gene_family="745"	>2046| /gene_family="3555"		>891| /gene_family="1352"
>718| /gene_family="113"	>2016| /gene_family="1728"		>890| /gene_family="3752"
>705| /gene_family="1726"	>2020| /gene_family="2475"		>893| /gene_family="473"
>704| /gene_family="1078"	>2023| /gene_family="1680"		>892| /gene_family="2397"
>707| /gene_family="303"	>2025| /gene_family="1040"		>895| /gene_family="2030"
>706| /gene_family="1717"	>2024| /gene_family="4840"		>864| /gene_family="3582"
>709| /gene_family="3703"	>2029| /gene_family="1144"		>865| /gene_family="2039"
>708| /gene_family="76"	>2031| /gene_family="2650"		>867| /gene_family="3311"
>711| /gene_family="2162"	>2030| /gene_family="3737"		>868| /gene_family="68"
>710| /gene_family="1784"	>2006| /gene_family="835"		>869| /gene_family="4486"
>728| /gene_family="994"	>2010| /gene_family="1649"		>870| /gene_family="926"
>729| /gene_family="444"	>2015| /gene_family="1311"		>871| /gene_family="2014"
>730| /gene_family="2698"	>1987| /gene_family="3157"		>872| /gene_family="3482"
>731| /gene_family="2160"	>1984| /gene_family="3853"		>873| /gene_family="3082"
>732| /gene_family="297"	>1992| /gene_family="3316"		>874| /gene_family="2345"
>733| /gene_family="1280"	>1999| /gene_family="91"		>875| /gene_family="13"
>734| /gene_family="1009"	>1996| /gene_family="1431"		>876| /gene_family="1899"
>735| /gene_family="210"	>1975| /gene_family="890"		>877| /gene_family="678"
>720| /gene_family="2127"	>1971| /gene_family="470"		>878| /gene_family="2349"
>721| /gene_family="1834"	>1980| /gene_family="1584"		>879| /gene_family="591"
>722| /gene_family="3842"	>1976| /gene_family="3927"		>851| /gene_family="249"
>723| /gene_family="4317"	>1979| /gene_family="2415"		>850| /gene_family="2441"
>724| /gene_family="2257"	>1956| /gene_family="2923"		>849| /gene_family="454"
>725| /gene_family="39"	>1959| /gene_family="220"		>848| /gene_family="1602"
>726| /gene_family="1029"	>1955| /gene_family="4538"		>855| /gene_family="737"
>727| /gene_family="4151"	>1964| /gene_family="1637"		>854| /gene_family="2403"
>821| /gene_family="3539"	>1962| /gene_family="236"		>853| /gene_family="2158"
>820| /gene_family="875"	>1942| /gene_family="474"		>852| /gene_family="1194"
>823| /gene_family="349"	>1940| /gene_family="405"		>859| /gene_family="1128"
>822| /gene_family="360"	>1939| /gene_family="2487"		>858| /gene_family="998"
>817| /gene_family="3101"	>1936| /gene_family="4082"		>857| /gene_family="3696"
>816| /gene_family="1714"	>1950| /gene_family="689"		>856| /gene_family="2578"
>819| /gene_family="1655"	>1948| /gene_family="4310"		>862| /gene_family="3861"
>818| /gene_family="1420"	>1946| /gene_family="1904"		>861| /gene_family="1264"
>829| /gene_family="2701"	>1947| /gene_family="2055"		>860| /gene_family="1031"
>828| /gene_family="409"	>1945| /gene_family="302"		>834| /gene_family="1634"
>831| /gene_family="609"	>1926| /gene_family="2721"		>835| /gene_family="3433"
>830| /gene_family="3329"	>1925| /gene_family="3022"		>832| /gene_family="1418"
>825| /gene_family="3508"	>1922| /gene_family="2597"		>833| /gene_family="2869"
>824| /gene_family="1521"	>1920| /gene_family="7"		>838| /gene_family="93"
>827| /gene_family="2406"	>1934| /gene_family="3274"		>839| /gene_family="3754"
>826| /gene_family="604"	>1932| /gene_family="3438"		>836| /gene_family="3498"
>804| /gene_family="3049"	>1930| /gene_family="2478"		>842| /gene_family="3309"
>805| /gene_family="1162"	>1929| /gene_family="1929"		>843| /gene_family="1693"
>806| /gene_family="1151"	>2201| /gene_family="2889"		>840| /gene_family="973"
>807| /gene_family="4233"	>2203| /gene_family="1729"		>841| /gene_family="3929"
>800| /gene_family="4394"	>2205| /gene_family="4275"		>846| /gene_family="855"
>801| /gene_family="3735"	>2207| /gene_family="981"		>847| /gene_family="626"
>802| /gene_family="1263"	>2192| /gene_family="2674"		>844| /gene_family="2433"
>803| /gene_family="2028"	>2193| /gene_family="2644"		>845| /gene_family="780"
>812| /gene_family="1907"	>2195| /gene_family="1597"		>956| /gene_family="3651"
>813| /gene_family="2720"	>2197| /gene_family="2165"		>958| /gene_family="708"
>814| /gene_family="2899"	>2198| /gene_family="515"		>959| /gene_family="2215"
>815| /gene_family="3408"	>2185| /gene_family="3406"		>952| /gene_family="700"
>808| /gene_family="2850"	>2184| /gene_family="2213"		>953| /gene_family="2686"
>809| /gene_family="1873"	>2186| /gene_family="273"		>954| /gene_family="3499"
>810| /gene_family="3151"	>2189| /gene_family="2207"		>955| /gene_family="3864"
>811| /gene_family="947"	>2190| /gene_family="3336"		>948| /gene_family="713"
>791| /gene_family="2265"	>2176| /gene_family="1005"		>949| /gene_family="996"
>790| /gene_family="1857"	>2178| /gene_family="2223"		>950| /gene_family="2754"
>789| /gene_family="2502"	>2181| /gene_family="3333"		>951| /gene_family="2616"
>788| /gene_family="2628"	>2235| /gene_family="3053"		>944| /gene_family="310"
>787| /gene_family="1790"	>2232| /gene_family="3004"		>945| /gene_family="1515"
>786| /gene_family="4149"	>2233| /gene_family="4249"		>946| /gene_family="1692"
>785| /gene_family="724"	>2239| /gene_family="1425"		>947| /gene_family="2842"
>784| /gene_family="4139"	>2225| /gene_family="687"		>941| /gene_family="298"
>799| /gene_family="3578"	>2216| /gene_family="3030"		>940| /gene_family="1213"
>798| /gene_family="633"	>2222| /gene_family="1105"		>943| /gene_family="199"
>797| /gene_family="1147"	>2221| /gene_family="907"		>942| /gene_family="897"
>796| /gene_family="4391"	>2211| /gene_family="3780"		>937| /gene_family="630"
>795| /gene_family="649"	>2209| /gene_family="1995"		>936| /gene_family="4099"
>794| /gene_family="213"	>2208| /gene_family="4424"		>939| /gene_family="3221"
>793| /gene_family="2241"	>2215| /gene_family="3110"		>938| /gene_family="2863"
>792| /gene_family="4671"	>2212| /gene_family="1219"		>933| /gene_family="670"
>774| /gene_family="638"	>2260| /gene_family="1146"		>932| /gene_family="2136" /family_size="95" /
>775| /gene_family="3288"	>2263| /gene_family="2033"		>935| /gene_family="1023"
>772| /gene_family="1578"	>2256| /gene_family="3035"		>934| /gene_family="955"
>773| /gene_family="274"	>2257| /gene_family="1139"		>929| /gene_family="3209"
>770| /gene_family="1379"	>2258| /gene_family="1565"		>928| /gene_family="939"
>771| /gene_family="2167"	>2251| /gene_family="1636"		>931| /gene_family="275"
>768| /gene_family="2716"	>2244| /gene_family="3702"		>930| /gene_family="1265"
>769| /gene_family="550"	>2247| /gene_family="1753"		>926| /gene_family="2414"
>782| /gene_family="3347"	>2241| /gene_family="3353"		>927| /gene_family="2856"
>783| /gene_family="529"	>2300| /gene_family="4045"		>924| /gene_family="1524"
>780| /gene_family="2284"	>2301| /gene_family="89"		>925| /gene_family="1938"
>781| /gene_family="2564"	>2299| /gene_family="1010"		>922| /gene_family="453"
>778| /gene_family="612"	>2288| /gene_family="1046"		>923| /gene_family="1440"
>779| /gene_family="2062"	>2284| /gene_family="931"		>920| /gene_family="1645"
>776| /gene_family="1517"	>2283| /gene_family="359"		>921| /gene_family="1757"
>777| /gene_family="2156"	>2282| /gene_family="2736"		>918| /gene_family="127"
>881| /gene_family="4212"	>2280| /gene_family="374"		>919| /gene_family="456"
>880| /gene_family="3576"	>2277| /gene_family="1730"		>916| /gene_family="122"
>883| /gene_family="1809"	>2274| /gene_family="1878"		>914| /gene_family="1682"
>882| /gene_family="54"	>2272| /gene_family="840"		>915| /gene_family="2879"
>885| /gene_family="2937"	>2067| /gene_family="2974"		>912| /gene_family="1091"
>884| /gene_family="248"	>2069| /gene_family="418"		>913| /gene_family="3492"
>887| /gene_family="769"	>2068| /gene_family="31"		>911| /gene_family="1406"
>886| /gene_family="1783"	>2073| /gene_family="1509"		>910| /gene_family="1242"
>889| /gene_family="747"	>2074| /gene_family="4384"		>909| /gene_family="532"
>888| /gene_family="1599"	>2076| /gene_family="3637"		>908| /gene_family="710" /family_size="63" /
>891| /gene_family="1352"	>2078| /gene_family="2228"		>907| /gene_family="84"
>890| /gene_family="3752"	>2048| /gene_family="4077"		>906| /gene_family="2282"
>893| /gene_family="473"	>2049| /gene_family="712"		>905| /gene_family="1283"
>892| /gene_family="2397"	>2050| /gene_family="3416"		>904| /gene_family="1842"
>895| /gene_family="2030"	>2052| /gene_family="3010"		>903| /gene_family="1186"
>894| /gene_family="3262"	>2053| /gene_family="3160"		>901| /gene_family="3600"
>864| /gene_family="3582"	>2054| /gene_family="3042"		>900| /gene_family="2056"
>865| /gene_family="2039"	>2058| /gene_family="1807"		>899| /gene_family="3448"
>866| /gene_family="3094"	>2061| /gene_family="435"		>897| /gene_family="1930"
>867| /gene_family="3311"	>2101| /gene_family="1675"		>896| /gene_family="2348"
>868| /gene_family="68"	>2100| /gene_family="2524"		>1016| /gene_family="3678"
>869| /gene_family="4486"	>2111| /gene_family="361"		>1017| /gene_family="1298"
>870| /gene_family="926"	>2109| /gene_family="2725"		>1018| /gene_family="1271"
>871| /gene_family="2014"	>2108| /gene_family="4103"		>1019| /gene_family="2847"
>872| /gene_family="3482"	>2083| /gene_family="2278"		>1020| /gene_family="538"
>873| /gene_family="3082"	>2081| /gene_family="333"		>1021| /gene_family="1081"
>874| /gene_family="2345"	>2086| /gene_family="2399"		>1022| /gene_family="1970"
>875| /gene_family="13"	>2087| /gene_family="4164"		>1023| /gene_family="2377"
>876| /gene_family="1899"	>2084| /gene_family="2532"		>1008| /gene_family="1966"
>877| /gene_family="678"	>2085| /gene_family="387"		>1009| /gene_family="332"
>878| /gene_family="2349"	>2088| /gene_family="3270"		>1010| /gene_family="61"
>879| /gene_family="591"	>2092| /gene_family="1322"		>1011| /gene_family="3545"
>851| /gene_family="249"	>2137| /gene_family="3422"		>1012| /gene_family="832"
>850| /gene_family="2441"	>2139| /gene_family="110"		>1014| /gene_family="1811"
>849| /gene_family="454"	>2138| /gene_family="2461"		>1015| /gene_family="3104"
>848| /gene_family="1602"	>2116| /gene_family="3612"		>1001| /gene_family="225"
>855| /gene_family="737"	>2119| /gene_family="790"		>1000| /gene_family="1422"
>854| /gene_family="2403"	>2112| /gene_family="3891"		>1003| /gene_family="3181"
>853| /gene_family="2158"	>2113| /gene_family="1359"		>1002| /gene_family="1667"
>852| /gene_family="1194"	>2114| /gene_family="5056"		>1004| /gene_family="3222"
>859| /gene_family="1128"	>2126| /gene_family="2105"		>1007| /gene_family="2190"
>858| /gene_family="998"	>2127| /gene_family="1708"		>1006| /gene_family="2792"
>857| /gene_family="3696"	>2121| /gene_family="438"		>993| /gene_family="120"
>856| /gene_family="2578"	>2167| /gene_family="2483"		>992| /gene_family="3452"
>863| /gene_family="509"	>2166| /gene_family="2131"		>995| /gene_family="4360"
>862| /gene_family="3861"	>2165| /gene_family="1576"		>994| /gene_family="1059"
>861| /gene_family="1264"	>2164| /gene_family="2365"		>997| /gene_family="2748"
>860| /gene_family="1031"	>2163| /gene_family="3334"		>996| /gene_family="3021"
>834| /gene_family="1634"	>2162| /gene_family="1455"		>999| /gene_family="1389"
>835| /gene_family="3433"	>2174| /gene_family="3432"		>998| /gene_family="2726"
>832| /gene_family="1418"	>2173| /gene_family="3455"		>986| /gene_family="1616"
>833| /gene_family="2869"	>2168| /gene_family="1244"		>987| /gene_family="241"
>838| /gene_family="93"	>2151| /gene_family="4131"		>984| /gene_family="1910"
>839| /gene_family="3754"	>2146| /gene_family="465"		>985| /gene_family="3198"
>836| /gene_family="3498"	>2147| /gene_family="357"		>991| /gene_family="1043"
>837| /gene_family="2057"	>2145| /gene_family="2646"		>989| /gene_family="2574"
>842| /gene_family="3309"	>2159| /gene_family="3645"		>978| /gene_family="857"
>843| /gene_family="1693"	>2157| /gene_family="3601"		>979| /gene_family="1444"
>840| /gene_family="973"	>2154| /gene_family="386"		>976| /gene_family="1739"
>841| /gene_family="3929"	>2155| /gene_family="1986"		>977| /gene_family="699"
>846| /gene_family="855"	>2152| /gene_family="4503"		>982| /gene_family="2873"
>847| /gene_family="626"	>2441| /gene_family="2854"		>983| /gene_family="899"
>844| /gene_family="2433"	>2435| /gene_family="1504"		>980| /gene_family="953"
>845| /gene_family="780"	>2434| /gene_family="607"		>981| /gene_family="160"
>956| /gene_family="3651"	>2433| /gene_family="34"		>971| /gene_family="1409"
>957| /gene_family="4200"	>2439| /gene_family="798"		>970| /gene_family="2356"
>958| /gene_family="708"	>2438| /gene_family="192"		>969| /gene_family="2440"
>959| /gene_family="2215"	>2436| /gene_family="642"		>968| /gene_family="476"
>952| /gene_family="700"	>2306| /gene_family="2515"		>975| /gene_family="3421"
>953| /gene_family="2686"	>2305| /gene_family="2727"		>974| /gene_family="3699"
>954| /gene_family="3499"	>2311| /gene_family="1513"		>973| /gene_family="767"
>955| /gene_family="3864"	>2308| /gene_family="3038"		>972| /gene_family="1641"
>948| /gene_family="713"	>2315| /gene_family="3125"		>963| /gene_family="1320"
>949| /gene_family="996"	>2312| /gene_family="825"		>962| /gene_family="3893"
>950| /gene_family="2754"	>2313| /gene_family="2154"		>961| /gene_family="1229"
>951| /gene_family="2616"	>2318| /gene_family="1205"		>960| /gene_family="3284"
>944| /gene_family="310"	>2316| /gene_family="884"		>967| /gene_family="3397"
>945| /gene_family="1515"	>2322| /gene_family="429"		>966| /gene_family="2009"
>946| /gene_family="1692"	>2321| /gene_family="1014"		>964| /gene_family="3386"
>947| /gene_family="2842"	>2327| /gene_family="2244"		>1100| /gene_family="2351"
>941| /gene_family="298"	>2325| /gene_family="1388"		>1101| /gene_family="176"
>940| /gene_family="1213"	>2324| /gene_family="1289"		>1102| /gene_family="834"
>943| /gene_family="199"	>2328| /gene_family="3603"		>1103| /gene_family="2860"
>942| /gene_family="897"	>2334| /gene_family="819"		>1097| /gene_family="1885"
>937| /gene_family="630"	>2333| /gene_family="643"		>1098| /gene_family="3005"
>936| /gene_family="4099"	>2341| /gene_family="1731"		>1099| /gene_family="4585"
>939| /gene_family="3221"	>2344| /gene_family="3360"		>1092| /gene_family="1648"
>938| /gene_family="2863"	>2345| /gene_family="475"		>1093| /gene_family="243"
>933| /gene_family="670"	>2346| /gene_family="891"		>1095| /gene_family="214"
>932| /gene_family="2136"	>2347| /gene_family="2159"		>1089| /gene_family="912"
>935| /gene_family="1023"	>2348| /gene_family="3487"		>1090| /gene_family="975"
>934| /gene_family="955"	>2349| /gene_family="131"		>1091| /gene_family="1746"
>929| /gene_family="3209"	>2358| /gene_family="561"		>1117| /gene_family="865"
>928| /gene_family="939"	>2361| /gene_family="2261"		>1116| /gene_family="2163"
>931| /gene_family="275"	>2360| /gene_family="3808"		>1119| /gene_family="3100"
>930| /gene_family="1265"	>2363| /gene_family="545"		>1118| /gene_family="1662"
>926| /gene_family="2414"	>2362| /gene_family="2667"		>1113| /gene_family="2735"
>927| /gene_family="2856"	>2375| /gene_family="1789"		>1112| /gene_family="3310"
>924| /gene_family="1524"	>2372| /gene_family="1399"		>1115| /gene_family="159" /family_size="293" /
>925| /gene_family="1938"	>2370| /gene_family="233"		>1114| /gene_family="2566"
>922| /gene_family="453"	>2382| /gene_family="2195"		>1109| /gene_family="592"
>923| /gene_family="1440"	>2380| /gene_family="33"		>1108| /gene_family="1011"
>920| /gene_family="1645"	>2376| /gene_family="2878"		>1110| /gene_family="2507"
>921| /gene_family="1757"	>2390| /gene_family="1543"		>1107| /gene_family="1831"
>918| /gene_family="127"	>2385| /gene_family="792"		>1106| /gene_family="4464"
>919| /gene_family="456"	>2399| /gene_family="3357"		>1134| /gene_family="1249"
>916| /gene_family="122"	>2398| /gene_family="4408"		>1132| /gene_family="1759"
>917| /gene_family="719"	>2394| /gene_family="4042"		>1130| /gene_family="3039"
>914| /gene_family="1682"	>2392| /gene_family="2572"		>1131| /gene_family="1595"
>915| /gene_family="2879"	>2404| /gene_family="2469"		>1128| /gene_family="3831"
>912| /gene_family="1091"	>2405| /gene_family="4160"		>1129| /gene_family="3322"
>913| /gene_family="3492"	>2401| /gene_family="880"		>1127| /gene_family="3200"
>911| /gene_family="1406"	>2403| /gene_family="4482"		>1124| /gene_family="3454"
>910| /gene_family="1242"	>2412| /gene_family="2412"		>1125| /gene_family="3074"
>909| /gene_family="532"	>2414| /gene_family="1832"		>1122| /gene_family="2665"
>908| /gene_family="710"	>2408| /gene_family="3570"		>1123| /gene_family="1957"
>907| /gene_family="84"	>2409| /gene_family="2740"		>1120| /gene_family="432"
>906| /gene_family="2282"	>2411| /gene_family="3443"		>1121| /gene_family="2743"
>905| /gene_family="1283"	>2420| /gene_family="488"		>1151| /gene_family="2280"
>904| /gene_family="1842"	>2422| /gene_family="2305"		>1150| /gene_family="663"
>903| /gene_family="1186"	>2416| /gene_family="1951"		>1149| /gene_family="796"
>902| /gene_family="2260"	>2418| /gene_family="704"		>1148| /gene_family="313"
>901| /gene_family="3600"	>2428| /gene_family="1927"		>1147| /gene_family="137"
>900| /gene_family="2056"	>2430| /gene_family="2005"		>1146| /gene_family="2695"
>899| /gene_family="3448"	>2427| /gene_family="1781"		>1145| /gene_family="3742"
>898| /gene_family="4806"			>1144| /gene_family="2513"
>897| /gene_family="1930"			>1143| /gene_family="2371"
>896| /gene_family="2348"			>1142| /gene_family="1508"
>1016| /gene_family="3678"			>1141| /gene_family="4036"
>1017| /gene_family="1298"			>1139| /gene_family="3294"
>1018| /gene_family="1271"			>1138| /gene_family="3720"
>1019| /gene_family="2847"			>1137| /gene_family="4145"
>1020| /gene_family="538"			>1136| /gene_family="2438"
>1021| /gene_family="1081"			>1032| /gene_family="559"
>1022| /gene_family="1970"			>1033| /gene_family="1520"
>1023| /gene_family="2377"			>1034| /gene_family="3474"
>1008| /gene_family="1966"			>1035| /gene_family="1847"
>1009| /gene_family="332"			>1037| /gene_family="3437"
>1010| /gene_family="61"			>1038| /gene_family="3517"
>1011| /gene_family="3545"			>1039| /gene_family="2717"
>1012| /gene_family="832"			>1025| /gene_family="1755"
>1013| /gene_family="1006"			>1026| /gene_family="524"
>1014| /gene_family="1811"			>1027| /gene_family="394"
>1015| /gene_family="3104"			>1028| /gene_family="3908"
>1001| /gene_family="225"			>1029| /gene_family="2107"
>1000| /gene_family="1422"			>1030| /gene_family="3532"
>1003| /gene_family="3181"			>1049| /gene_family="1013"
>1002| /gene_family="1667"			>1048| /gene_family="1285" /family_size="61" /
>1005| /gene_family="1441"			>1051| /gene_family="2266"
>1004| /gene_family="3222"			>1053| /gene_family="1297"
>1007| /gene_family="2190"			>1052| /gene_family="100"
>1006| /gene_family="2792"			>1041| /gene_family="215"
>993| /gene_family="120"			>1040| /gene_family="2639"
>992| /gene_family="3452"			>1043| /gene_family="2952"
>995| /gene_family="4360"			>1042| /gene_family="1461" /family_size="55" /
>994| /gene_family="1059"			>1044| /gene_family="4359"
>997| /gene_family="2748"			>1047| /gene_family="1703"
>996| /gene_family="3021"			>1046| /gene_family="2642"
>999| /gene_family="1389"			>1066| /gene_family="1895"
>998| /gene_family="2726"			>1064| /gene_family="967"
>986| /gene_family="1616"			>1065| /gene_family="2963"
>987| /gene_family="241"			>1070| /gene_family="3599"
>984| /gene_family="1910"			>1068| /gene_family="1924"
>985| /gene_family="3198"			>1069| /gene_family="618"
>990| /gene_family="1830"			>1058| /gene_family="1779"
>991| /gene_family="1043"			>1059| /gene_family="400"
>988| /gene_family="1792"			>1056| /gene_family="198" /family_size="79" /
>989| /gene_family="2574"			>1057| /gene_family="3580"
>978| /gene_family="857"			>1062| /gene_family="2542"
>979| /gene_family="1444"			>1063| /gene_family="2603"
>976| /gene_family="1739"			>1061| /gene_family="596"
>977| /gene_family="699"			>1083| /gene_family="4"
>982| /gene_family="2873"			>1082| /gene_family="1000"
>983| /gene_family="899"			>1081| /gene_family="295"
>980| /gene_family="953"			>1080| /gene_family="2675"
>981| /gene_family="160"			>1086| /gene_family="3426"
>971| /gene_family="1409"			>1085| /gene_family="57"
>970| /gene_family="2356"			>1084| /gene_family="1459"
>969| /gene_family="2440"			>1075| /gene_family="564"
>968| /gene_family="476"			>1074| /gene_family="3709"
>975| /gene_family="3421"			>1073| /gene_family="620"
>974| /gene_family="3699"			>1072| /gene_family="3307"
>973| /gene_family="767"			>1079| /gene_family="2494"
>972| /gene_family="1641"			>1078| /gene_family="2164"
>963| /gene_family="1320"			>1077| /gene_family="755"
>962| /gene_family="3893"			>1076| /gene_family="1478"
>961| /gene_family="1229"			>1221| /gene_family="760"
>960| /gene_family="3284"			>1223| /gene_family="1977"
>967| /gene_family="3397"			>1222| /gene_family="239"
>966| /gene_family="2009"			>1217| /gene_family="2753"
>965| /gene_family="1121"			>1216| /gene_family="2703"
>964| /gene_family="3386"			>1229| /gene_family="3218"
>1100| /gene_family="2351"			>1228| /gene_family="1287"
>1101| /gene_family="176"			>1231| /gene_family="1054"
>1102| /gene_family="834"			>1230| /gene_family="380"
>1103| /gene_family="2860"			>1225| /gene_family="4347"
>1096| /gene_family="928"			>1224| /gene_family="1735"
>1097| /gene_family="1885"			>1227| /gene_family="4438"
>1098| /gene_family="3005"			>1226| /gene_family="3033"
>1099| /gene_family="4585"			>1236| /gene_family="783"
>1092| /gene_family="1648"			>1237| /gene_family="423"
>1093| /gene_family="243"			>1238| /gene_family="3871"
>1094| /gene_family="1474"			>1239| /gene_family="3569"
>1095| /gene_family="214"			>1232| /gene_family="2512"
>1088| /gene_family="3390"			>1233| /gene_family="725"
>1089| /gene_family="912"			>1234| /gene_family="1190"
>1090| /gene_family="975"			>1235| /gene_family="1820"
>1091| /gene_family="1746"			>1244| /gene_family="88"
>1117| /gene_family="865"			>1246| /gene_family="3726"
>1116| /gene_family="2163"			>1247| /gene_family="1237"
>1119| /gene_family="3100"			>1240| /gene_family="647"
>1118| /gene_family="1662"			>1241| /gene_family="507"
>1113| /gene_family="2735"			>1242| /gene_family="3332"
>1112| /gene_family="3310"			>1243| /gene_family="3852"
>1115| /gene_family="159"			>1255| /gene_family="440"
>1114| /gene_family="2566"			>1253| /gene_family="1424"
>1109| /gene_family="592"			>1252| /gene_family="4383"
>1108| /gene_family="1011"			>1251| /gene_family="772"
>1111| /gene_family="2942"			>1250| /gene_family="2332"
>1110| /gene_family="2507"			>1249| /gene_family="2064"
>1105| /gene_family="2317"			>1248| /gene_family="3343"
>1104| /gene_family="3476"			>1263| /gene_family="948"
>1107| /gene_family="1831"			>1261| /gene_family="1583"
>1106| /gene_family="4464"			>1259| /gene_family="1248"
>1134| /gene_family="1249"			>1258| /gene_family="2582"
>1135| /gene_family="3249"			>1257| /gene_family="3860"
>1132| /gene_family="1759"			>1256| /gene_family="3161"
>1133| /gene_family="2239"			>1271| /gene_family="3598"
>1130| /gene_family="3039"			>1268| /gene_family="888"
>1131| /gene_family="1595"			>1269| /gene_family="1610"
>1128| /gene_family="3831"			>1266| /gene_family="4259"
>1129| /gene_family="3322"			>1267| /gene_family="2767"
>1126| /gene_family="900"			>1264| /gene_family="2370"
>1127| /gene_family="3200"			>1265| /gene_family="1181"
>1124| /gene_family="3454"			>1278| /gene_family="422"
>1125| /gene_family="3074"			>1279| /gene_family="1208"
>1122| /gene_family="2665"			>1276| /gene_family="162"
>1123| /gene_family="1957"			>1277| /gene_family="1449"
>1120| /gene_family="432"			>1274| /gene_family="1989"
>1121| /gene_family="2743"			>1275| /gene_family="4965"
>1151| /gene_family="2280"			>1272| /gene_family="2882"
>1150| /gene_family="663"			>1273| /gene_family="4336"
>1149| /gene_family="796"			>1153| /gene_family="2803"
>1148| /gene_family="313"			>1152| /gene_family="3774"
>1147| /gene_family="137"			>1154| /gene_family="2309"
>1146| /gene_family="2695"			>1157| /gene_family="281"
>1145| /gene_family="3742"			>1156| /gene_family="1426"
>1144| /gene_family="2513"			>1158| /gene_family="728"
>1143| /gene_family="2371"			>1160| /gene_family="1549"
>1142| /gene_family="1508"			>1163| /gene_family="1326"
>1141| /gene_family="4036"			>1162| /gene_family="1554"
>1140| /gene_family="117"			>1165| /gene_family="2591"
>1139| /gene_family="3294"			>1164| /gene_family="2465"
>1138| /gene_family="3720"			>1167| /gene_family="1367"
>1137| /gene_family="4145"			>1166| /gene_family="4130"
>1136| /gene_family="2438"			>1170| /gene_family="4101"
>1032| /gene_family="559"			>1172| /gene_family="1990"
>1033| /gene_family="1520"			>1173| /gene_family="2544"
>1034| /gene_family="3474"			>1174| /gene_family="2620"
>1035| /gene_family="1847"			>1175| /gene_family="1911"
>1036| /gene_family="1068"			>1176| /gene_family="1428"
>1037| /gene_family="3437"			>1177| /gene_family="2822"
>1038| /gene_family="3517"			>1178| /gene_family="3447" /family_size="48" /
>1039| /gene_family="2717"			>1179| /gene_family="399"
>1024| /gene_family="2895"			>1180| /gene_family="1456"
>1025| /gene_family="1755"			>1181| /gene_family="1361"
>1026| /gene_family="524"			>1182| /gene_family="2081"
>1027| /gene_family="394"			>1183| /gene_family="1846"
>1028| /gene_family="3908"			>1186| /gene_family="2253"
>1029| /gene_family="2107"			>1185| /gene_family="1987"
>1030| /gene_family="3532"			>1184| /gene_family="3305"
>1031| /gene_family="3149"			>1191| /gene_family="260"
>1049| /gene_family="1013"			>1190| /gene_family="1575" /family_size="37" /
>1048| /gene_family="1285"			>1189| /gene_family="344"
>1051| /gene_family="2266"			>1188| /gene_family="55"
>1050| /gene_family="2928"			>1194| /gene_family="1075"
>1053| /gene_family="1297"			>1193| /gene_family="2084"
>1052| /gene_family="100"			>1192| /gene_family="1721"
>1055| /gene_family="3657"			>1199| /gene_family="3077"
>1054| /gene_family="2953"			>1198| /gene_family="1083"
>1041| /gene_family="215"			>1197| /gene_family="637"
>1040| /gene_family="2639"			>1196| /gene_family="937"
>1043| /gene_family="2952"			>1202| /gene_family="594"
>1042| /gene_family="1461"			>1203| /gene_family="1305"
>1045| /gene_family="2584"			>1200| /gene_family="1630"
>1044| /gene_family="4359"			>1201| /gene_family="97"
>1047| /gene_family="1703"			>1206| /gene_family="868"
>1046| /gene_family="2642"			>1207| /gene_family="2649"
>1066| /gene_family="1895"			>1204| /gene_family="2070"
>1067| /gene_family="2092"			>1205| /gene_family="3823"
>1064| /gene_family="967"			>1210| /gene_family="1694"
>1065| /gene_family="2963"			>1211| /gene_family="2304"
>1070| /gene_family="3599"			>1209| /gene_family="1090"
>1071| /gene_family="2954"			>1214| /gene_family="1848"
>1068| /gene_family="1924"			>1215| /gene_family="807"
>1069| /gene_family="618"			>1212| /gene_family="717"
>1058| /gene_family="1779"			>1213| /gene_family="1780"
>1059| /gene_family="400"			>1375| /gene_family="993"
>1056| /gene_family="198"			>1373| /gene_family="441" /family_size="412" /
>1057| /gene_family="3580"			>1371| /gene_family="2714"
>1062| /gene_family="2542"			>1370| /gene_family="2134"
>1063| /gene_family="2603"			>1369| /gene_family="2206"
>1060| /gene_family="1727"			>1367| /gene_family="944"
>1061| /gene_family="596"			>1366| /gene_family="1999"
>1083| /gene_family="4"			>1364| /gene_family="1961"
>1082| /gene_family="1000"			>1363| /gene_family="733"
>1081| /gene_family="295"			>1362| /gene_family="1715"
>1080| /gene_family="2675"			>1361| /gene_family="2744"
>1087| /gene_family="1979"			>1360| /gene_family="697"
>1086| /gene_family="3426"			>1358| /gene_family="493"
>1085| /gene_family="57"			>1359| /gene_family="2563" /family_size="55" /
>1084| /gene_family="1459"			>1356| /gene_family="2199"
>1075| /gene_family="564"			>1357| /gene_family="2481"
>1074| /gene_family="3709"			>1354| /gene_family="2264"
>1073| /gene_family="620"			>1355| /gene_family="801"
>1072| /gene_family="3307"			>1353| /gene_family="1038"
>1079| /gene_family="2494"			>1350| /gene_family="1642"
>1078| /gene_family="2164"			>1348| /gene_family="861"
>1077| /gene_family="755"			>1349| /gene_family="1762"
>1076| /gene_family="1478"			>1346| /gene_family="486"
>1221| /gene_family="760"			>1347| /gene_family="211" /family_size="84" /
>1220| /gene_family="3949"			>1344| /gene_family="2975"
>1223| /gene_family="1977"			>1345| /gene_family="787"
>1222| /gene_family="239"			>1405| /gene_family="389"
>1217| /gene_family="2753"			>1404| /gene_family="3718"
>1216| /gene_family="2703"			>1407| /gene_family="1782"
>1219| /gene_family="139"			>1406| /gene_family="497"
>1218| /gene_family="2328"			>1401| /gene_family="2632"
>1229| /gene_family="3218"			>1400| /gene_family="3533"
>1228| /gene_family="1287"			>1403| /gene_family="871"
>1231| /gene_family="1054"			>1402| /gene_family="3839"
>1230| /gene_family="380"			>1397| /gene_family="59"
>1225| /gene_family="4347"			>1396| /gene_family="1069"
>1224| /gene_family="1735"			>1399| /gene_family="613"
>1227| /gene_family="4438"			>1398| /gene_family="1707"
>1226| /gene_family="3033"			>1393| /gene_family="252"
>1236| /gene_family="783"			>1392| /gene_family="639"
>1237| /gene_family="423"			>1395| /gene_family="4407"
>1238| /gene_family="3871"			>1394| /gene_family="2242"
>1239| /gene_family="3569"			>1388| /gene_family="4349"
>1232| /gene_family="2512"			>1389| /gene_family="3523"
>1233| /gene_family="725"			>1390| /gene_family="1395"
>1234| /gene_family="1190"			>1391| /gene_family="2839"
>1235| /gene_family="1820"			>1384| /gene_family="132"
>1244| /gene_family="88"			>1385| /gene_family="1942"
>1245| /gene_family="1817"			>1386| /gene_family="4948"
>1246| /gene_family="3726"			>1387| /gene_family="4115"
>1247| /gene_family="1237"			>1380| /gene_family="844"
>1240| /gene_family="647"			>1381| /gene_family="1360"
>1241| /gene_family="507"			>1382| /gene_family="1916"
>1242| /gene_family="3332"			>1383| /gene_family="504"
>1243| /gene_family="3852"			>1376| /gene_family="3387"
>1255| /gene_family="440"			>1377| /gene_family="121"
>1254| /gene_family="3345"			>1378| /gene_family="3080"
>1253| /gene_family="1424"			>1379| /gene_family="980"
>1252| /gene_family="4383"			>1307| /gene_family="675"
>1251| /gene_family="772"			>1306| /gene_family="2989"
>1250| /gene_family="2332"			>1305| /gene_family="2601"
>1249| /gene_family="2064"			>1311| /gene_family="1058"
>1248| /gene_family="3343"			>1310| /gene_family="3597"
>1263| /gene_family="948"			>1309| /gene_family="35"
>1262| /gene_family="3328"			>1308| /gene_family="3826"
>1261| /gene_family="1583"			>1299| /gene_family="2263"
>1260| /gene_family="1047"			>1298| /gene_family="4076"
>1259| /gene_family="1248"			>1297| /gene_family="3092"
>1258| /gene_family="2582"			>1303| /gene_family="3884"
>1257| /gene_family="3860"			>1302| /gene_family="3325"
>1256| /gene_family="3161"			>1301| /gene_family="467"
>1270| /gene_family="1617"			>1300| /gene_family="2964"
>1271| /gene_family="3598"			>1290| /gene_family="3188"
>1268| /gene_family="888"			>1288| /gene_family="2920"
>1269| /gene_family="1610"			>1289| /gene_family="136"
>1266| /gene_family="4259"			>1294| /gene_family="3111"
>1267| /gene_family="2767"			>1292| /gene_family="108"
>1264| /gene_family="2370"			>1293| /gene_family="2010"
>1265| /gene_family="1181"			>1283| /gene_family="2077"
>1278| /gene_family="422"			>1280| /gene_family="3461"
>1279| /gene_family="1208"			>1281| /gene_family="4299"
>1276| /gene_family="162"			>1286| /gene_family="36"
>1277| /gene_family="1449"			>1287| /gene_family="154"
>1274| /gene_family="1989"			>1285| /gene_family="3753"
>1275| /gene_family="4965"			>1336| /gene_family="1969"
>1272| /gene_family="2882"			>1339| /gene_family="3263"
>1273| /gene_family="4336"			>1338| /gene_family="1724"
>1153| /gene_family="2803"			>1341| /gene_family="317"
>1152| /gene_family="3774"			>1340| /gene_family="4331"
>1155| /gene_family="1378"			>1343| /gene_family="3117"
>1154| /gene_family="2309"			>1342| /gene_family="179"
>1157| /gene_family="281"			>1329| /gene_family="1299"
>1156| /gene_family="1426"			>1328| /gene_family="2696"
>1159| /gene_family="606"			>1331| /gene_family="169"
>1158| /gene_family="728"			>1330| /gene_family="2025"
>1161| /gene_family="4230"			>1333| /gene_family="889"
>1160| /gene_family="1549"			>1332| /gene_family="569"
>1163| /gene_family="1326"			>1335| /gene_family="3887"
>1162| /gene_family="1554"			>1334| /gene_family="48" /family_size="87" /
>1165| /gene_family="2591"			>1320| /gene_family="362"
>1164| /gene_family="2465"			>1321| /gene_family="1623"
>1167| /gene_family="1367"			>1322| /gene_family="478"
>1166| /gene_family="4130"			>1323| /gene_family="2680"
>1168| /gene_family="1209"			>1324| /gene_family="1471"
>1169| /gene_family="2595"			>1325| /gene_family="3293"
>1170| /gene_family="4101"			>1326| /gene_family="216"
>1171| /gene_family="2571"			>1312| /gene_family="2460"
>1172| /gene_family="1990"			>1313| /gene_family="1884"
>1173| /gene_family="2544"			>1314| /gene_family="2303"
>1174| /gene_family="2620"			>1315| /gene_family="1228"
>1175| /gene_family="1911"			>1316| /gene_family="1590"
>1176| /gene_family="1428"			>1317| /gene_family="272"
>1177| /gene_family="2822"			>1318| /gene_family="71"
>1178| /gene_family="3447"			>1319| /gene_family="2270"
>1179| /gene_family="399"			>1494| /gene_family="1763"
>1180| /gene_family="1456"			>1495| /gene_family="2408"
>1181| /gene_family="1361"			>1492| /gene_family="3250"
>1182| /gene_family="2081"			>1493| /gene_family="1881"
>1183| /gene_family="1846"			>1491| /gene_family="2824"
>1187| /gene_family="3079"			>1488| /gene_family="2956"
>1186| /gene_family="2253"			>1489| /gene_family="402"
>1185| /gene_family="1987"			>1503| /gene_family="135"
>1184| /gene_family="3305"			>1500| /gene_family="2197"
>1191| /gene_family="260"			>1501| /gene_family="1357"
>1190| /gene_family="1575"			>1497| /gene_family="2912"
>1189| /gene_family="344"			>1477| /gene_family="1350"
>1188| /gene_family="55"			>1476| /gene_family="1398"
>1195| /gene_family="661"			>1474| /gene_family="3811"
>1194| /gene_family="1075"			>1473| /gene_family="1492"
>1193| /gene_family="2084"			>1487| /gene_family="1176"
>1192| /gene_family="1721"			>1486| /gene_family="1615"
>1199| /gene_family="3077"			>1485| /gene_family="3584"
>1198| /gene_family="1083"			>1484| /gene_family="2333"
>1197| /gene_family="637"			>1483| /gene_family="3470"
>1196| /gene_family="937"			>1482| /gene_family="692"
>1202| /gene_family="594"			>1481| /gene_family="602"
>1203| /gene_family="1305"			>1480| /gene_family="2085"
>1200| /gene_family="1630"			>1524| /gene_family="2373"
>1201| /gene_family="97"			>1525| /gene_family="2984"
>1206| /gene_family="868"			>1526| /gene_family="1869"
>1207| /gene_family="2649"			>1527| /gene_family="2283"
>1204| /gene_family="2070"			>1520| /gene_family="2779"
>1205| /gene_family="3823"			>1522| /gene_family="4699"
>1210| /gene_family="1694"			>1523| /gene_family="1672"
>1211| /gene_family="2304"			>1532| /gene_family="1603"
>1208| /gene_family="1020"			>1534| /gene_family="4392"
>1209| /gene_family="1090"			>1535| /gene_family="1373"
>1214| /gene_family="1848"			>1528| /gene_family="762"
>1215| /gene_family="807"			>1529| /gene_family="2807"
>1212| /gene_family="717"			>1530| /gene_family="1156"
>1213| /gene_family="1780"			>1531| /gene_family="1580"
>1375| /gene_family="993"			>1508| /gene_family="3260"
>1374| /gene_family="827"			>1510| /gene_family="597"
>1373| /gene_family="441"			>1505| /gene_family="2884"
>1372| /gene_family="4652"			>1504| /gene_family="4381"
>1371| /gene_family="2714"			>1507| /gene_family="3471"
>1370| /gene_family="2134"			>1506| /gene_family="833"
>1369| /gene_family="2206"			>1517| /gene_family="961"
>1368| /gene_family="1639"			>1519| /gene_family="2082"
>1367| /gene_family="944"			>1518| /gene_family="999"
>1366| /gene_family="1999"			>1513| /gene_family="882"
>1365| /gene_family="3837"			>1512| /gene_family="2230"
>1364| /gene_family="1961"			>1515| /gene_family="157"
>1363| /gene_family="733"			>1514| /gene_family="1652"
>1362| /gene_family="1715"			>1426| /gene_family="2141"
>1361| /gene_family="2744"			>1427| /gene_family="369"
>1360| /gene_family="697"			>1424| /gene_family="2629"
>1358| /gene_family="493"			>1430| /gene_family="2424"
>1359| /gene_family="2563"			>1429| /gene_family="1111"
>1356| /gene_family="2199"			>1434| /gene_family="1290"
>1357| /gene_family="2481"			>1432| /gene_family="379"
>1354| /gene_family="2264"			>1433| /gene_family="3879"
>1355| /gene_family="801"			>1438| /gene_family="1712"
>1352| /gene_family="1120"			>1439| /gene_family="1312"
>1353| /gene_family="1038"			>1436| /gene_family="2123"
>1350| /gene_family="1642"			>1437| /gene_family="1983"
>1351| /gene_family="2429"			>1411| /gene_family="180"
>1348| /gene_family="861"			>1410| /gene_family="147"
>1349| /gene_family="1762"			>1409| /gene_family="3115"
>1346| /gene_family="486"			>1408| /gene_family="1466"
>1347| /gene_family="211"			>1415| /gene_family="4241"
>1344| /gene_family="2975"			>1414| /gene_family="1316"
>1345| /gene_family="787"			>1413| /gene_family="3204" /family_size="47" /
>1405| /gene_family="389"			>1412| /gene_family="851"
>1404| /gene_family="3718"			>1419| /gene_family="341"
>1407| /gene_family="1782"			>1418| /gene_family="2900"
>1406| /gene_family="497"			>1417| /gene_family="2805"
>1401| /gene_family="2632"			>1416| /gene_family="3694"
>1400| /gene_family="3533"			>1423| /gene_family="2393"
>1403| /gene_family="871"			>1422| /gene_family="2518"
>1402| /gene_family="3839"			>1421| /gene_family="2312"
>1397| /gene_family="59"			>1420| /gene_family="2823"
>1396| /gene_family="1069"			>1456| /gene_family="471"
>1399| /gene_family="613"			>1457| /gene_family="1234"
>1398| /gene_family="1707"			>1458| /gene_family="729"
>1393| /gene_family="252"			>1459| /gene_family="4720"
>1392| /gene_family="639"			>1460| /gene_family="2302"
>1395| /gene_family="4407"			>1461| /gene_family="1900"
>1394| /gene_family="2242"			>1462| /gene_family="3108"
>1388| /gene_family="4349"			>1463| /gene_family="3154"
>1389| /gene_family="3523"			>1464| /gene_family="2326"
>1390| /gene_family="1395"			>1465| /gene_family="1967"
>1391| /gene_family="2839"			>1466| /gene_family="284" /family_size="50" /
>1384| /gene_family="132"			>1467| /gene_family="914"
>1385| /gene_family="1942"			>1468| /gene_family="3128"
>1386| /gene_family="4948"			>1469| /gene_family="290"
>1387| /gene_family="4115"			>1470| /gene_family="1849"
>1380| /gene_family="844"			>1441| /gene_family="2977"
>1381| /gene_family="1360"			>1440| /gene_family="1259"
>1382| /gene_family="1916"			>1443| /gene_family="1052"
>1383| /gene_family="504"			>1445| /gene_family="2766"
>1376| /gene_family="3387"			>1444| /gene_family="1510"
>1377| /gene_family="121"			>1446| /gene_family="702"
>1378| /gene_family="3080"			>1449| /gene_family="27"
>1379| /gene_family="980"			>1448| /gene_family="126"
>1307| /gene_family="675"			>1451| /gene_family="4105"
>1306| /gene_family="2989"			>1450| /gene_family="1387"
>1305| /gene_family="2601"			>1453| /gene_family="1400"
>1304| /gene_family="600"			>1452| /gene_family="326"
>1311| /gene_family="1058"			>1455| /gene_family="2462"
>1310| /gene_family="3597"			>1454| /gene_family="1233"
>1309| /gene_family="35"			>1642| /gene_family="3429"
>1308| /gene_family="3826"			>1640| /gene_family="165"
>1299| /gene_family="2263"			>1641| /gene_family="3048"
>1298| /gene_family="4076"			>1646| /gene_family="259"
>1297| /gene_family="3092"			>1644| /gene_family="141"
>1296| /gene_family="2185"			>1645| /gene_family="1666"
>1303| /gene_family="3884"			>1634| /gene_family="1865"
>1302| /gene_family="3325"			>1635| /gene_family="1480"
>1301| /gene_family="467"			>1632| /gene_family="458"
>1300| /gene_family="2964"			>1633| /gene_family="1342"
>1290| /gene_family="3188"			>1638| /gene_family="2692"
>1291| /gene_family="1122"			>1639| /gene_family="1211"
>1288| /gene_family="2920"			>1636| /gene_family="4437"
>1289| /gene_family="136"			>1637| /gene_family="4135"
>1294| /gene_family="3111"			>1659| /gene_family="3690"
>1295| /gene_family="601"			>1658| /gene_family="806"
>1292| /gene_family="108"			>1657| /gene_family="43"
>1293| /gene_family="2010"			>1656| /gene_family="989"
>1282| /gene_family="4001"			>1663| /gene_family="3759"
>1283| /gene_family="2077"			>1662| /gene_family="578"
>1280| /gene_family="3461"			>1661| /gene_family="556"
>1281| /gene_family="4299"			>1660| /gene_family="92"
>1286| /gene_family="36"			>1651| /gene_family="587"
>1287| /gene_family="154"			>1650| /gene_family="3988"
>1284| /gene_family="1465"			>1649| /gene_family="2149"
>1285| /gene_family="3753"			>1648| /gene_family="2633"
>1337| /gene_family="3540"			>1655| /gene_family="3075"
>1336| /gene_family="1969"			>1654| /gene_family="305"
>1339| /gene_family="3263"			>1652| /gene_family="3226"
>1338| /gene_family="1724"			>1608| /gene_family="3072"
>1341| /gene_family="317"			>1609| /gene_family="156"
>1340| /gene_family="4331"			>1610| /gene_family="186"
>1343| /gene_family="3117"			>1611| /gene_family="853"
>1342| /gene_family="179"			>1612| /gene_family="3129"
>1329| /gene_family="1299"			>1613| /gene_family="104"
>1328| /gene_family="2696"			>1614| /gene_family="2883"
>1331| /gene_family="169"			>1615| /gene_family="4229"
>1330| /gene_family="2025"			>1600| /gene_family="1180"
>1333| /gene_family="889"			>1601| /gene_family="3758"
>1332| /gene_family="569"			>1602| /gene_family="1247"
>1335| /gene_family="3887"			>1603| /gene_family="3139"
>1334| /gene_family="48"			>1604| /gene_family="4731"
>1320| /gene_family="362"			>1605| /gene_family="2908"
>1321| /gene_family="1623"			>1606| /gene_family="4637"
>1322| /gene_family="478"			>1625| /gene_family="1034"
>1323| /gene_family="2680"			>1624| /gene_family="1210"
>1324| /gene_family="1471"			>1627| /gene_family="3595"
>1325| /gene_family="3293"			>1626| /gene_family="2364"
>1326| /gene_family="216"			>1629| /gene_family="2054"
>1327| /gene_family="565"			>1628| /gene_family="904"
>1312| /gene_family="2460"			>1631| /gene_family="2818"
>1313| /gene_family="1884"			>1630| /gene_family="1171"
>1314| /gene_family="2303"			>1617| /gene_family="1235"
>1315| /gene_family="1228"			>1616| /gene_family="1786"
>1316| /gene_family="1590"			>1619| /gene_family="2089"
>1317| /gene_family="272"			>1618| /gene_family="1179"
>1318| /gene_family="71"			>1621| /gene_family="960"
>1319| /gene_family="2270"			>1620| /gene_family="4108"
>1494| /gene_family="1763"			>1623| /gene_family="3135"
>1495| /gene_family="2408"			>1622| /gene_family="2769"
>1492| /gene_family="3250"			>1583| /gene_family="3529"
>1493| /gene_family="1881"			>1580| /gene_family="3667"
>1490| /gene_family="2747"			>1578| /gene_family="744"
>1491| /gene_family="2824"			>1579| /gene_family="1621"
>1488| /gene_family="2956"			>1576| /gene_family="1049"
>1489| /gene_family="402"			>1577| /gene_family="1965"
>1502| /gene_family="1442"			>1574| /gene_family="2419"
>1503| /gene_family="135"			>1575| /gene_family="1638"
>1500| /gene_family="2197"			>1572| /gene_family="1864"
>1501| /gene_family="1357"			>1573| /gene_family="83"
>1498| /gene_family="3180"			>1570| /gene_family="1845"
>1499| /gene_family="1806"			>1571| /gene_family="986"
>1496| /gene_family="1487"			>1568| /gene_family="4022"
>1497| /gene_family="2912"			>1569| /gene_family="3521"
>1479| /gene_family="778"			>1599| /gene_family="1771"
>1478| /gene_family="1581"			>1598| /gene_family="1256"
>1477| /gene_family="1350"			>1597| /gene_family="2316"
>1476| /gene_family="1398"			>1596| /gene_family="903"
>1475| /gene_family="4533"			>1595| /gene_family="852"
>1474| /gene_family="3811"			>1594| /gene_family="325"
>1473| /gene_family="1492"			>1593| /gene_family="2711"
>1472| /gene_family="505"			>1592| /gene_family="1257"
>1487| /gene_family="1176"			>1591| /gene_family="2229"
>1486| /gene_family="1615"			>1590| /gene_family="2295"
>1485| /gene_family="3584"			>1589| /gene_family="824"
>1484| /gene_family="2333"			>1588| /gene_family="4195"
>1483| /gene_family="3470"			>1587| /gene_family="140"
>1482| /gene_family="692"			>1586| /gene_family="2176"
>1481| /gene_family="602"			>1585| /gene_family="588" /family_size="41" /
>1480| /gene_family="2085"			>1584| /gene_family="1871"
>1524| /gene_family="2373"			>1548| /gene_family="1086"
>1525| /gene_family="2984"			>1551| /gene_family="2600"
>1526| /gene_family="1869"			>1545| /gene_family="968"
>1527| /gene_family="2283"			>1541| /gene_family="2585"
>1520| /gene_family="2779"			>1542| /gene_family="1460"
>1521| /gene_family="1751"			>1543| /gene_family="2654"
>1522| /gene_family="4699"			>1536| /gene_family="2017"
>1523| /gene_family="1672"			>1537| /gene_family="1270"
>1532| /gene_family="1603"			>1538| /gene_family="610"
>1533| /gene_family="2778"			>1539| /gene_family="3907"
>1534| /gene_family="4392"			>1565| /gene_family="1308"
>1535| /gene_family="1373"			>1567| /gene_family="1941"
>1528| /gene_family="762"			>1566| /gene_family="4126"
>1529| /gene_family="2807"			>1561| /gene_family="1491"
>1530| /gene_family="1156"			>1560| /gene_family="3098"
>1531| /gene_family="1580"			>1563| /gene_family="811"
>1509| /gene_family="2724"			>1562| /gene_family="1384"
>1508| /gene_family="3260"			>1556| /gene_family="2220"
>1511| /gene_family="1241"			>1559| /gene_family="3402"
>1510| /gene_family="597"			>1558| /gene_family="1201"
>1505| /gene_family="2884"			>1553| /gene_family="2643"
>1504| /gene_family="4381"			>1552| /gene_family="1574"
>1507| /gene_family="3471"			>1554| /gene_family="1908"
>1506| /gene_family="833"			>1762| /gene_family="2212"
>1517| /gene_family="961"			>1761| /gene_family="4522"
>1516| /gene_family="3156"			>1760| /gene_family="2019"
>1519| /gene_family="2082"			>1767| /gene_family="746"
>1518| /gene_family="999"			>1766| /gene_family="79"
>1513| /gene_family="882"			>1764| /gene_family="2880"
>1512| /gene_family="2230"			>1771| /gene_family="1488"
>1515| /gene_family="157"			>1770| /gene_family="774"
>1514| /gene_family="1652"			>1769| /gene_family="3846"
>1426| /gene_family="2141"			>1768| /gene_family="3034"
>1427| /gene_family="369"			>1775| /gene_family="3865"
>1424| /gene_family="2629"			>1774| /gene_family="3297"
>1425| /gene_family="327"			>1773| /gene_family="1934"
>1430| /gene_family="2424"			>1772| /gene_family="625" /family_size="50" /
>1431| /gene_family="2852"			>1778| /gene_family="1369" /family_size="87" /
>1428| /gene_family="985"			>1779| /gene_family="764"
>1429| /gene_family="1111"			>1776| /gene_family="383"
>1434| /gene_family="1290"			>1777| /gene_family="2809"
>1435| /gene_family="804"			>1782| /gene_family="2891"
>1432| /gene_family="379"			>1783| /gene_family="4021"
>1433| /gene_family="3879"			>1780| /gene_family="166"
>1438| /gene_family="1712"			>1781| /gene_family="1709"
>1439| /gene_family="1312"			>1787| /gene_family="4097"
>1436| /gene_family="2123"			>1784| /gene_family="957"
>1437| /gene_family="1983"			>1785| /gene_family="3813"
>1411| /gene_family="180"			>1790| /gene_family="413" /family_size="58" /
>1410| /gene_family="147"			>1791| /gene_family="163"
>1409| /gene_family="3115"			>1789| /gene_family="3917"
>1408| /gene_family="1466"			>1729| /gene_family="652"
>1415| /gene_family="4241"			>1728| /gene_family="2751"
>1414| /gene_family="1316"			>1731| /gene_family="3045"
>1413| /gene_family="3204"			>1730| /gene_family="2758"
>1412| /gene_family="851"			>1733| /gene_family="1026"
>1419| /gene_family="341"			>1732| /gene_family="691"
>1418| /gene_family="2900"			>1735| /gene_family="1546"
>1417| /gene_family="2805"			>1734| /gene_family="1997"
>1416| /gene_family="3694"			>1737| /gene_family="2815"
>1423| /gene_family="2393"			>1736| /gene_family="3052"
>1422| /gene_family="2518"			>1739| /gene_family="3996"
>1421| /gene_family="2312"			>1738| /gene_family="3105"
>1420| /gene_family="2823"			>1741| /gene_family="65"
>1456| /gene_family="471"			>1740| /gene_family="1827"
>1457| /gene_family="1234"			>1742| /gene_family="1835"
>1458| /gene_family="729"			>1744| /gene_family="1718"
>1459| /gene_family="4720"			>1745| /gene_family="1065"
>1460| /gene_family="2302"			>1746| /gene_family="1153"
>1461| /gene_family="1900"			>1748| /gene_family="1131"
>1462| /gene_family="3108"			>1749| /gene_family="576"
>1463| /gene_family="3154"			>1751| /gene_family="577" /family_size="41" /
>1464| /gene_family="2326"			>1753| /gene_family="4080"
>1465| /gene_family="1967"			>1754| /gene_family="4170"
>1466| /gene_family="284"			>1755| /gene_family="3835"
>1467| /gene_family="914"			>1756| /gene_family="3757"
>1468| /gene_family="3128"			>1757| /gene_family="2421"
>1469| /gene_family="290"			>1758| /gene_family="2521"
>1470| /gene_family="1849"			>1759| /gene_family="3561"
>1471| /gene_family="4090"			>1703| /gene_family="2144"
>1441| /gene_family="2977"			>1702| /gene_family="1061"
>1440| /gene_family="1259"			>1701| /gene_family="2112"
>1443| /gene_family="1052"			>1700| /gene_family="4494"
>1442| /gene_family="22"			>1696| /gene_family="205"
>1445| /gene_family="2766"			>1711| /gene_family="793"
>1444| /gene_family="1510"			>1709| /gene_family="1385"
>1447| /gene_family="1519"			>1708| /gene_family="3273"
>1446| /gene_family="702"			>1706| /gene_family="1600"
>1449| /gene_family="27"			>1704| /gene_family="3219"
>1448| /gene_family="126"			>1718| /gene_family="2522"
>1451| /gene_family="4105"			>1719| /gene_family="28"
>1450| /gene_family="1387"			>1716| /gene_family="877"
>1453| /gene_family="1400"			>1717| /gene_family="1973"
>1452| /gene_family="326"			>1714| /gene_family="30"
>1455| /gene_family="2462"			>1715| /gene_family="3109"
>1454| /gene_family="1233"			>1712| /gene_family="876"
>1642| /gene_family="3429"			>1713| /gene_family="1980"
>1643| /gene_family="1890"			>1726| /gene_family="1658"
>1640| /gene_family="165"			>1727| /gene_family="872"
>1641| /gene_family="3048"			>1725| /gene_family="1482"
>1646| /gene_family="259"			>1722| /gene_family="1604"
>1647| /gene_family="1579"			>1723| /gene_family="1346"
>1644| /gene_family="141"			>1720| /gene_family="3724"
>1645| /gene_family="1666"			>1721| /gene_family="3141"
>1634| /gene_family="1865"			>1669| /gene_family="1573"
>1635| /gene_family="1480"			>1668| /gene_family="1033"
>1632| /gene_family="458"			>1671| /gene_family="776"
>1633| /gene_family="1342"			>1665| /gene_family="2389" /family_size="37" /
>1638| /gene_family="2692"			>1664| /gene_family="3308"
>1639| /gene_family="1211"			>1667| /gene_family="2191"
>1636| /gene_family="4437"			>1666| /gene_family="1559"
>1637| /gene_family="4135"			>1677| /gene_family="1684"
>1659| /gene_family="3690"			>1676| /gene_family="3298"
>1658| /gene_family="806"			>1679| /gene_family="4069"
>1657| /gene_family="43"			>1678| /gene_family="1701"
>1656| /gene_family="989"			>1673| /gene_family="1291"
>1663| /gene_family="3759"			>1674| /gene_family="3824"
>1662| /gene_family="578"			>1686| /gene_family="1164"
>1661| /gene_family="556"			>1680| /gene_family="3751"
>1660| /gene_family="92"			>1681| /gene_family="3018"
>1651| /gene_family="587"			>1682| /gene_family="1976"
>1650| /gene_family="3988"			>1692| /gene_family="4239"
>1649| /gene_family="2149"			>1693| /gene_family="2655"
>1648| /gene_family="2633"			>1694| /gene_family="1268"
>1655| /gene_family="3075"			>1688| /gene_family="2796"
>1654| /gene_family="305"			>1689| /gene_family="3491"
>1653| /gene_family="1439"			>1690| /gene_family="1077"
>1652| /gene_family="3226"			>1913| /gene_family="3592"
>1608| /gene_family="3072"			>1912| /gene_family="188"
>1609| /gene_family="156"			>1914| /gene_family="1568"
>1610| /gene_family="186"			>1917| /gene_family="4712"
>1611| /gene_family="853"			>1916| /gene_family="2179"
>1612| /gene_family="3129"			>1919| /gene_family="3900"
>1613| /gene_family="104"			>1918| /gene_family="2678"
>1614| /gene_family="2883"			>1905| /gene_family="1198"
>1615| /gene_family="4229"			>1907| /gene_family="1408"
>1600| /gene_family="1180"			>1906| /gene_family="2737"
>1601| /gene_family="3758"			>1909| /gene_family="1196"
>1602| /gene_family="1247"			>1911| /gene_family="1984"
>1603| /gene_family="3139"			>1910| /gene_family="1921"
>1604| /gene_family="4731"			>1896| /gene_family="1497"
>1605| /gene_family="2908"			>1897| /gene_family="3404"
>1606| /gene_family="4637"			>1898| /gene_family="406"
>1607| /gene_family="5104"			>1899| /gene_family="3646"
>1625| /gene_family="1034"			>1900| /gene_family="2789"
>1624| /gene_family="1210"			>1902| /gene_family="2804"
>1627| /gene_family="3595"			>1903| /gene_family="1530"
>1626| /gene_family="2364"			>1888| /gene_family="2752"
>1629| /gene_family="2054"			>1889| /gene_family="1975"
>1628| /gene_family="904"			>1890| /gene_family="1116"
>1631| /gene_family="2818"			>1891| /gene_family="2251"
>1630| /gene_family="1171"			>1892| /gene_family="111"
>1617| /gene_family="1235"			>1893| /gene_family="224"
>1616| /gene_family="1786"			>1894| /gene_family="2272"
>1619| /gene_family="2089"			>1895| /gene_family="1434"
>1618| /gene_family="1179"			>1883| /gene_family="47"
>1621| /gene_family="960"			>1882| /gene_family="766"
>1620| /gene_family="4108"			>1880| /gene_family="1158"
>1623| /gene_family="3135"			>1887| /gene_family="1328"
>1622| /gene_family="2769"			>1886| /gene_family="3451" /family_size="69" /
>1582| /gene_family="1192"			>1875| /gene_family="2480"
>1583| /gene_family="3529"			>1874| /gene_family="2324"
>1580| /gene_family="3667"			>1872| /gene_family="3938"
>1581| /gene_family="1628"			>1879| /gene_family="2203"
>1578| /gene_family="744"			>1878| /gene_family="2200"
>1579| /gene_family="1621"			>1877| /gene_family="1676"
>1576| /gene_family="1049"			>1876| /gene_family="334"
>1577| /gene_family="1965"			>1866| /gene_family="911"
>1574| /gene_family="2419"			>1867| /gene_family="2184"
>1575| /gene_family="1638"			>1864| /gene_family="3008"
>1572| /gene_family="1864"			>1870| /gene_family="2855"
>1573| /gene_family="83"			>1871| /gene_family="1725"
>1570| /gene_family="1845"			>1868| /gene_family="207"
>1571| /gene_family="986"			>1858| /gene_family="164"
>1568| /gene_family="4022"			>1859| /gene_family="102"
>1569| /gene_family="3521"			>1857| /gene_family="3794"
>1599| /gene_family="1771"			>1862| /gene_family="398"
>1598| /gene_family="1256"			>1863| /gene_family="2095"
>1597| /gene_family="2316"			>1860| /gene_family="4593"
>1596| /gene_family="903"			>1861| /gene_family="299"
>1595| /gene_family="852"			>1852| /gene_family="5132"
>1594| /gene_family="325"			>1855| /gene_family="2003"
>1593| /gene_family="2711"			>1854| /gene_family="4896"
>1592| /gene_family="1257"			>1849| /gene_family="930"
>1591| /gene_family="2229"			>1848| /gene_family="2466"
>1590| /gene_family="2295"			>1850| /gene_family="4277"
>1589| /gene_family="824"			>1844| /gene_family="276"
>1588| /gene_family="4195"			>1846| /gene_family="337"
>1587| /gene_family="140"			>1841| /gene_family="2445"
>1586| /gene_family="2176"			>1840| /gene_family="2967"
>1585| /gene_family="588"			>1843| /gene_family="1823"
>1584| /gene_family="1871"			>1842| /gene_family="2499"
>1548| /gene_family="1086"			>1836| /gene_family="118"
>1549| /gene_family="2777"			>1837| /gene_family="2444"
>1550| /gene_family="2588"			>1838| /gene_family="3067"
>1551| /gene_family="2600"			>1839| /gene_family="3877"
>1544| /gene_family="2666"			>1832| /gene_family="3697"
>1545| /gene_family="968"			>1833| /gene_family="2337"
>1546| /gene_family="2417"			>1834| /gene_family="3975"
>1547| /gene_family="659"			>1835| /gene_family="1664"
>1540| /gene_family="873"			>1828| /gene_family="1661"
>1541| /gene_family="2585"			>1829| /gene_family="1155"
>1542| /gene_family="1460"			>1830| /gene_family="351"
>1543| /gene_family="2654"			>1831| /gene_family="2034"
>1536| /gene_family="2017"			>1824| /gene_family="87"
>1537| /gene_family="1270"			>1825| /gene_family="2172"
>1538| /gene_family="610"			>1826| /gene_family="1553"
>1539| /gene_family="3907"			>1827| /gene_family="537"
>1565| /gene_family="1308"			>1823| /gene_family="3809"
>1564| /gene_family="921"			>1822| /gene_family="1685"
>1567| /gene_family="1941" /family_size="34" /			>1821| /gene_family="1313"
>1566| /gene_family="4126"			>1820| /gene_family="1681"
>1561| /gene_family="1491"			>1819| /gene_family="1027"
>1560| /gene_family="3098"			>1816| /gene_family="3162"
>1563| /gene_family="811"			>1815| /gene_family="1632"
>1562| /gene_family="1384"			>1814| /gene_family="949"
>1557| /gene_family="1889"			>1813| /gene_family="2788"
>1556| /gene_family="2220"			>1812| /gene_family="917"
>1559| /gene_family="3402"			>1811| /gene_family="1160"
>1558| /gene_family="1201"			>1810| /gene_family="5"
>1553| /gene_family="2643"			>1809| /gene_family="1056"
>1552| /gene_family="1574"			>1808| /gene_family="2562"
>1555| /gene_family="549"			>1806| /gene_family="562"
>1554| /gene_family="1908"			>1807| /gene_family="339"
>1763| /gene_family="1683"			>1804| /gene_family="567"
>1762| /gene_family="2212"			>1805| /gene_family="353"
>1761| /gene_family="4522"			>1802| /gene_family="3303"
>1760| /gene_family="2019"			>1803| /gene_family="1042"
>1767| /gene_family="746"			>1800| /gene_family="2944"
>1766| /gene_family="79"			>1801| /gene_family="2835"
>1765| /gene_family="2075"			>1798| /gene_family="842"
>1764| /gene_family="2880"			>1797| /gene_family="1231"
>1771| /gene_family="1488"			>1792| /gene_family="262"
>1770| /gene_family="774"			>1793| /gene_family="3585"
>1769| /gene_family="3846"			>2032| /gene_family="817"
>1768| /gene_family="3034"			>2033| /gene_family="2435"
>1775| /gene_family="3865"			>2034| /gene_family="2811"
>1774| /gene_family="3297"			>2036| /gene_family="1226"
>1773| /gene_family="1934"			>2038| /gene_family="2836"
>1772| /gene_family="625"			>2040| /gene_family="3717"
>1778| /gene_family="1369"			>2041| /gene_family="2799"
>1779| /gene_family="764"			>2042| /gene_family="161"
>1776| /gene_family="383"			>2045| /gene_family="437"
>1777| /gene_family="2809"			>2047| /gene_family="1177"
>1782| /gene_family="2891"			>2017| /gene_family="722"
>1783| /gene_family="4021"			>2019| /gene_family="2922"
>1780| /gene_family="166"			>2018| /gene_family="3420"
>1781| /gene_family="1709"			>2021| /gene_family="2374"
>1786| /gene_family="3427"			>2020| /gene_family="2475"
>1787| /gene_family="4097"			>2023| /gene_family="1680"
>1784| /gene_family="957"			>2022| /gene_family="267"
>1785| /gene_family="3813"			>2025| /gene_family="1040"
>1790| /gene_family="413"			>2024| /gene_family="4840"
>1791| /gene_family="163"			>2027| /gene_family="1665"
>1788| /gene_family="3146"			>2026| /gene_family="3560"
>1789| /gene_family="3917"			>2029| /gene_family="1144"
>1729| /gene_family="652"			>2028| /gene_family="1382"
>1728| /gene_family="2751"			>2031| /gene_family="2650"
>1731| /gene_family="3045"			>2030| /gene_family="3737"
>1730| /gene_family="2758"			>2002| /gene_family="3275"
>1733| /gene_family="1026"			>2003| /gene_family="85"
>1732| /gene_family="691"			>2000| /gene_family="2346"
>1735| /gene_family="1546"			>2001| /gene_family="752"
>1734| /gene_family="1997"			>2007| /gene_family="525"
>1737| /gene_family="2815"			>2004| /gene_family="3380"
>1736| /gene_family="3052"			>2005| /gene_family="2018"
>1739| /gene_family="3996"			>2010| /gene_family="1649"
>1738| /gene_family="3105"			>2011| /gene_family="1711"
>1741| /gene_family="65"			>2008| /gene_family="558"
>1740| /gene_family="1827"			>2009| /gene_family="1888"
>1743| /gene_family="4569"			>2014| /gene_family="3359"
>1742| /gene_family="1835"			>2015| /gene_family="1311"
>1744| /gene_family="1718"			>2012| /gene_family="1261"
>1745| /gene_family="1065"			>2013| /gene_family="2011"
>1746| /gene_family="1153"			>1985| /gene_family="2058"
>1747| /gene_family="376"			>1984| /gene_family="3853"
>1748| /gene_family="1131"			>1991| /gene_family="1178"
>1749| /gene_family="576"			>1990| /gene_family="4717"
>1750| /gene_family="75"			>1989| /gene_family="265"
>1751| /gene_family="577"			>1988| /gene_family="1528"
>1752| /gene_family="784"			>1995| /gene_family="1738"
>1753| /gene_family="4080"			>1994| /gene_family="1931"
>1754| /gene_family="4170"			>1993| /gene_family="1764"
>1755| /gene_family="3835"			>1999| /gene_family="91"
>1756| /gene_family="3757"			>1998| /gene_family="3211"
>1757| /gene_family="2421"			>1997| /gene_family="200"
>1758| /gene_family="2521"			>1996| /gene_family="1431"
>1759| /gene_family="3561"			>1972| /gene_family="1719" /family_size="114" /
>1703| /gene_family="2144"			>1973| /gene_family="1221"
>1702| /gene_family="1061"			>1974| /gene_family="3371"
>1701| /gene_family="2112"			>1975| /gene_family="890"
>1700| /gene_family="4494"			>1968| /gene_family="69"
>1699| /gene_family="2914"			>1969| /gene_family="2623"
>1698| /gene_family="365"			>1970| /gene_family="2147"
>1697| /gene_family="3593"			>1971| /gene_family="470"
>1696| /gene_family="205"			>1980| /gene_family="1584"
>1711| /gene_family="793"			>1981| /gene_family="2447"
>1710| /gene_family="651"			>1982| /gene_family="2114"
>1709| /gene_family="1385"			>1983| /gene_family="2551"
>1708| /gene_family="3273"			>1976| /gene_family="3927"
>1707| /gene_family="1267"			>1977| /gene_family="2287"
>1706| /gene_family="1600"			>1978| /gene_family="3827"
>1705| /gene_family="3267"			>1979| /gene_family="2415"
>1704| /gene_family="3219"			>1957| /gene_family="3405"
>1718| /gene_family="2522"			>1959| /gene_family="220"
>1719| /gene_family="28"			>1958| /gene_family="503"
>1716| /gene_family="877"			>1953| /gene_family="114"
>1717| /gene_family="1973"			>1952| /gene_family="2780"
>1714| /gene_family="30"			>1955| /gene_family="4538"
>1715| /gene_family="3109"			>1954| /gene_family="408"
>1712| /gene_family="876"			>1965| /gene_family="1840"
>1713| /gene_family="1980"			>1964| /gene_family="1637"
>1726| /gene_family="1658"			>1966| /gene_family="1962"
>1727| /gene_family="872"			>1961| /gene_family="2323"
>1724| /gene_family="862"			>1960| /gene_family="2269"
>1725| /gene_family="1482"			>1963| /gene_family="1098"
>1722| /gene_family="1604"			>1962| /gene_family="236"
>1723| /gene_family="1346"			>1942| /gene_family="474"
>1720| /gene_family="3724"			>1943| /gene_family="976"
>1721| /gene_family="3141"			>1940| /gene_family="405"
>1669| /gene_family="1573"			>1941| /gene_family="721"
>1668| /gene_family="1033"			>1938| /gene_family="4328"
>1671| /gene_family="776"			>1939| /gene_family="2487"
>1670| /gene_family="3587"			>1936| /gene_family="4082"
>1665| /gene_family="2389"			>1937| /gene_family="2613"
>1664| /gene_family="3308"			>1950| /gene_family="689"
>1667| /gene_family="2191"			>1951| /gene_family="628"
>1666| /gene_family="1559"			>1948| /gene_family="4310"
>1677| /gene_family="1684"			>1949| /gene_family="1255"
>1676| /gene_family="3298"			>1946| /gene_family="1904"
>1679| /gene_family="4069"			>1947| /gene_family="2055"
>1678| /gene_family="1701"			>1944| /gene_family="52"
>1673| /gene_family="1291"			>1926| /gene_family="2721"
>1672| /gene_family="2614"			>1925| /gene_family="3022"
>1675| /gene_family="3462"			>1924| /gene_family="2175"
>1674| /gene_family="3824"			>1923| /gene_family="254"
>1684| /gene_family="1286"			>1922| /gene_family="2597"
>1685| /gene_family="2451"			>1921| /gene_family="1741"
>1686| /gene_family="1164"			>1920| /gene_family="7"
>1687| /gene_family="3207"			>1935| /gene_family="1767"
>1680| /gene_family="3751"			>1933| /gene_family="617"
>1681| /gene_family="3018"			>1932| /gene_family="3438"
>1682| /gene_family="1976"			>1931| /gene_family="544"
>1683| /gene_family="1640"			>1929| /gene_family="1929"
>1692| /gene_family="4239"			>1928| /gene_family="2834"
>1693| /gene_family="2655"			>2200| /gene_family="448"
>1694| /gene_family="1268"			>2202| /gene_family="3285"
>1695| /gene_family="1690"			>2203| /gene_family="1729"
>1688| /gene_family="2796"			>2205| /gene_family="4275"
>1689| /gene_family="3491"			>2206| /gene_family="461"
>1690| /gene_family="1077"			>2207| /gene_family="981"
>1691| /gene_family="2611"			>2193| /gene_family="2644"
>1913| /gene_family="3592"			>2194| /gene_family="3543"
>1912| /gene_family="188"			>2195| /gene_family="1597"
>1915| /gene_family="1371"			>2196| /gene_family="1856"
>1914| /gene_family="1568"			>2197| /gene_family="2165"
>1917| /gene_family="4712"			>2198| /gene_family="515"
>1916| /gene_family="2179"			>2199| /gene_family="2505"
>1919| /gene_family="3900"			>2185| /gene_family="3406"
>1918| /gene_family="2678"			>2184| /gene_family="2213"
>1905| /gene_family="1198"			>2187| /gene_family="739"
>1904| /gene_family="3068"			>2188| /gene_family="472"
>1907| /gene_family="1408"			>2191| /gene_family="209"
>1906| /gene_family="2737"			>2190| /gene_family="3336"
>1909| /gene_family="1196"			>2177| /gene_family="3365"
>1908| /gene_family="1142"			>2176| /gene_family="1005"
>1911| /gene_family="1984"			>2179| /gene_family="3425"
>1910| /gene_family="1921"			>2181| /gene_family="3333"
>1896| /gene_family="1497"			>2180| /gene_family="641"
>1897| /gene_family="3404"			>2183| /gene_family="2173"
>1898| /gene_family="406"			>2182| /gene_family="1358"
>1899| /gene_family="3646"			>2234| /gene_family="575"
>1900| /gene_family="2789"			>2235| /gene_family="3053"
>1901| /gene_family="1117"			>2232| /gene_family="3004"
>1902| /gene_family="2804"			>2238| /gene_family="1174"
>1903| /gene_family="1530"			>2239| /gene_family="1425"
>1888| /gene_family="2752"			>2236| /gene_family="3463"
>1889| /gene_family="1975"			>2237| /gene_family="3295"
>1890| /gene_family="1116"			>2226| /gene_family="2968"
>1891| /gene_family="2251"			>2227| /gene_family="660"
>1892| /gene_family="111"			>2225| /gene_family="687"
>1893| /gene_family="224"			>2230| /gene_family="2951"
>1894| /gene_family="2272"			>2231| /gene_family="667"
>1895| /gene_family="1434"			>2228| /gene_family="3057"
>1883| /gene_family="47"			>2229| /gene_family="2688"
>1882| /gene_family="766"			>2219| /gene_family="2635"
>1881| /gene_family="2485"			>2218| /gene_family="898"
>1880| /gene_family="1158"			>2217| /gene_family="2468"
>1887| /gene_family="1328"			>2216| /gene_family="3030"
>1886| /gene_family="3451"			>2223| /gene_family="1272"
>1885| /gene_family="3220"			>2222| /gene_family="1105"
>1884| /gene_family="4276"			>2221| /gene_family="907"
>1875| /gene_family="2480"			>2220| /gene_family="183"
>1874| /gene_family="2324"			>2211| /gene_family="3780"
>1873| /gene_family="2978"			>2210| /gene_family="1761"
>1872| /gene_family="3938"			>2209| /gene_family="1995"
>1879| /gene_family="2203"			>2215| /gene_family="3110"
>1878| /gene_family="2200"			>2214| /gene_family="1723"
>1877| /gene_family="1676"			>2213| /gene_family="3242"
>1876| /gene_family="334"			>2212| /gene_family="1219"
>1866| /gene_family="911"			>2268| /gene_family="2943"
>1867| /gene_family="2184"			>2269| /gene_family="1293"
>1864| /gene_family="3008"			>2271| /gene_family="3830"
>1865| /gene_family="3802"			>2264| /gene_family="693"
>1870| /gene_family="2855"			>2265| /gene_family="3192"
>1871| /gene_family="1725"			>2266| /gene_family="1769"
>1868| /gene_family="207"			>2267| /gene_family="1743"
>1869| /gene_family="2143"			>2260| /gene_family="1146"
>1858| /gene_family="164"			>2261| /gene_family="3040"
>1856| /gene_family="2432"			>2262| /gene_family="2198"
>1857| /gene_family="3794"			>2256| /gene_family="3035"
>1862| /gene_family="398"			>2257| /gene_family="1139"
>1863| /gene_family="2095"			>2258| /gene_family="1565"
>1860| /gene_family="4593"			>2259| /gene_family="1570"
>1861| /gene_family="299"			>2253| /gene_family="779"
>1853| /gene_family="3854"			>2252| /gene_family="1601"
>1852| /gene_family="5132"			>2255| /gene_family="3000"
>1855| /gene_family="2003"			>2254| /gene_family="1245"
>1854| /gene_family="4896"			>2249| /gene_family="1159"
>1849| /gene_family="930"			>2248| /gene_family="3512"
>1848| /gene_family="2466"			>2250| /gene_family="60"
>1851| /gene_family="740"			>2245| /gene_family="3563"
>1850| /gene_family="4277"			>2244| /gene_family="3702"
>1845| /gene_family="1775"			>2247| /gene_family="1753"
>1844| /gene_family="276"			>2246| /gene_family="3970"
>1847| /gene_family="2286"			>2241| /gene_family="3353"
>1846| /gene_family="337"			>2240| /gene_family="1928"
>1841| /gene_family="2445"			>2243| /gene_family="3885"
>1840| /gene_family="2967"			>2242| /gene_family="2458"
>1843| /gene_family="1823"			>2302| /gene_family="1698"
>1842| /gene_family="2499"			>2303| /gene_family="2066"
>1836| /gene_family="118"			>2300| /gene_family="4045"
>1837| /gene_family="2444"			>2301| /gene_family="89"
>1838| /gene_family="3067"			>2298| /gene_family="2225"
>1839| /gene_family="3877"			>2299| /gene_family="1010"
>1832| /gene_family="3697"			>2296| /gene_family="3050"
>1833| /gene_family="2337"			>2297| /gene_family="1819"
>1834| /gene_family="3975"			>2294| /gene_family="2361"
>1835| /gene_family="1664"			>2295| /gene_family="2124"
>1828| /gene_family="1661"			>2292| /gene_family="229"
>1829| /gene_family="1155"			>2293| /gene_family="491"
>1830| /gene_family="351"			>2290| /gene_family="589"
>1831| /gene_family="2034"			>2291| /gene_family="178"
>1824| /gene_family="87"			>2289| /gene_family="1469"
>1825| /gene_family="2172"			>2286| /gene_family="311"
>1826| /gene_family="1553"			>2285| /gene_family="1096"
>1827| /gene_family="537"			>2284| /gene_family="931"
>1823| /gene_family="3809"			>2283| /gene_family="359"
>1822| /gene_family="1685"			>2282| /gene_family="2736"
>1821| /gene_family="1313"			>2281| /gene_family="3414"
>1820| /gene_family="1681"			>2280| /gene_family="374"
>1819| /gene_family="1027"			>2279| /gene_family="2249"
>1818| /gene_family="4064"			>2278| /gene_family="2704"
>1817| /gene_family="1733"			>2277| /gene_family="1730"
>1816| /gene_family="3162"			>2276| /gene_family="3116"
>1815| /gene_family="1632"			>2275| /gene_family="2575"
>1814| /gene_family="949"			>2274| /gene_family="1878"
>1813| /gene_family="2788"			>2273| /gene_family="5217"
>1812| /gene_family="917"			>2272| /gene_family="840"
>1811| /gene_family="1160"			>2065| /gene_family="1700"
>1810| /gene_family="5"			>2064| /gene_family="4591"
>1809| /gene_family="1056"			>2067| /gene_family="2974"
>1808| /gene_family="2562"			>2066| /gene_family="1844"
>1806| /gene_family="562"			>2069| /gene_family="418"
>1807| /gene_family="339"			>2068| /gene_family="31"
>1804| /gene_family="567"			>2071| /gene_family="595"
>1805| /gene_family="353"			>2070| /gene_family="2556"
>1802| /gene_family="3303"			>2073| /gene_family="1509"
>1803| /gene_family="1042"			>2072| /gene_family="2001"
>1800| /gene_family="2944"			>2075| /gene_family="1516"
>1801| /gene_family="2835"			>2074| /gene_family="4384"
>1798| /gene_family="842"			>2077| /gene_family="874"
>1799| /gene_family="433"			>2079| /gene_family="3606"
>1796| /gene_family="2"			>2051| /gene_family="4541"
>1797| /gene_family="1231"			>2053| /gene_family="3160"
>1794| /gene_family="1087"			>2055| /gene_family="530"
>1795| /gene_family="623"			>2056| /gene_family="3464"
>1792| /gene_family="262"			>2057| /gene_family="1066"
>1793| /gene_family="3585"			>2058| /gene_family="1807"
>2032| /gene_family="817"			>2059| /gene_family="223"
>2033| /gene_family="2435"			>2060| /gene_family="501"
>2034| /gene_family="2811"			>2061| /gene_family="435"
>2035| /gene_family="2555"			>2062| /gene_family="3041"
>2036| /gene_family="1226"			>2063| /gene_family="3967"
>2037| /gene_family="4305"			>2099| /gene_family="2376"
>2038| /gene_family="2836"			>2098| /gene_family="1132"
>2039| /gene_family="1893"			>2097| /gene_family="419"
>2040| /gene_family="3717"			>2102| /gene_family="920"
>2041| /gene_family="2799"			>2101| /gene_family="1675"
>2042| /gene_family="161"			>2100| /gene_family="2524"
>2043| /gene_family="1850"			>2107| /gene_family="1824"
>2044| /gene_family="1169"			>2106| /gene_family="698"
>2045| /gene_family="437"			>2105| /gene_family="106"
>2046| /gene_family="3555"			>2104| /gene_family="3930"
>2047| /gene_family="1177"			>2110| /gene_family="3224"
>2017| /gene_family="722"			>2108| /gene_family="4103"
>2016| /gene_family="1728"			>2080| /gene_family="570" /family_size="104" /
>2019| /gene_family="2922"			>2081| /gene_family="333"
>2018| /gene_family="3420"			>2087| /gene_family="4164"
>2021| /gene_family="2374"			>2084| /gene_family="2532"
>2020| /gene_family="2475"			>2085| /gene_family="387"
>2023| /gene_family="1680"			>2090| /gene_family="1897"
>2022| /gene_family="267"			>2091| /gene_family="2359"
>2025| /gene_family="1040"			>2088| /gene_family="3270"
>2024| /gene_family="4840"			>2089| /gene_family="1500"
>2027| /gene_family="1665"			>2094| /gene_family="829"
>2026| /gene_family="3560"			>2095| /gene_family="2100"
>2029| /gene_family="1144"			>2092| /gene_family="1322"
>2028| /gene_family="1382"			>2093| /gene_family="3287"
>2031| /gene_family="2650"			>2133| /gene_family="5300"
>2030| /gene_family="3737"			>2132| /gene_family="264"
>2002| /gene_family="3275"			>2135| /gene_family="434"
>2003| /gene_family="85"			>2134| /gene_family="354"
>2000| /gene_family="2346"			>2129| /gene_family="586"
>2001| /gene_family="752"			>2128| /gene_family="2730"
>2006| /gene_family="835"			>2131| /gene_family="1008"
>2007| /gene_family="525"			>2130| /gene_family="1778"
>2004| /gene_family="3380"			>2141| /gene_family="4015"
>2005| /gene_family="2018"			>2140| /gene_family="1368"
>2010| /gene_family="1649"			>2143| /gene_family="51"
>2011| /gene_family="1711"			>2142| /gene_family="3957"
>2008| /gene_family="558"			>2137| /gene_family="3422"
>2009| /gene_family="1888"			>2136| /gene_family="2168"
>2014| /gene_family="3359"			>2139| /gene_family="110"
>2015| /gene_family="1311"			>2116| /gene_family="3612"
>2012| /gene_family="1261"			>2117| /gene_family="1458"
>2013| /gene_family="2011"			>2119| /gene_family="790"
>1987| /gene_family="3157"			>2112| /gene_family="3891"
>1986| /gene_family="2700"			>2114| /gene_family="5056"
>1985| /gene_family="2058"			>2115| /gene_family="3202"
>1984| /gene_family="3853"			>2124| /gene_family="4035"
>1991| /gene_family="1178"			>2125| /gene_family="1866"
>1990| /gene_family="4717"			>2126| /gene_family="2105"
>1989| /gene_family="265"			>2120| /gene_family="3649"
>1988| /gene_family="1528"			>2121| /gene_family="438"
>1995| /gene_family="1738"			>2123| /gene_family="384"
>1994| /gene_family="1931"			>2167| /gene_family="2483"
>1993| /gene_family="1764"			>2165| /gene_family="1576"
>1992| /gene_family="3316"			>2162| /gene_family="1455"
>1999| /gene_family="91"			>2161| /gene_family="3153"
>1998| /gene_family="3211"			>2160| /gene_family="2183"
>1997| /gene_family="200"			>2174| /gene_family="3432"
>1996| /gene_family="1431"			>2173| /gene_family="3455"
>1972| /gene_family="1719"			>2172| /gene_family="2509"
>1973| /gene_family="1221"			>2171| /gene_family="3788"
>1974| /gene_family="3371"			>2170| /gene_family="1394"
>1975| /gene_family="890"			>2169| /gene_family="1569"
>1968| /gene_family="69"			>2168| /gene_family="1244"
>1969| /gene_family="2623"			>2150| /gene_family="2083"
>1970| /gene_family="2147"			>2151| /gene_family="4131"
>1971| /gene_family="470"			>2148| /gene_family="218"
>1980| /gene_family="1584"			>2149| /gene_family="2313"
>1981| /gene_family="2447"			>2147| /gene_family="357"
>1982| /gene_family="2114"			>2144| /gene_family="3814"
>1983| /gene_family="2551"			>2145| /gene_family="2646"
>1976| /gene_family="3927"			>2158| /gene_family="2652"
>1977| /gene_family="2287"			>2159| /gene_family="3645"
>1978| /gene_family="3827"			>2156| /gene_family="730"
>1979| /gene_family="2415"			>2157| /gene_family="3601"
>1957| /gene_family="3405"			>2154| /gene_family="386"
[truncated: 446 more rows]
