# Supplementary material for: Pangenome and immuno-proteomics analysis of Acinetobacter baumannii strains revealed the core peptide vaccine targets
Source: BMC Genomics. 2016 Sep 15;17:732. doi: 10.1186/s12864-016-2951-4 (PMC5025611; doi:10.1186/s12864-016-2951-4)
Supplement: Additional file 5: — PsortB sub-cellular localization of core proteins. (XLSX 480 kb) [file 12864_2016_2951_MOESM5_ESM.xlsx]

## Sheet: Localization results 13protein 
Sequence ID	Localization scores					Final prediction	Score
	Cytoplasmic	Periplasmic	Cytoplasmic membrane	Outer membrane	Extracellular
3213	0	0	0	10	0	Outer membrane	10
810	0	0	0	10	0	Outer membrane	10
1367	0	0	0	10	0	Outer membrane	10
978	0.01	0.2	0.01	0.07	9.71	Extracellular	9.71
697	0	0	0	10	0	Outermembrane	10
284	0	0	0	10	0	Outermembrane	10
1311	0	10	0	0	0	Periplasmic	10
3720	0	0	0	10	0	Outer membrane	10
968	0	0	0	10	0	Outer membrane	10
3917	0	0	0	10	0	Outer membrane	10
2159	0	0	0	10	0	Outer membrane	10
2501	0.03	0.03	0.01	0	9.93	Outer membrane	9.93
2406	0	0	0	10	0	Outer membrane	10

## Sheet: pie chart
Localization	PSORTb results
Extracellular	19
Outer membrance	65
Unknown	475
Cytoplamic	1289
Periplasmic	45
Cytoplasmic membrane	552

## Sheet: PsortB analysis 2445proteins
	PsortB Analysis Report
SeqID: /gene_family="2909" /family_size="30" /organism="A13_BJAB7104_prodigal.orf.fsa"
CMSVM- Unknown [No details]
CytoSVM- Cytoplasmic [No details]
ECSVM- Unknown [No details]
ModHMM- Unknown [No internal helices found]
Motif- Unknown [No motifs found]
OMPMotif- Unknown [No motifs found]
OMSVM- Unknown [No details]
PPSVM- Unknown [No details]
Profile- Unknown [No matches to profiles found]
SCL-BLAST- Cytoplasmic [matched 16128175: tetraacyldisaccharide-1-P synthase [Escherichia coli K12]]
SCL-BLASTe- Unknown [No matches against database]
Signal- Unknown [No signal peptide detected]
Localization Scores:
Cytoplasmic 9.97
Periplasmic 0.01
CytoplasmicMembrane 0.01
Extracellular 0.00
OuterMembrane 0.00
Final Prediction:
Cytoplasmic 9.97
-------------------------------------------------------------------------------
SeqID: /gene_family="2870" /family_size="30" /organism="A13_BJAB7104_prodigal.orf.fsa"
Analysis Report:
CMSVM- Unknown [No details]
CytoSVM- Cytoplasmic [No details]
ECSVM- Unknown [No details]
ModHMM- Unknown [No internal helices found]
Motif- Unknown [No motifs found]
OMPMotif- Unknown [No motifs found]
OMSVM- Unknown [No details]
PPSVM- Unknown [No details]
Profile- Unknown [No matches to profiles found]
SCL-BLAST- Unknown [No matches against database]
SCL-BLASTe- Unknown [No matches against database]
Signal- Unknown [No signal peptide detected]
Localization Scores:
Cytoplasmic 8.96
CytoplasmicMembrane 0.51
Periplasmic 0.26
Extracellular 0.26
OuterMembrane 0.01
Final Prediction:
Cytoplasmic 8.96
-------------------------------------------------------------------------------
SeqID: /gene_family="404" /family_size="30" /organism="A13_BJAB7104_prodigal.orf.fsa"
Analysis Report:
CMSVM- Unknown [No details]
CytoSVM- Cytoplasmic [No details]
ECSVM- Unknown [No details]
ModHMM- Unknown [No internal helices found]
Motif- Unknown [No motifs found]
OMPMotif- Unknown [No motifs found]
OMSVM- Unknown [No details]
PPSVM- Unknown [No details]
Profile- Unknown [No matches to profiles found]
SCL-BLAST- Cytoplasmic [matched 33518621: Oxygen-independent coproporphyrinogen III oxidase 1]
SCL-BLASTe- Unknown [No matches against database]
Signal- Unknown [No signal peptide detected]
Localization Scores:
Cytoplasmic 9.97
Periplasmic 0.01
CytoplasmicMembrane 0.01
Extracellular 0.00
OuterMembrane 0.00
Final Prediction:
Cytoplasmic 9.97
-------------------------------------------------------------------------------
SeqID: /gene_family="1386" /family_size="30" /organism="A13_BJAB7104_prodigal.orf.fsa"
Analysis Report:
CMSVM- Unknown [No details]
CytoSVM- Cytoplasmic [No details]
ECSVM- Unknown [No details]
ModHMM- Unknown [No internal helices found]
Motif- Unknown [No motifs found]
OMPMotif- Unknown [No motifs found]
OMSVM- Unknown [No details]
PPSVM- Unknown [No details]
Profile- Unknown [No matches to profiles found]
SCL-BLAST- Cytoplasmic [matched 14195076: Phosphoenolpyruvate-protein phosphotransferase]
SCL-BLASTe- Unknown [No matches against database]
Signal- Unknown [No signal peptide detected]
Localization Scores:
Cytoplasmic 9.97
Periplasmic 0.01
CytoplasmicMembrane 0.01
Extracellular 0.00
OuterMembrane 0.00
Final Prediction:
Cytoplasmic 9.97
-------------------------------------------------------------------------------
SeqID: /gene_family="330" /family_size="30" /organism="A13_BJAB7104_prodigal.orf.fsa"
Analysis Report:
CMSVM- Unknown [No details]
CytoSVM- Unknown [No details]
ECSVM- Unknown [No details]
ModHMM- Unknown [No internal helices found]
Motif- Unknown [No motifs found]
OMPMotif- Unknown [No motifs found]
OMSVM- Unknown [No details]
PPSVM- Unknown [No details]
Profile- Unknown [No matches to profiles found]
SCL-BLAST- Cytoplasmic [matched 15599890: acetolactate synthase large subunit[Pseudomonas aeruginosa PAO1]]
SCL-BLASTe- Unknown [No matches against database]
Signal- Unknown [No signal peptide detected]
Localization Scores:
Cytoplasmic 9.26
Periplasmic 0.48
CytoplasmicMembrane 0.24
OuterMembrane 0.01
Extracellular 0.01
Final Prediction:
Cytoplasmic 9.26
-------------------------------------------------------------------------------
SeqID: /gene_family="828" /family_size="30" /organism="A13_BJAB7104_prodigal.orf.fsa"
Analysis Report:
CMSVM- Unknown [No details]
CytoSVM- Cytoplasmic [No details]
ECSVM- Unknown [No details]
ModHMM- Unknown [No internal helices found]
Motif- Unknown [No motifs found]
OMPMotif- Unknown [No motifs found]
OMSVM- Unknown [No details]
PPSVM- Unknown [No details]
Profile- Unknown [No matches to profiles found]
SCL-BLAST- Cytoplasmic [matched 127818: Cytoplasmic protein]
SCL-BLASTe- Unknown [No matches against database]
Signal- Unknown [No signal peptide detected]
Localization Scores:
Cytoplasmic 9.97
Periplasmic 0.01
CytoplasmicMembrane 0.01
Extracellular 0.00
OuterMembrane 0.00
Final Prediction:
Cytoplasmic 9.97
-------------------------------------------------------------------------------
SeqID: /gene_family="1971" /family_size="30" /organism="A13_BJAB7104_prodigal.orf.fsa"
Analysis Report:
CMSVM- Unknown [No details]
CytoSVM- Cytoplasmic [No details]
ECSVM- Unknown [No details]
ModHMM- Unknown [No internal helices found]
Motif- Unknown [No motifs found]
OMPMotif- Unknown [No motifs found]
OMSVM- Unknown [No details]
PPSVM- Unknown [No details]
Profile- Unknown [No matches to profiles found]
SCL-BLAST- Cytoplasmic [matched 61213106: Translation initiation factor IF-3]
SCL-BLASTe- Unknown [No matches against database]
Signal- Unknown [No signal peptide detected]
Localization Scores:
Cytoplasmic 9.97
Periplasmic 0.01
CytoplasmicMembrane 0.01
Extracellular 0.00
OuterMembrane 0.00
Final Prediction:
Cytoplasmic 9.97
-------------------------------------------------------------------------------
SeqID: /gene_family="683" /family_size="30" /organism="A13_BJAB7104_prodigal.orf.fsa"
Analysis Report:
CMSVM- Unknown [No details]
CytoSVM- Unknown [No details]
ECSVM- Unknown [No details]
ModHMM- Unknown [No internal helices found]
Motif- Unknown [No motifs found]
OMPMotif- Unknown [No motifs found]
OMSVM- Unknown [No details]
PPSVM- Unknown [No details]
Profile- Unknown [No matches to profiles found]
SCL-BLAST- Unknown [No matches against database]
SCL-BLASTe- Unknown [No matches against database]
Signal- Unknown [No signal peptide detected]
Localization Scores:
CytoplasmicMembrane 2.00
Cytoplasmic 2.00
OuterMembrane 2.00
Periplasmic 2.00
Extracellular 2.00
Final Prediction:
Unknown
-------------------------------------------------------------------------------
SeqID: /gene_family="4176" /family_size="30" /organism="A13_BJAB7104_prodigal.orf.fsa"
Analysis Report:
CMSVM- Unknown [No details]
CytoSVM- Cytoplasmic [No details]
ECSVM- Unknown [No details]
ModHMM- Unknown [No internal helices found]
Motif- Unknown [No motifs found]
OMPMotif- Unknown [No motifs found]
OMSVM- Unknown [No details]
PPSVM- Unknown [No details]
Profile- Unknown [No matches to profiles found]
SCL-BLAST- Unknown [No matches against database]
SCL-BLASTe- Unknown [No matches against database]
Signal- Unknown [No signal peptide detected]
Localization Scores:
Cytoplasmic 8.96
CytoplasmicMembrane 0.51
Periplasmic 0.26
Extracellular 0.26
OuterMembrane 0.01
Final Prediction:
Cytoplasmic 8.96
-------------------------------------------------------------------------------
SeqID: /gene_family="1100" /family_size="30" /organism="A13_BJAB7104_prodigal.orf.fsa"
Analysis Report:
CMSVM- Unknown [No details]
CytoSVM- Cytoplasmic [No details]
ECSVM- Unknown [No details]
ModHMM- Unknown [No internal helices found]
Motif- Unknown [No motifs found]
OMPMotif- Unknown [No motifs found]
OMSVM- Unknown [No details]
PPSVM- Unknown [No details]
Profile- Unknown [No matches to profiles found]
SCL-BLAST- Unknown [No matches against database]
SCL-BLASTe- Unknown [No matches against database]
Signal- Unknown [No signal peptide detected]
Localization Scores:
Cytoplasmic 8.96
CytoplasmicMembrane 0.51
Periplasmic 0.26
Extracellular 0.26
OuterMembrane 0.01
Final Prediction:
Cytoplasmic 8.96
-------------------------------------------------------------------------------
SeqID: /gene_family="3535" /family_size="30" /organism="A13_BJAB7104_prodigal.orf.fsa"
Analysis Report:
CMSVM- CytoplasmicMembrane [No details]
CytoSVM- Unknown [No details]
ECSVM- Unknown [No details]
ModHMM- Unknown [2 internal helices found]
Motif- Unknown [No motifs found]
OMPMotif- Unknown [No motifs found]
OMSVM- Unknown [No details]
PPSVM- Unknown [No details]
Profile- Unknown [No matches to profiles found]
SCL-BLAST- Unknown [No matches against database]
SCL-BLASTe- Unknown [No matches against database]
Signal- Unknown [No signal peptide detected]
Localization Scores:
CytoplasmicMembrane 9.82
Periplasmic 0.12
Cytoplasmic 0.04
OuterMembrane 0.01
Extracellular 0.01
Final Prediction:
CytoplasmicMembrane 9.82
-------------------------------------------------------------------------------
SeqID: /gene_family="1501" /family_size="30" /organism="A13_BJAB7104_prodigal.orf.fsa"
Analysis Report:
CMSVM- CytoplasmicMembrane [No details]
CytoSVM- Unknown [No details]
ECSVM- Unknown [No details]
ModHMM- CytoplasmicMembrane [6 internal helices found]
Motif- Unknown [No motifs found]
OMPMotif- Unknown [No motifs found]
OMSVM- Unknown [No details]
PPSVM- Unknown [No details]
Profile- Unknown [No matches to profiles found]
SCL-BLAST- CytoplasmicMembrane [matched 84027986: Inner membrane protein yjgP]
SCL-BLASTe- Unknown [No matches against database]
Signal- Unknown [No signal peptide detected]
Localization Scores:
CytoplasmicMembrane 10.00
Cytoplasmic 0.00
Periplasmic 0.00
Extracellular 0.00
OuterMembrane 0.00
Final Prediction:
CytoplasmicMembrane 10.00
-------------------------------------------------------------------------------
SeqID: /gene_family="3769" /family_size="31" /organism="A13_BJAB7104_prodigal.orf.fsa"
Analysis Report:
CMSVM- Unknown [No details]
CytoSVM- Unknown [No details]
ECSVM- Unknown [No details]
ModHMM- Unknown [No internal helices found]
Motif- Unknown [No motifs found]
OMPMotif- Unknown [No motifs found]
OMSVM- Unknown [No details]
PPSVM- Unknown [No details]
Profile- Unknown [No matches to profiles found]
SCL-BLAST- Unknown [No matches against database]
SCL-BLASTe- Unknown [No matches against database]
Signal- Non-Cytoplasmic [Signal peptide detected]
Localization Scores:
CytoplasmicMembrane 2.50
OuterMembrane 2.50
Periplasmic 2.50
Extracellular 2.50
Cytoplasmic 0.00
Final Prediction:
Unknown
-------------------------------------------------------------------------------
SeqID: /gene_family="3628" /family_size="30" /organism="A13_BJAB7104_prodigal.orf.fsa"
Analysis Report:
CMSVM- Unknown [No details]
CytoSVM- Cytoplasmic [No details]
ECSVM- Unknown [No details]
ModHMM- Unknown [No internal helices found]
Motif- Unknown [No motifs found]
OMPMotif- Unknown [No motifs found]
OMSVM- Unknown [No details]
PPSVM- Unknown [No details]
Profile- Unknown [No matches to profiles found]
SCL-BLAST- Cytoplasmic [matched 15597782: response regulator GacA[Pseudomonas aeruginosa PAO1]]
SCL-BLASTe- Unknown [No matches against database]
Signal- Unknown [No signal peptide detected]
Localization Scores:
Cytoplasmic 9.97
Periplasmic 0.01
CytoplasmicMembrane 0.01
Extracellular 0.00
OuterMembrane 0.00
Final Prediction:
Cytoplasmic 9.97
-------------------------------------------------------------------------------
SeqID: /gene_family="3291" /family_size="30" /organism="A13_BJAB7104_prodigal.orf.fsa"
Analysis Report:
CMSVM- CytoplasmicMembrane [No details]
CytoSVM- Unknown [No details]
ECSVM- Unknown [No details]
ModHMM- CytoplasmicMembrane [3 internal helices found]
Motif- Unknown [No motifs found]
OMPMotif- Unknown [No motifs found]
OMSVM- Unknown [No details]
PPSVM- Unknown [No details]
Profile- Unknown [No matches to profiles found]
SCL-BLAST- Unknown [No matches against database]
SCL-BLASTe- Unknown [No matches against database]
Signal- Unknown [No signal peptide detected]
Localization Scores:
CytoplasmicMembrane 10.00
Periplasmic 0.00
Extracellular 0.00
OuterMembrane 0.00
Cytoplasmic 0.00
Final Prediction:
CytoplasmicMembrane 10.00
-------------------------------------------------------------------------------
SeqID: /gene_family="2362" /family_size="30" /organism="A13_BJAB7104_prodigal.orf.fsa"
Analysis Report:
CMSVM- CytoplasmicMembrane [No details]
CytoSVM- Unknown [No details]
ECSVM- Unknown [No details]
ModHMM- Unknown [No internal helices found]
Motif- Unknown [No motifs found]
OMPMotif- Unknown [No motifs found]
OMSVM- Unknown [No details]
PPSVM- Unknown [No details]
Profile- Unknown [No matches to profiles found]
SCL-BLAST- Unknown [No matches against database]
SCL-BLASTe- Unknown [No matches against database]
Signal- Non-Cytoplasmic [Signal peptide detected]
Localization Scores:
CytoplasmicMembrane 9.86
Periplasmic 0.12
OuterMembrane 0.01
Extracellular 0.01
Cytoplasmic 0.00
Final Prediction:
CytoplasmicMembrane 9.86
-------------------------------------------------------------------------------
SeqID: /gene_family="4051" /family_size="30" /organism="A13_BJAB7104_prodigal.orf.fsa"
Analysis Report:
CMSVM- Unknown [No details]
CytoSVM- Cytoplasmic [No details]
ECSVM- Unknown [No details]
ModHMM- Unknown [No internal helices found]
Motif- Unknown [No motifs found]
OMPMotif- Unknown [No motifs found]
OMSVM- Unknown [No details]
PPSVM- Unknown [No details]
Profile- Unknown [No matches to profiles found]
SCL-BLAST- Cytoplasmic [matched 15599177: conserved hypothetical protein[Pseudomonas aeruginosa PAO1]]
SCL-BLASTe- Unknown [No matches against database]
Signal- Unknown [No signal peptide detected]
Localization Scores:
Cytoplasmic 9.97
Periplasmic 0.01
CytoplasmicMembrane 0.01
Extracellular 0.00
OuterMembrane 0.00
Final Prediction:
Cytoplasmic 9.97
-------------------------------------------------------------------------------
SeqID: /gene_family="1486" /family_size="30" /organism="A13_BJAB7104_prodigal.orf.fsa"
Analysis Report:
CMSVM- Unknown [No details]
CytoSVM- Cytoplasmic [No details]
ECSVM- Unknown [No details]
ModHMM- Unknown [No internal helices found]
Motif- Unknown [No motifs found]
OMPMotif- Unknown [No motifs found]
OMSVM- Unknown [No details]
PPSVM- Unknown [No details]
Profile- Unknown [No matches to profiles found]
SCL-BLAST- Cytoplasmic [matched 15598307: folylpolyglutamate synthetase[Pseudomonas aeruginosa PAO1]]
SCL-BLASTe- Unknown [No matches against database]
Signal- Unknown [No signal peptide detected]
Localization Scores:
Cytoplasmic 9.97
Periplasmic 0.01
CytoplasmicMembrane 0.01
Extracellular 0.00
OuterMembrane 0.00
Final Prediction:
Cytoplasmic 9.97
-------------------------------------------------------------------------------
SeqID: /gene_family="3903" /family_size="30" /organism="A13_BJAB7104_prodigal.orf.fsa"
Analysis Report:
CMSVM- Unknown [No details]
CytoSVM- Cytoplasmic [No details]
ECSVM- Unknown [No details]
ModHMM- Unknown [No internal helices found]
Motif- Unknown [No motifs found]
OMPMotif- Unknown [No motifs found]
OMSVM- Unknown [No details]
PPSVM- Unknown [No details]
Profile- Unknown [No matches to profiles found]
SCL-BLAST- Cytoplasmic [matched 15596477: hypothetical protein[Pseudomonas aeruginosa PAO1]]
SCL-BLASTe- Unknown [No matches against database]
Signal- Unknown [No signal peptide detected]
Localization Scores:
Cytoplasmic 9.97
Periplasmic 0.01
CytoplasmicMembrane 0.01
Extracellular 0.00
OuterMembrane 0.00
Final Prediction:
Cytoplasmic 9.97
-------------------------------------------------------------------------------
SeqID: /gene_family="2372" /family_size="30" /organism="A13_BJAB7104_prodigal.orf.fsa"
Analysis Report:
CMSVM- Unknown [No details]
CytoSVM- Unknown [No details]
ECSVM- Unknown [No details]
ModHMM- Unknown [No internal helices found]
Motif- Unknown [No motifs found]
OMPMotif- Unknown [No motifs found]
OMSVM- Unknown [No details]
PPSVM- Unknown [No details]
Profile- Unknown [No matches to profiles found]
SCL-BLAST- Unknown [No matches against database]
SCL-BLASTe- Unknown [No matches against database]
Signal- Unknown [No signal peptide detected]
Localization Scores:
CytoplasmicMembrane 2.00
Cytoplasmic 2.00
OuterMembrane 2.00
Periplasmic 2.00
Extracellular 2.00
Final Prediction:
Unknown
-------------------------------------------------------------------------------
SeqID: /gene_family="2125" /family_size="30" /organism="A13_BJAB7104_prodigal.orf.fsa"
Analysis Report:
CMSVM- Unknown [No details]
CytoSVM- Cytoplasmic [No details]
ECSVM- Unknown [No details]
ModHMM- Unknown [No internal helices found]
Motif- Unknown [No motifs found]
OMPMotif- Unknown [No motifs found]
OMSVM- Unknown [No details]
PPSVM- Unknown [No details]
Profile- Unknown [No matches to profiles found]
SCL-BLAST- Cytoplasmic [matched 15598723: dihydroorotase[Pseudomonas aeruginosa PAO1]]
SCL-BLASTe- Unknown [No matches against database]
Signal- Unknown [No signal peptide detected]
Localization Scores:
Cytoplasmic 9.97
Periplasmic 0.01
CytoplasmicMembrane 0.01
Extracellular 0.00
OuterMembrane 0.00
Final Prediction:
Cytoplasmic 9.97
-------------------------------------------------------------------------------
SeqID: /gene_family="2338" /family_size="30" /organism="A13_BJAB7104_prodigal.orf.fsa"
Analysis Report:
CMSVM- CytoplasmicMembrane [No details]
CytoSVM- Unknown [No details]
ECSVM- Unknown [No details]
ModHMM- CytoplasmicMembrane [3 internal helices found]
Motif- Unknown [No motifs found]
OMPMotif- Unknown [No motifs found]
OMSVM- Unknown [No details]
PPSVM- Unknown [No details]
Profile- Unknown [No matches to profiles found]
SCL-BLAST- CytoplasmicMembrane [matched 84027924: Inner membrane amino-acid ABC transporter permease protein yecS]
SCL-BLASTe- Unknown [No matches against database]
Signal- Unknown [No signal peptide detected]
Localization Scores:
CytoplasmicMembrane 10.00
Cytoplasmic 0.00
Periplasmic 0.00
Extracellular 0.00
OuterMembrane 0.00
Final Prediction:
CytoplasmicMembrane 10.00
-------------------------------------------------------------------------------
SeqID: /gene_family="3838" /family_size="30" /organism="A13_BJAB7104_prodigal.orf.fsa"
Analysis Report:
CMSVM- Unknown [No details]
CytoSVM- Cytoplasmic [No details]
ECSVM- Unknown [No details]
ModHMM- Unknown [No internal helices found]
Motif- Unknown [No motifs found]
OMPMotif- Unknown [No motifs found]
OMSVM- Unknown [No details]
PPSVM- Unknown [No details]
Profile- Unknown [No matches to profiles found]
SCL-BLAST- Unknown [No matches against database]
SCL-BLASTe- Unknown [No matches against database]
Signal- Unknown [No signal peptide detected]
Localization Scores:
Cytoplasmic 8.96
CytoplasmicMembrane 0.51
Periplasmic 0.26
Extracellular 0.26
OuterMembrane 0.01
Final Prediction:
Cytoplasmic 8.96
-------------------------------------------------------------------------------
SeqID: /gene_family="3324" /family_size="44" /organism="A13_BJAB7104_prodigal.orf.fsa"
Analysis Report:
CMSVM- Unknown [No details]
CytoSVM- Cytoplasmic [No details]
ECSVM- Unknown [No details]
ModHMM- Unknown [No internal helices found]
Motif- Unknown [No motifs found]
OMPMotif- Unknown [No motifs found]
OMSVM- Unknown [No details]
PPSVM- Unknown [No details]
Profile- Unknown [No matches to profiles found]
SCL-BLAST- Cytoplasmic [matched 15598019: conserved hypothetical protein[Pseudomonas aeruginosa PAO1]]
SCL-BLASTe- Unknown [No matches against database]
Signal- Unknown [No signal peptide detected]
Localization Scores:
Cytoplasmic 9.97
Periplasmic 0.01
CytoplasmicMembrane 0.01
Extracellular 0.00
OuterMembrane 0.00
Final Prediction:
Cytoplasmic 9.97
-------------------------------------------------------------------------------
SeqID: /gene_family="946" /family_size="30" /organism="A13_BJAB7104_prodigal.orf.fsa"
Analysis Report:
CMSVM- Unknown [No details]
CytoSVM- Unknown [No details]
ECSVM- Unknown [No details]
ModHMM- Unknown [1 internal helix found]
Motif- Unknown [No motifs found]
OMPMotif- Unknown [No motifs found]
OMSVM- Unknown [No details]
PPSVM- Unknown [No details]
Profile- Unknown [No matches to profiles found]
SCL-BLAST- Unknown [No matches against database]
SCL-BLASTe- Unknown [No matches against database]
Signal- Unknown [No signal peptide detected]
Localization Scores:
CytoplasmicMembrane 2.00
Cytoplasmic 2.00
OuterMembrane 2.00
Periplasmic 2.00
Extracellular 2.00
Final Prediction:
Unknown
-------------------------------------------------------------------------------
SeqID: /gene_family="3269" /family_size="30" /organism="A13_BJAB7104_prodigal.orf.fsa"
Analysis Report:
CMSVM- Unknown [No details]
CytoSVM- Cytoplasmic [No details]
ECSVM- Unknown [No details]
ModHMM- Unknown [No internal helices found]
Motif- Unknown [No motifs found]
OMPMotif- Unknown [No motifs found]
OMSVM- Unknown [No details]
PPSVM- Unknown [No details]
Profile- Unknown [No matches to profiles found]
SCL-BLAST- Cytoplasmic [matched 15599921: poly(A) polymerase[Pseudomonas aeruginosa PAO1]]
SCL-BLASTe- Unknown [No matches against database]
Signal- Unknown [No signal peptide detected]
Localization Scores:
Cytoplasmic 9.97
Periplasmic 0.01
CytoplasmicMembrane 0.01
Extracellular 0.00
OuterMembrane 0.00
Final Prediction:
Cytoplasmic 9.97
-------------------------------------------------------------------------------
SeqID: /gene_family="271" /family_size="30" /organism="A13_BJAB7104_prodigal.orf.fsa"
Analysis Report:
CMSVM- Unknown [No details]
CytoSVM- Cytoplasmic [No details]
ECSVM- Unknown [No details]
ModHMM- Unknown [No internal helices found]
Motif- Unknown [No motifs found]
OMPMotif- Unknown [No motifs found]
OMSVM- Unknown [No details]
PPSVM- Unknown [No details]
Profile- Unknown [No matches to profiles found]
SCL-BLAST- Cytoplasmic [matched 16129049: 23S rRNA pseudouridylate synthase [Escherichia coli K12]]
SCL-BLASTe- Unknown [No matches against database]
Signal- Unknown [No signal peptide detected]
Localization Scores:
Cytoplasmic 9.97
Periplasmic 0.01
CytoplasmicMembrane 0.01
Extracellular 0.00
OuterMembrane 0.00
Final Prediction:
Cytoplasmic 9.97
-------------------------------------------------------------------------------
SeqID: /gene_family="1490" /family_size="30" /organism="A13_BJAB7104_prodigal.orf.fsa"
Analysis Report:
CMSVM- CytoplasmicMembrane [No details]
CytoSVM- Unknown [No details]
ECSVM- Unknown [No details]
ModHMM- Unknown [2 internal helices found]
Motif- Unknown [No motifs found]
OMPMotif- Unknown [No motifs found]
OMSVM- Unknown [No details]
PPSVM- Unknown [No details]
Profile- Unknown [No matches to profiles found]
SCL-BLAST- CytoplasmicMembrane [matched 120570: Cytoplasmic membrane integral membrane protein]
SCL-BLASTe- Unknown [No matches against database]
Signal- Unknown [No signal peptide detected]
Localization Scores:
CytoplasmicMembrane 10.00
Cytoplasmic 0.00
Periplasmic 0.00
OuterMembrane 0.00
Extracellular 0.00
Final Prediction:
CytoplasmicMembrane 10.00
-------------------------------------------------------------------------------
SeqID: /gene_family="3626" /family_size="30" /organism="A13_BJAB7104_prodigal.orf.fsa"
Analysis Report:
CMSVM- Unknown [No details]
CytoSVM- Cytoplasmic [No details]
ECSVM- Unknown [No details]
ModHMM- Unknown [No internal helices found]
Motif- Unknown [No motifs found]
OMPMotif- Unknown [No motifs found]
OMSVM- Unknown [No details]
PPSVM- Unknown [No details]
Profile- Unknown [No matches to profiles found]
SCL-BLAST- CytoplasmicMembrane [matched 67471525: Phosphatidylserine decarboxylase proenzyme]
SCL-BLASTe- Unknown [No matches against database]
Signal- Unknown [No signal peptide detected]
Localization Scores:
CytoplasmicMembrane 7.88
Cytoplasmic 2.11
Periplasmic 0.00
Extracellular 0.00
OuterMembrane 0.00
Final Prediction:
CytoplasmicMembrane 7.88
-------------------------------------------------------------------------------
SeqID: /gene_family="2192" /family_size="30" /organism="A13_BJAB7104_prodigal.orf.fsa"
Analysis Report:
CMSVM- Unknown [No details]
CytoSVM- Cytoplasmic [No details]
ECSVM- Unknown [No details]
ModHMM- Unknown [No internal helices found]
Motif- Unknown [No motifs found]
OMPMotif- Unknown [No motifs found]
OMSVM- Unknown [No details]
PPSVM- Unknown [No details]
Profile- Unknown [No matches to profiles found]
SCL-BLAST- Unknown [No matches against database]
SCL-BLASTe- Unknown [No matches against database]
Signal- Unknown [No signal peptide detected]
Localization Scores:
Cytoplasmic 8.96
CytoplasmicMembrane 0.51
Periplasmic 0.26
Extracellular 0.26
OuterMembrane 0.01
Final Prediction:
Cytoplasmic 8.96
-------------------------------------------------------------------------------
SeqID: /gene_family="1774" /family_size="30" /organism="A13_BJAB7104_prodigal.orf.fsa"
Analysis Report:
CMSVM- Unknown [No details]
CytoSVM- Cytoplasmic [No details]
ECSVM- Unknown [No details]
ModHMM- Unknown [No internal helices found]
Motif- Unknown [No motifs found]
OMPMotif- Unknown [No motifs found]
OMSVM- Unknown [No details]
PPSVM- Unknown [No details]
Profile- Unknown [No matches to profiles found]
SCL-BLAST- Cytoplasmic [matched 15599952: carbamoyl-phosphate synthase small chain[Pseudomonas aeruginosa PAO1]]
SCL-BLASTe- Unknown [No matches against database]
Signal- Unknown [No signal peptide detected]
Localization Scores:
Cytoplasmic 9.97
Periplasmic 0.01
CytoplasmicMembrane 0.01
Extracellular 0.00
OuterMembrane 0.00
Final Prediction:
Cytoplasmic 9.97
-------------------------------------------------------------------------------
SeqID: /gene_family="3565" /family_size="30" /organism="A13_BJAB7104_prodigal.orf.fsa"
Analysis Report:
CMSVM- Unknown [No details]
CytoSVM- Cytoplasmic [No details]
ECSVM- Unknown [No details]
ModHMM- Unknown [No internal helices found]
Motif- Unknown [No motifs found]
OMPMotif- Unknown [No motifs found]
OMSVM- Unknown [No details]
PPSVM- Unknown [No details]
Profile- Unknown [No matches to profiles found]
SCL-BLAST- Cytoplasmic [matched 400782: Cytoplasmic protein]
SCL-BLASTe- Unknown [No matches against database]
Signal- Unknown [No signal peptide detected]
Localization Scores:
Cytoplasmic 9.97
Periplasmic 0.01
CytoplasmicMembrane 0.01
Extracellular 0.00
OuterMembrane 0.00
Final Prediction:
Cytoplasmic 9.97
-------------------------------------------------------------------------------
SeqID: /gene_family="3500" /family_size="30" /organism="A13_BJAB7104_prodigal.orf.fsa"
Analysis Report:
CMSVM- CytoplasmicMembrane [No details]
CytoSVM- Unknown [No details]
ECSVM- Unknown [No details]
ModHMM- CytoplasmicMembrane [5 internal helices found]
Motif- Unknown [No motifs found]
OMPMotif- Unknown [No motifs found]
OMSVM- Unknown [No details]
PPSVM- Unknown [No details]
Profile- Unknown [No matches to profiles found]
SCL-BLAST- CytoplasmicMembrane [matched 12229592: Potassium-transporting ATPase B chain]
SCL-BLASTe- Unknown [No matches against database]
Signal- Unknown [No signal peptide detected]
Localization Scores:
CytoplasmicMembrane 10.00
Cytoplasmic 0.00
Periplasmic 0.00
Extracellular 0.00
OuterMembrane 0.00
Final Prediction:
CytoplasmicMembrane 10.00
-------------------------------------------------------------------------------
SeqID: /gene_family="455" /family_size="30" /organism="A13_BJAB7104_prodigal.orf.fsa"
Analysis Report:
CMSVM- Unknown [No details]
CytoSVM- Cytoplasmic [No details]
ECSVM- Unknown [No details]
ModHMM- Unknown [No internal helices found]
Motif- Unknown [No motifs found]
OMPMotif- Unknown [No motifs found]
OMSVM- Unknown [No details]
PPSVM- Unknown [No details]
Profile- Unknown [No matches to profiles found]
SCL-BLAST- Cytoplasmic [matched 67472282: Ribonuclease 3]
SCL-BLASTe- Unknown [No matches against database]
Signal- Unknown [No signal peptide detected]
Localization Scores:
Cytoplasmic 9.97
Periplasmic 0.01
CytoplasmicMembrane 0.01
Extracellular 0.00
OuterMembrane 0.00
Final Prediction:
Cytoplasmic 9.97
-------------------------------------------------------------------------------
SeqID: /gene_family="2910" /family_size="30" /organism="A13_BJAB7104_prodigal.orf.fsa"
Analysis Report:
CMSVM- Unknown [No details]
CytoSVM- Unknown [No details]
ECSVM- Unknown [No details]
ModHMM- Unknown [No internal helices found]
Motif- Unknown [No motifs found]
OMPMotif- Unknown [No motifs found]
OMSVM- Unknown [No details]
PPSVM- Unknown [No details]
Profile- Unknown [No matches to profiles found]
SCL-BLAST- Cytoplasmic [matched 416981: Cytoplasmic protein]
SCL-BLASTe- Unknown [No matches against database]
Signal- Unknown [No signal peptide detected]
Localization Scores:
Cytoplasmic 9.26
Periplasmic 0.48
CytoplasmicMembrane 0.24
OuterMembrane 0.01
Extracellular 0.01
Final Prediction:
Cytoplasmic 9.26
-------------------------------------------------------------------------------
SeqID: /gene_family="2061" /family_size="30" /organism="A13_BJAB7104_prodigal.orf.fsa"
Analysis Report:
CMSVM- Unknown [No details]
CytoSVM- Cytoplasmic [No details]
ECSVM- Unknown [No details]
ModHMM- Unknown [No internal helices found]
Motif- Unknown [No motifs found]
OMPMotif- Unknown [No motifs found]
OMSVM- Unknown [No details]
PPSVM- Unknown [No details]
Profile- Unknown [No matches to profiles found]
SCL-BLAST- Cytoplasmic [matched 15599644: histidinol dehydrogenase[Pseudomonas aeruginosa PAO1]]
SCL-BLASTe- Unknown [No matches against database]
Signal- Unknown [No signal peptide detected]
Localization Scores:
Cytoplasmic 9.97
Periplasmic 0.01
CytoplasmicMembrane 0.01
Extracellular 0.00
OuterMembrane 0.00
Final Prediction:
Cytoplasmic 9.97
-------------------------------------------------------------------------------
SeqID: /gene_family="1187" /family_size="30" /organism="A13_BJAB7104_prodigal.orf.fsa"
Analysis Report:
CMSVM- CytoplasmicMembrane [No details]
CytoSVM- Unknown [No details]
ECSVM- Unknown [No details]
ModHMM- CytoplasmicMembrane [6 internal helices found]
Motif- CytoplasmicMembrane [matched PS00449: ATPASE_A Pattern - Cytoplasmic Membrane]
OMPMotif- Unknown [No motifs found]
OMSVM- Unknown [No details]
PPSVM- Unknown [No details]
Profile- Unknown [No matches to profiles found]
SCL-BLAST- CytoplasmicMembrane [matched 114442: Cytoplasmic membrane integral membrane protein]
SCL-BLASTe- Unknown [No matches against database]
Signal- Unknown [No signal peptide detected]
Localization Scores:
CytoplasmicMembrane 10.00
Cytoplasmic 0.00
Periplasmic 0.00
Extracellular 0.00
OuterMembrane 0.00
Final Prediction:
CytoplasmicMembrane 10.00
-------------------------------------------------------------------------------
SeqID: /gene_family="3801" /family_size="30" /organism="A13_BJAB7104_prodigal.orf.fsa"
Analysis Report:
CMSVM- Unknown [No details]
CytoSVM- Cytoplasmic [No details]
ECSVM- Unknown [No details]
ModHMM- Unknown [No internal helices found]
Motif- Unknown [No motifs found]
OMPMotif- Unknown [No motifs found]
OMSVM- Unknown [No details]
PPSVM- Unknown [No details]
Profile- Unknown [No matches to profiles found]
SCL-BLAST- Cytoplasmic [matched 15598593: ferredoxin--NADP+ reductase[Pseudomonas aeruginosa PAO1]]
SCL-BLASTe- Unknown [No matches against database]
Signal- Unknown [No signal peptide detected]
Localization Scores:
Cytoplasmic 9.97
Periplasmic 0.01
CytoplasmicMembrane 0.01
Extracellular 0.00
OuterMembrane 0.00
Final Prediction:
Cytoplasmic 9.97
-------------------------------------------------------------------------------
SeqID: /gene_family="3122" /family_size="30" /organism="A13_BJAB7104_prodigal.orf.fsa"
Analysis Report:
CMSVM- CytoplasmicMembrane [No details]
CytoSVM- Unknown [No details]
ECSVM- Unknown [No details]
ModHMM- CytoplasmicMembrane [12 internal helices found]
Motif- CytoplasmicMembrane [matched PS00218: AMINO_ACID_PERMEASE_1 Pattern - Cytoplasmic Membrane]
OMPMotif- Unknown [No motifs found]
OMSVM- Unknown [No details]
PPSVM- Unknown [No details]
Profile- Unknown [No matches to profiles found]
SCL-BLAST- CytoplasmicMembrane [matched 120778: Cytoplasmic membrane integral membrane protein]
SCL-BLASTe- Unknown [No matches against database]
Signal- Unknown [No signal peptide detected]
Localization Scores:
CytoplasmicMembrane 10.00
Cytoplasmic 0.00
Periplasmic 0.00
Extracellular 0.00
OuterMembrane 0.00
Final Prediction:
CytoplasmicMembrane 10.00
-------------------------------------------------------------------------------
SeqID: /gene_family="366" /family_size="30" /organism="A13_BJAB7104_prodigal.orf.fsa"
Analysis Report:
CMSVM- Unknown [No details]
CytoSVM- Cytoplasmic [No details]
ECSVM- Unknown [No details]
ModHMM- Unknown [No internal helices found]
Motif- Unknown [No motifs found]
OMPMotif- Unknown [No motifs found]
OMSVM- Unknown [No details]
PPSVM- Unknown [No details]
Profile- Unknown [No matches to profiles found]
SCL-BLAST- Cytoplasmic [matched 67470415: Pyridoxine 5'-phosphate synthase]
SCL-BLASTe- Unknown [No matches against database]
Signal- Unknown [No signal peptide detected]
Localization Scores:
Cytoplasmic 9.97
Periplasmic 0.01
CytoplasmicMembrane 0.01
Extracellular 0.00
OuterMembrane 0.00
Final Prediction:
Cytoplasmic 9.97
-------------------------------------------------------------------------------
SeqID: /gene_family="3926" /family_size="30" /organism="A13_BJAB7104_prodigal.orf.fsa"
Analysis Report:
CMSVM- Unknown [No details]
CytoSVM- Cytoplasmic [No details]
ECSVM- Unknown [No details]
ModHMM- Unknown [No internal helices found]
Motif- Unknown [No motifs found]
OMPMotif- Unknown [No motifs found]
OMSVM- Unknown [No details]
PPSVM- Unknown [No details]
Profile- Unknown [No matches to profiles found]
SCL-BLAST- Cytoplasmic [matched 150421534: HTH-type transcriptional regulator cynR]
SCL-BLASTe- Unknown [No matches against database]
Signal- Unknown [No signal peptide detected]
Localization Scores:
Cytoplasmic 9.97
Periplasmic 0.01
CytoplasmicMembrane 0.01
Extracellular 0.00
OuterMembrane 0.00
Final Prediction:
Cytoplasmic 9.97
-------------------------------------------------------------------------------
SeqID: /gene_family="679" /family_size="30" /organism="A13_BJAB7104_prodigal.orf.fsa"
Analysis Report:
CMSVM- Unknown [No details]
CytoSVM- Cytoplasmic [No details]
ECSVM- Unknown [No details]
ModHMM- Unknown [No internal helices found]
Motif- Unknown [No motifs found]
OMPMotif- Unknown [No motifs found]
OMSVM- Unknown [No details]
PPSVM- Unknown [No details]
Profile- Unknown [No matches to profiles found]
SCL-BLAST- Cytoplasmic [matched 15599947: conserved hypothetical protein[Pseudomonas aeruginosa PAO1]]
SCL-BLASTe- Unknown [No matches against database]
Signal- Unknown [No signal peptide detected]
Localization Scores:
Cytoplasmic 9.97
Periplasmic 0.01
CytoplasmicMembrane 0.01
Extracellular 0.00
OuterMembrane 0.00
Final Prediction:
Cytoplasmic 9.97
-------------------------------------------------------------------------------
SeqID: /gene_family="2248" /family_size="30" /organism="A13_BJAB7104_prodigal.orf.fsa"
Analysis Report:
CMSVM- Unknown [No details]
CytoSVM- Unknown [No details]
ECSVM- Unknown [No details]
ModHMM- Unknown [No internal helices found]
Motif- Unknown [No motifs found]
OMPMotif- Unknown [No motifs found]
OMSVM- Unknown [No details]
PPSVM- Unknown [No details]
Profile- Unknown [No matches to profiles found]
SCL-BLAST- Cytoplasmic [matched 15595607: twitching motility protein PilI[Pseudomonas aeruginosa PAO1]]
SCL-BLASTe- Unknown [No matches against database]
Signal- Unknown [No signal peptide detected]
Localization Scores:
Cytoplasmic 9.26
Periplasmic 0.48
CytoplasmicMembrane 0.24
OuterMembrane 0.01
Extracellular 0.01
Final Prediction:
Cytoplasmic 9.26
-------------------------------------------------------------------------------
SeqID: /gene_family="3660" /family_size="30" /organism="A13_BJAB7104_prodigal.orf.fsa"
Analysis Report:
CMSVM- Unknown [No details]
CytoSVM- Unknown [No details]
ECSVM- Unknown [No details]
ModHMM- Unknown [No internal helices found]
Motif- Unknown [No motifs found]
OMPMotif- Unknown [No motifs found]
OMSVM- Unknown [No details]
PPSVM- Unknown [No details]
Profile- Unknown [No matches to profiles found]
SCL-BLAST- Unknown [No matches against database]
SCL-BLASTe- Unknown [No matches against database]
Signal- Unknown [No signal peptide detected]
Localization Scores:
CytoplasmicMembrane 2.00
Cytoplasmic 2.00
OuterMembrane 2.00
Periplasmic 2.00
Extracellular 2.00
Final Prediction:
Unknown
-------------------------------------------------------------------------------
SeqID: /gene_family="2926" /family_size="30" /organism="A13_BJAB7104_prodigal.orf.fsa"
Analysis Report:
CMSVM- Unknown [No details]
CytoSVM- Cytoplasmic [No details]
ECSVM- Unknown [No details]
ModHMM- Unknown [No internal helices found]
Motif- Unknown [No motifs found]
OMPMotif- Unknown [No motifs found]
OMSVM- Unknown [No details]
PPSVM- Unknown [No details]
Profile- Unknown [No matches to profiles found]
SCL-BLAST- Cytoplasmic [matched 15597821: conserved hypothetical protein[Pseudomonas aeruginosa PAO1]]
SCL-BLASTe- Unknown [No matches against database]
Signal- Unknown [No signal peptide detected]
Localization Scores:
Cytoplasmic 9.97
Periplasmic 0.01
CytoplasmicMembrane 0.01
Extracellular 0.00
OuterMembrane 0.00
Final Prediction:
Cytoplasmic 9.97
-------------------------------------------------------------------------------
SeqID: /gene_family="1392" /family_size="30" /organism="A13_BJAB7104_prodigal.orf.fsa"
Analysis Report:
CMSVM- CytoplasmicMembrane [No details]
CytoSVM- Unknown [No details]
ECSVM- Unknown [No details]
ModHMM- CytoplasmicMembrane [3 internal helices found]
Motif- Unknown [No motifs found]
OMPMotif- Unknown [No motifs found]
OMSVM- Unknown [No details]
PPSVM- Unknown [No details]
Profile- Unknown [No matches to profiles found]
SCL-BLAST- Unknown [No matches against database]
SCL-BLASTe- Unknown [No matches against database]
Signal- Unknown [No signal peptide detected]
Localization Scores:
CytoplasmicMembrane 10.00
Periplasmic 0.00
Extracellular 0.00
OuterMembrane 0.00
Cytoplasmic 0.00
Final Prediction:
CytoplasmicMembrane 10.00
-------------------------------------------------------------------------------
SeqID: /gene_family="893" /family_size="61" /organism="A13_BJAB7104_prodigal.orf.fsa"
Analysis Report:
CMSVM- Unknown [No details]
CytoSVM- Cytoplasmic [No details]
ECSVM- Unknown [No details]
ModHMM- Unknown [No internal helices found]
Motif- Unknown [No motifs found]
OMPMotif- Unknown [No motifs found]
OMSVM- Unknown [No details]
PPSVM- Unknown [No details]
Profile- Unknown [No matches to profiles found]
SCL-BLAST- Cytoplasmic [matched 15597544: conserved hypothetical protein[Pseudomonas aeruginosa PAO1]]
SCL-BLASTe- Unknown [No matches against database]
Signal- Unknown [No signal peptide detected]
Localization Scores:
Cytoplasmic 9.97
Periplasmic 0.01
CytoplasmicMembrane 0.01
Extracellular 0.00
OuterMembrane 0.00
Final Prediction:
Cytoplasmic 9.97
-------------------------------------------------------------------------------
SeqID: /gene_family="603" /family_size="30" /organism="A13_BJAB7104_prodigal.orf.fsa"
Analysis Report:
CMSVM- Unknown [No details]
CytoSVM- Cytoplasmic [No details]
ECSVM- Unknown [No details]
ModHMM- Unknown [No internal helices found]
Motif- Unknown [No motifs found]
OMPMotif- Unknown [No motifs found]
OMSVM- Unknown [No details]
PPSVM- Unknown [No details]
Profile- Unknown [No matches to profiles found]
SCL-BLAST- Cytoplasmic [matched 16129139: cell division inhibitor [Escherichia coli K12]]
SCL-BLASTe- Unknown [No matches against database]
Signal- Unknown [No signal peptide detected]
Localization Scores:
Cytoplasmic 9.97
Periplasmic 0.01
CytoplasmicMembrane 0.01
Extracellular 0.00
OuterMembrane 0.00
Final Prediction:
Cytoplasmic 9.97
-------------------------------------------------------------------------------
SeqID: /gene_family="1227" /family_size="30" /organism="A13_BJAB7104_prodigal.orf.fsa"
Analysis Report:
CMSVM- Unknown [No details]
CytoSVM- Unknown [No details]
ECSVM- Unknown [No details]
ModHMM- Unknown [No internal helices found]
Motif- Unknown [No motifs found]
OMPMotif- Unknown [No motifs found]
OMSVM- Unknown [No details]
PPSVM- Unknown [No details]
Profile- Unknown [No matches to profiles found]
SCL-BLAST- Unknown [No matches against database]
SCL-BLASTe- Unknown [No matches against database]
Signal- Unknown [No signal peptide detected]
Localization Scores:
CytoplasmicMembrane 2.00
Cytoplasmic 2.00
OuterMembrane 2.00
Periplasmic 2.00
Extracellular 2.00
Final Prediction:
Unknown
-------------------------------------------------------------------------------
SeqID: /gene_family="1470" /family_size="30" /organism="A13_BJAB7104_prodigal.orf.fsa"
Analysis Report:
CMSVM- CytoplasmicMembrane [No details]
CytoSVM- Unknown [No details]
ECSVM- Unknown [No details]
ModHMM- CytoplasmicMembrane [3 internal helices found]
Motif- Unknown [No motifs found]
OMPMotif- Unknown [No motifs found]
OMSVM- Unknown [No details]
PPSVM- Unknown [No details]
Profile- Unknown [No matches to profiles found]
SCL-BLAST- CytoplasmicMembrane [matched 83288342: Small-conductance mechanosensitive channel]
SCL-BLASTe- Unknown [No matches against database]
Signal- Unknown [No signal peptide detected]
Localization Scores:
CytoplasmicMembrane 10.00
Cytoplasmic 0.00
Periplasmic 0.00
Extracellular 0.00
OuterMembrane 0.00
Final Prediction:
CytoplasmicMembrane 10.00
-------------------------------------------------------------------------------
SeqID: /gene_family="4235" /family_size="30" /organism="A13_BJAB7104_prodigal.orf.fsa"
Analysis Report:
CMSVM- Unknown [No details]
CytoSVM- Cytoplasmic [No details]
ECSVM- Unknown [No details]
ModHMM- Unknown [No internal helices found]
Motif- Unknown [No motifs found]
OMPMotif- Unknown [No motifs found]
OMSVM- Unknown [No details]
PPSVM- Unknown [No details]
Profile- Unknown [No matches to profiles found]
SCL-BLAST- Unknown [No matches against database]
SCL-BLASTe- Unknown [No matches against database]
Signal- Unknown [No signal peptide detected]
Localization Scores:
Cytoplasmic 8.96
CytoplasmicMembrane 0.51
Periplasmic 0.26
Extracellular 0.26
OuterMembrane 0.01
Final Prediction:
Cytoplasmic 8.96
-------------------------------------------------------------------------------
SeqID: /gene_family="2384" /family_size="30" /organism="A13_BJAB7104_prodigal.orf.fsa"
Analysis Report:
CMSVM- Unknown [No details]
CytoSVM- Cytoplasmic [No details]
ECSVM- Unknown [No details]
ModHMM- Unknown [No internal helices found]
Motif- Unknown [No motifs found]
OMPMotif- Unknown [No motifs found]
OMSVM- Unknown [No details]
PPSVM- Unknown [No details]
Profile- Unknown [No matches to profiles found]
SCL-BLAST- Cytoplasmic [matched 15596811: glycerol-3-phosphate dehydrogenase, biosynthetic[Pseudomonas aeruginosa PAO1]]
SCL-BLASTe- Unknown [No matches against database]
Signal- Unknown [No signal peptide detected]
Localization Scores:
Cytoplasmic 9.97
Periplasmic 0.01
CytoplasmicMembrane 0.01
Extracellular 0.00
OuterMembrane 0.00
Final Prediction:
Cytoplasmic 9.97
-------------------------------------------------------------------------------
SeqID: /gene_family="1879" /family_size="30" /organism="A13_BJAB7104_prodigal.orf.fsa"
Analysis Report:
CMSVM- Unknown [No details]
CytoSVM- Cytoplasmic [No details]
ECSVM- Unknown [No details]
ModHMM- Unknown [No internal helices found]
Motif- Unknown [No motifs found]
OMPMotif- Unknown [No motifs found]
OMSVM- Unknown [No details]
PPSVM- Unknown [No details]
Profile- Unknown [No matches to profiles found]
SCL-BLAST- Unknown [No matches against database]
SCL-BLASTe- Unknown [No matches against database]
Signal- Unknown [No signal peptide detected]
Localization Scores:
Cytoplasmic 8.96
CytoplasmicMembrane 0.51
Periplasmic 0.26
Extracellular 0.26
OuterMembrane 0.01
Final Prediction:
Cytoplasmic 8.96
-------------------------------------------------------------------------------
SeqID: /gene_family="1933" /family_size="30" /organism="A13_BJAB7104_prodigal.orf.fsa"
Analysis Report:
CMSVM- Unknown [No details]
CytoSVM- Unknown [No details]
ECSVM- Unknown [No details]
ModHMM- Unknown [No internal helices found]
Motif- Unknown [No motifs found]
OMPMotif- Unknown [No motifs found]
OMSVM- Unknown [No details]
PPSVM- Unknown [No details]
Profile- Unknown [No matches to profiles found]
SCL-BLAST- Cytoplasmic [matched 114580: Cytoplasmic protein]
SCL-BLASTe- Unknown [No matches against database]
Signal- Unknown [No signal peptide detected]
Localization Scores:
Cytoplasmic 9.26
Periplasmic 0.48
CytoplasmicMembrane 0.24
OuterMembrane 0.01
Extracellular 0.01
Final Prediction:
Cytoplasmic 9.26
-------------------------------------------------------------------------------
SeqID: /gene_family="222" /family_size="30" /organism="A13_BJAB7104_prodigal.orf.fsa"
Analysis Report:
CMSVM- Unknown [No details]
CytoSVM- Cytoplasmic [No details]
ECSVM- Unknown [No details]
ModHMM- Unknown [No internal helices found]
Motif- Unknown [No motifs found]
OMPMotif- Unknown [No motifs found]
OMSVM- Unknown [No details]
PPSVM- Unknown [No details]
Profile- Unknown [No matches to profiles found]
SCL-BLAST- Cytoplasmic [matched 15599552: xenobiotic reductase[Pseudomonas aeruginosa PAO1]]
SCL-BLASTe- Unknown [No matches against database]
Signal- Unknown [No signal peptide detected]
Localization Scores:
Cytoplasmic 9.97
Periplasmic 0.01
CytoplasmicMembrane 0.01
Extracellular 0.00
OuterMembrane 0.00
Final Prediction:
Cytoplasmic 9.97
-------------------------------------------------------------------------------
SeqID: /gene_family="1756" /family_size="30" /organism="A13_BJAB7104_prodigal.orf.fsa"
Analysis Report:
CMSVM- Unknown [No details]
CytoSVM- Unknown [No details]
ECSVM- Unknown [No details]
ModHMM- Unknown [No internal helices found]
Motif- Unknown [No motifs found]
OMPMotif- Unknown [No motifs found]
OMSVM- Unknown [No details]
PPSVM- Unknown [No details]
Profile- Unknown [No matches to profiles found]
SCL-BLAST- Unknown [No matches against database]
SCL-BLASTe- Unknown [No matches against database]
Signal- Unknown [No signal peptide detected]
Localization Scores:
CytoplasmicMembrane 2.00
Cytoplasmic 2.00
OuterMembrane 2.00
Periplasmic 2.00
Extracellular 2.00
Final Prediction:
Unknown
-------------------------------------------------------------------------------
SeqID: /gene_family="3096" /family_size="30" /organism="A13_BJAB7104_prodigal.orf.fsa"
Analysis Report:
CMSVM- Unknown [No details]
CytoSVM- Cytoplasmic [No details]
ECSVM- Unknown [No details]
ModHMM- Unknown [No internal helices found]
Motif- Unknown [No motifs found]
OMPMotif- Unknown [No motifs found]
OMSVM- Unknown [No details]
PPSVM- Unknown [No details]
Profile- Unknown [No matches to profiles found]
SCL-BLAST- Cytoplasmic [matched 1169970: Cytoplasmic protein]
SCL-BLASTe- Unknown [No matches against database]
Signal- Unknown [No signal peptide detected]
Localization Scores:
Cytoplasmic 9.97
Periplasmic 0.01
CytoplasmicMembrane 0.01
Extracellular 0.00
OuterMembrane 0.00
Final Prediction:
Cytoplasmic 9.97
-------------------------------------------------------------------------------
SeqID: /gene_family="2446" /family_size="30" /organism="A13_BJAB7104_prodigal.orf.fsa"
Analysis Report:
CMSVM- Unknown [No details]
CytoSVM- Cytoplasmic [No details]
ECSVM- Unknown [No details]
ModHMM- Unknown [No internal helices found]
Motif- Unknown [No motifs found]
OMPMotif- Unknown [No motifs found]
OMSVM- Unknown [No details]
PPSVM- Unknown [No details]
Profile- Unknown [No matches to profiles found]
SCL-BLAST- Cytoplasmic [matched 12644218: NADH-quinone oxidoreductase chain C/D]
SCL-BLASTe- Unknown [No matches against database]
Signal- Unknown [No signal peptide detected]
Localization Scores:
Cytoplasmic 9.97
Periplasmic 0.01
CytoplasmicMembrane 0.01
Extracellular 0.00
OuterMembrane 0.00
Final Prediction:
Cytoplasmic 9.97
-------------------------------------------------------------------------------
SeqID: /gene_family="3538" /family_size="30" /organism="A13_BJAB7104_prodigal.orf.fsa"
Analysis Report:
CMSVM- Unknown [No details]
CytoSVM- Unknown [No details]
ECSVM- Unknown [No details]
ModHMM- Unknown [No internal helices found]
Motif- Unknown [No motifs found]
OMPMotif- Unknown [No motifs found]
OMSVM- Unknown [No details]
PPSVM- Unknown [No details]
Profile- Unknown [No matches to profiles found]
SCL-BLAST- Cytoplasmic [matched 15598850: uridylate kinase[Pseudomonas aeruginosa PAO1]]
SCL-BLASTe- Unknown [No matches against database]
Signal- Unknown [No signal peptide detected]
Localization Scores:
Cytoplasmic 9.26
Periplasmic 0.48
CytoplasmicMembrane 0.24
OuterMembrane 0.01
Extracellular 0.01
Final Prediction:
Cytoplasmic 9.26
-------------------------------------------------------------------------------
SeqID: /gene_family="676" /family_size="30" /organism="A13_BJAB7104_prodigal.orf.fsa"
Analysis Report:
CMSVM- CytoplasmicMembrane [No details]
CytoSVM- Unknown [No details]
ECSVM- Unknown [No details]
ModHMM- Unknown [1 internal helix found]
Motif- Unknown [No motifs found]
OMPMotif- Unknown [No motifs found]
OMSVM- OuterMembrane [No details]
PPSVM- Unknown [No details]
Profile- Unknown [No matches to profiles found]
SCL-BLAST- Unknown [No matches against database]
SCL-BLASTe- Unknown [No matches against database]
Signal- Unknown [No signal peptide detected]
Localization Scores:
CytoplasmicMembrane 4.69
OuterMembrane 4.55
Periplasmic 0.52
Extracellular 0.18
Cytoplasmic 0.06
Final Prediction:
Unknown (This protein may have multiple localization sites.)
-------------------------------------------------------------------------------
SeqID: /gene_family="2606" /family_size="30" /organism="A13_BJAB7104_prodigal.orf.fsa"
Analysis Report:
CMSVM- CytoplasmicMembrane [No details]
CytoSVM- Unknown [No details]
ECSVM- Unknown [No details]
ModHMM- CytoplasmicMembrane [5 internal helices found]
Motif- Unknown [No motifs found]
OMPMotif- Unknown [No motifs found]
OMSVM- Unknown [No details]
PPSVM- Unknown [No details]
Profile- CytoplasmicMembrane [matched PS50253: COX3 Profile - Cytoplasmic Membrane ]
SCL-BLAST- CytoplasmicMembrane [matched 118073: Cytoplasmic membrane integral membrane protein]
SCL-BLASTe- Unknown [No matches against database]
Signal- Unknown [No signal peptide detected]
Localization Scores:
CytoplasmicMembrane 10.00
Cytoplasmic 0.00
Periplasmic 0.00
Extracellular 0.00
OuterMembrane 0.00
Final Prediction:
CytoplasmicMembrane 10.00
-------------------------------------------------------------------------------
SeqID: /gene_family="1106" /family_size="30" /organism="A13_BJAB7104_prodigal.orf.fsa"
Analysis Report:
CMSVM- Unknown [No details]
CytoSVM- Unknown [No details]
ECSVM- Unknown [No details]
ModHMM- Unknown [1 internal helix found]
Motif- Unknown [No motifs found]
OMPMotif- Unknown [No motifs found]
OMSVM- Unknown [No details]
PPSVM- Unknown [No details]
Profile- Unknown [No matches to profiles found]
SCL-BLAST- Unknown [No matches against database]
SCL-BLASTe- Unknown [No matches against database]
Signal- Unknown [No signal peptide detected]
Localization Scores:
CytoplasmicMembrane 2.00
Cytoplasmic 2.00
OuterMembrane 2.00
Periplasmic 2.00
Extracellular 2.00
Final Prediction:
Unknown
-------------------------------------------------------------------------------
SeqID: /gene_family="2477" /family_size="30" /organism="A13_BJAB7104_prodigal.orf.fsa"
Analysis Report:
CMSVM- Unknown [No details]
CytoSVM- Cytoplasmic [No details]
ECSVM- Unknown [No details]
ModHMM- Unknown [No internal helices found]
Motif- Unknown [No motifs found]
OMPMotif- Unknown [No motifs found]
OMSVM- Unknown [No details]
PPSVM- Unknown [No details]
Profile- Unknown [No matches to profiles found]
SCL-BLAST- Unknown [No matches against database]
SCL-BLASTe- Unknown [No matches against database]
Signal- Unknown [No signal peptide detected]
Localization Scores:
Cytoplasmic 8.96
CytoplasmicMembrane 0.51
Periplasmic 0.26
Extracellular 0.26
OuterMembrane 0.01
Final Prediction:
Cytoplasmic 8.96
-------------------------------------------------------------------------------
SeqID: /gene_family="1161" /family_size="30" /organism="A13_BJAB7104_prodigal.orf.fsa"
Analysis Report:
CMSVM- Unknown [No details]
CytoSVM- Unknown [No details]
ECSVM- Unknown [No details]
ModHMM- Unknown [No internal helices found]
Motif- Unknown [No motifs found]
OMPMotif- Unknown [No motifs found]
OMSVM- Unknown [No details]
PPSVM- Unknown [No details]
Profile- Unknown [No matches to profiles found]
SCL-BLAST- Unknown [No matches against database]
SCL-BLASTe- Unknown [No matches against database]
Signal- Unknown [No signal peptide detected]
Localization Scores:
CytoplasmicMembrane 2.00
Cytoplasmic 2.00
OuterMembrane 2.00
Periplasmic 2.00
Extracellular 2.00
Final Prediction:
Unknown
-------------------------------------------------------------------------------
SeqID: /gene_family="1173" /family_size="30" /organism="A13_BJAB7104_prodigal.orf.fsa"
Analysis Report:
CMSVM- Unknown [No details]
CytoSVM- Cytoplasmic [No details]
ECSVM- Unknown [No details]
ModHMM- Unknown [No internal helices found]
Motif- Unknown [No motifs found]
OMPMotif- Unknown [No motifs found]
OMSVM- Unknown [No details]
PPSVM- Unknown [No details]
Profile- Unknown [No matches to profiles found]
SCL-BLAST- Cytoplasmic [matched 15599725: dephosphocoenzyme A kinase[Pseudomonas aeruginosa PAO1]]
SCL-BLASTe- Unknown [No matches against database]
Signal- Unknown [No signal peptide detected]
Localization Scores:
Cytoplasmic 9.97
Periplasmic 0.01
CytoplasmicMembrane 0.01
Extracellular 0.00
OuterMembrane 0.00
Final Prediction:
Cytoplasmic 9.97
-------------------------------------------------------------------------------
SeqID: /gene_family="4236" /family_size="30" /organism="A13_BJAB7104_prodigal.orf.fsa"
Analysis Report:
CMSVM- Unknown [No details]
CytoSVM- Cytoplasmic [No details]
ECSVM- Unknown [No details]
ModHMM- Unknown [No internal helices found]
Motif- Unknown [No motifs found]
OMPMotif- Unknown [No motifs found]
OMSVM- Unknown [No details]
PPSVM- Unknown [No details]
Profile- Unknown [No matches to profiles found]
SCL-BLAST- Cytoplasmic [matched 462590: Cytoplasmic protein]
SCL-BLASTe- Unknown [No matches against database]
Signal- Unknown [No signal peptide detected]
Localization Scores:
Cytoplasmic 9.97
Periplasmic 0.01
CytoplasmicMembrane 0.01
Extracellular 0.00
OuterMembrane 0.00
Final Prediction:
Cytoplasmic 9.97
-------------------------------------------------------------------------------
SeqID: /gene_family="1302" /family_size="30" /organism="A13_BJAB7104_prodigal.orf.fsa"
Analysis Report:
CMSVM- CytoplasmicMembrane [No details]
CytoSVM- Unknown [No details]
ECSVM- Unknown [No details]
ModHMM- CytoplasmicMembrane [6 internal helices found]
Motif- Unknown [No motifs found]
OMPMotif- Unknown [No motifs found]
OMSVM- Unknown [No details]
PPSVM- Unknown [No details]
Profile- Unknown [No matches to profiles found]
SCL-BLAST- Unknown [No matches against database]
SCL-BLASTe- Unknown [No matches against database]
Signal- Unknown [No signal peptide detected]
Localization Scores:
CytoplasmicMembrane 10.00
Periplasmic 0.00
Extracellular 0.00
OuterMembrane 0.00
Cytoplasmic 0.00
Final Prediction:
CytoplasmicMembrane 10.00
-------------------------------------------------------------------------------
SeqID: /gene_family="3704" /family_size="30" /organism="A13_BJAB7104_prodigal.orf.fsa"
Analysis Report:
CMSVM- CytoplasmicMembrane [No details]
CytoSVM- Unknown [No details]
ECSVM- Unknown [No details]
ModHMM- CytoplasmicMembrane [5 internal helices found]
Motif- Unknown [No motifs found]
OMPMotif- Unknown [No motifs found]
OMSVM- Unknown [No details]
PPSVM- Unknown [No details]
Profile- Unknown [No matches to profiles found]
SCL-BLAST- Unknown [No matches against database]
SCL-BLASTe- Unknown [No matches against database]
Signal- Unknown [No signal peptide detected]
Localization Scores:
CytoplasmicMembrane 10.00
Periplasmic 0.00
Extracellular 0.00
OuterMembrane 0.00
Cytoplasmic 0.00
Final Prediction:
CytoplasmicMembrane 10.00
-------------------------------------------------------------------------------
SeqID: /gene_family="56" /family_size="30" /organism="A13_BJAB7104_prodigal.orf.fsa"
Analysis Report:
CMSVM- Unknown [No details]
CytoSVM- Unknown [No details]
ECSVM- Unknown [No details]
ModHMM- Unknown [1 internal helix found]
Motif- Unknown [No motifs found]
OMPMotif- Unknown [No motifs found]
OMSVM- Unknown [No details]
PPSVM- Unknown [No details]
Profile- Unknown [No matches to profiles found]
SCL-BLAST- CytoplasmicMembrane [matched 1729994: Cytoplasmic membrane integral membrane protein]
SCL-BLASTe- Unknown [No matches against database]
Signal- Unknown [No signal peptide detected]
Localization Scores:
CytoplasmicMembrane 9.82
Cytoplasmic 0.15
OuterMembrane 0.01
Periplasmic 0.01
Extracellular 0.01
Final Prediction:
CytoplasmicMembrane 9.82
-------------------------------------------------------------------------------
SeqID: /gene_family="1252" /family_size="30" /organism="A13_BJAB7104_prodigal.orf.fsa"
Analysis Report:
CMSVM- Unknown [No details]
CytoSVM- Unknown [No details]
ECSVM- Unknown [No details]
ModHMM- Unknown [1 internal helix found]
Motif- Unknown [No motifs found]
OMPMotif- Unknown [No motifs found]
OMSVM- Unknown [No details]
PPSVM- Unknown [No details]
Profile- Unknown [No matches to profiles found]
SCL-BLAST- OuterMembrane [matched 15600300: outer membrane lipoprotein Blc[Pseudomonas aeruginosa PAO1]]
SCL-BLASTe- Unknown [No matches against database]
Signal- Non-Cytoplasmic [Signal peptide detected]
Localization Scores:
OuterMembrane 9.93
Periplasmic 0.03
Extracellular 0.03
CytoplasmicMembrane 0.01
Cytoplasmic 0.00
Final Prediction:
OuterMembrane 9.93
-------------------------------------------------------------------------------
SeqID: /gene_family="1660" /family_size="30" /organism="A13_BJAB7104_prodigal.orf.fsa"
Analysis Report:
CMSVM- Unknown [No details]
CytoSVM- Unknown [No details]
ECSVM- Unknown [No details]
ModHMM- Unknown [No internal helices found]
Motif- Unknown [No motifs found]
OMPMotif- Unknown [No motifs found]
OMSVM- Unknown [No details]
PPSVM- Unknown [No details]
Profile- Unknown [No matches to profiles found]
SCL-BLAST- OuterMembrane [matched 585635: Outer membrane integral membrane protein]
SCL-BLASTe- Unknown [No matches against database]
Signal- Non-Cytoplasmic [Signal peptide detected]
Localization Scores:
OuterMembrane 9.93
Periplasmic 0.03
Extracellular 0.03
CytoplasmicMembrane 0.01
Cytoplasmic 0.00
Final Prediction:
OuterMembrane 9.93
-------------------------------------------------------------------------------
SeqID: /gene_family="2497" /family_size="30" /organism="A13_BJAB7104_prodigal.orf.fsa"
Analysis Report:
CMSVM- Unknown [No details]
CytoSVM- Cytoplasmic [No details]
ECSVM- Unknown [No details]
ModHMM- Unknown [No internal helices found]
Motif- Unknown [No motifs found]
OMPMotif- Unknown [No motifs found]
OMSVM- Unknown [No details]
PPSVM- Unknown [No details]
Profile- Unknown [No matches to profiles found]
SCL-BLAST- Cytoplasmic [matched 15595366: conserved hypothetical protein[Pseudomonas aeruginosa PAO1]]
SCL-BLASTe- Unknown [No matches against database]
Signal- Unknown [No signal peptide detected]
Localization Scores:
Cytoplasmic 9.97
Periplasmic 0.01
CytoplasmicMembrane 0.01
Extracellular 0.00
OuterMembrane 0.00
Final Prediction:
Cytoplasmic 9.97
-------------------------------------------------------------------------------
SeqID: /gene_family="512" /family_size="30" /organism="A13_BJAB7104_prodigal.orf.fsa"
Analysis Report:
CMSVM- Unknown [No details]
CytoSVM- Cytoplasmic [No details]
ECSVM- Unknown [No details]
ModHMM- Unknown [No internal helices found]
Motif- Unknown [No motifs found]
OMPMotif- Unknown [No motifs found]
OMSVM- Unknown [No details]
PPSVM- Unknown [No details]
Profile- Unknown [No matches to profiles found]
SCL-BLAST- Cytoplasmic [matched 15600208: pyruvate dehydrogenase[Pseudomonas aeruginosa PAO1]]
SCL-BLASTe- Unknown [No matches against database]
Signal- Unknown [No signal peptide detected]
Localization Scores:
Cytoplasmic 9.97
Periplasmic 0.01
CytoplasmicMembrane 0.01
Extracellular 0.00
OuterMembrane 0.00
Final Prediction:
Cytoplasmic 9.97
-------------------------------------------------------------------------------
SeqID: /gene_family="2527" /family_size="30" /organism="A13_BJAB7104_prodigal.orf.fsa"
Analysis Report:
CMSVM- Unknown [No details]
CytoSVM- Cytoplasmic [No details]
ECSVM- Unknown [No details]
ModHMM- Unknown [No internal helices found]
Motif- Unknown [No motifs found]
OMPMotif- Unknown [No motifs found]
OMSVM- Unknown [No details]
PPSVM- Unknown [No details]
Profile- Unknown [No matches to profiles found]
SCL-BLAST- Cytoplasmic [matched 15595550: dihydroxy-acid dehydratase[Pseudomonas aeruginosa PAO1]]
SCL-BLASTe- Unknown [No matches against database]
Signal- Unknown [No signal peptide detected]
Localization Scores:
Cytoplasmic 9.97
Periplasmic 0.01
CytoplasmicMembrane 0.01
Extracellular 0.00
OuterMembrane 0.00
Final Prediction:
Cytoplasmic 9.97
-------------------------------------------------------------------------------
SeqID: /gene_family="2035" /family_size="30" /organism="A13_BJAB7104_prodigal.orf.fsa"
Analysis Report:
CMSVM- CytoplasmicMembrane [No details]
CytoSVM- Unknown [No details]
ECSVM- Unknown [No details]
ModHMM- CytoplasmicMembrane [6 internal helices found]
Motif- Unknown [No motifs found]
OMPMotif- Unknown [No motifs found]
OMSVM- Unknown [No details]
PPSVM- Unknown [No details]
Profile- Unknown [No matches to profiles found]
SCL-BLAST- Unknown [No matches against database]
SCL-BLASTe- Unknown [No matches against database]
Signal- Unknown [No signal peptide detected]
Localization Scores:
CytoplasmicMembrane 10.00
Periplasmic 0.00
Extracellular 0.00
OuterMembrane 0.00
Cytoplasmic 0.00
Final Prediction:
CytoplasmicMembrane 10.00
-------------------------------------------------------------------------------
SeqID: /gene_family="3118" /family_size="30" /organism="A13_BJAB7104_prodigal.orf.fsa"
Analysis Report:
CMSVM- Unknown [No details]
CytoSVM- Cytoplasmic [No details]
ECSVM- Unknown [No details]
ModHMM- Unknown [No internal helices found]
Motif- Unknown [No motifs found]
OMPMotif- Unknown [No motifs found]
OMSVM- Unknown [No details]
PPSVM- Unknown [No details]
Profile- Unknown [No matches to profiles found]
SCL-BLAST- Cytoplasmic [matched 1708408: Isocitrate dehydrogenase [NADP]]
SCL-BLASTe- Unknown [No matches against database]
Signal- Unknown [No signal peptide detected]
Localization Scores:
Cytoplasmic 9.97
Periplasmic 0.01
CytoplasmicMembrane 0.01
Extracellular 0.00
OuterMembrane 0.00
Final Prediction:
Cytoplasmic 9.97
-------------------------------------------------------------------------------
SeqID: /gene_family="2903" /family_size="30" /organism="A13_BJAB7104_prodigal.orf.fsa"
Analysis Report:
CMSVM- Unknown [No details]
CytoSVM- Unknown [No details]
ECSVM- Unknown [No details]
ModHMM- Unknown [No internal helices found]
Motif- Unknown [No motifs found]
OMPMotif- Unknown [No motifs found]
OMSVM- Unknown [No details]
PPSVM- Unknown [No details]
Profile- Unknown [No matches to profiles found]
SCL-BLAST- Cytoplasmic [matched 15598441: |cell division topological specificity factor MinE|3632430 - 3632684]
SCL-BLASTe- Unknown [No matches against database]
Signal- Unknown [No signal peptide detected]
Localization Scores:
Cytoplasmic 9.26
Periplasmic 0.48
CytoplasmicMembrane 0.24
OuterMembrane 0.01
Extracellular 0.01
Final Prediction:
Cytoplasmic 9.26
-------------------------------------------------------------------------------
SeqID: /gene_family="2550" /family_size="30" /organism="A13_BJAB7104_prodigal.orf.fsa"
Analysis Report:
CMSVM- Unknown [No details]
CytoSVM- Unknown [No details]
ECSVM- Unknown [No details]
ModHMM- Unknown [No internal helices found]
Motif- Unknown [No motifs found]
OMPMotif- Unknown [No motifs found]
OMSVM- Unknown [No details]
PPSVM- Unknown [No details]
Profile- Unknown [No matches to profiles found]
SCL-BLAST- Unknown [No matches against database]
SCL-BLASTe- Unknown [No matches against database]
Signal- Unknown [No signal peptide detected]
Localization Scores:
CytoplasmicMembrane 2.00
Cytoplasmic 2.00
OuterMembrane 2.00
Periplasmic 2.00
Extracellular 2.00
Final Prediction:
Unknown
-------------------------------------------------------------------------------
SeqID: /gene_family="3912" /family_size="30" /organism="A13_BJAB7104_prodigal.orf.fsa"
Analysis Report:
CMSVM- Unknown [No details]
CytoSVM- Cytoplasmic [No details]
ECSVM- Unknown [No details]
ModHMM- Unknown [No internal helices found]
Motif- Unknown [No motifs found]
OMPMotif- Unknown [No motifs found]
OMSVM- Unknown [No details]
PPSVM- Unknown [No details]
Profile- Unknown [No matches to profiles found]
SCL-BLAST- Cytoplasmic [matched 140742: Cytoplasmic protein]
SCL-BLASTe- Unknown [No matches against database]
Signal- Unknown [No signal peptide detected]
Localization Scores:
Cytoplasmic 9.97
Periplasmic 0.01
CytoplasmicMembrane 0.01
Extracellular 0.00
OuterMembrane 0.00
Final Prediction:
Cytoplasmic 9.97
-------------------------------------------------------------------------------
SeqID: /gene_family="1427" /family_size="31" /organism="A13_BJAB7104_prodigal.orf.fsa"
Analysis Report:
CMSVM- Unknown [No details]
CytoSVM- Cytoplasmic [No details]
ECSVM- Unknown [No details]
ModHMM- Unknown [No internal helices found]
Motif- Unknown [No motifs found]
OMPMotif- Unknown [No motifs found]
OMSVM- Unknown [No details]
PPSVM- Unknown [No details]
Profile- Unknown [No matches to profiles found]
SCL-BLAST- Unknown [No matches against database]
SCL-BLASTe- Unknown [No matches against database]
Signal- Unknown [No signal peptide detected]
Localization Scores:
Cytoplasmic 8.96
CytoplasmicMembrane 0.51
Periplasmic 0.26
Extracellular 0.26
OuterMembrane 0.01
Final Prediction:
Cytoplasmic 8.96
-------------------------------------------------------------------------------
SeqID: /gene_family="1875" /family_size="30" /organism="A13_BJAB7104_prodigal.orf.fsa"
Analysis Report:
CMSVM- Unknown [No details]
CytoSVM- Cytoplasmic [No details]
ECSVM- Unknown [No details]
ModHMM- Unknown [No internal helices found]
Motif- Unknown [No motifs found]
OMPMotif- Unknown [No motifs found]
OMSVM- Unknown [No details]
PPSVM- Unknown [No details]
Profile- Unknown [No matches to profiles found]
SCL-BLAST- Cytoplasmic [matched 2506131: Cytoplasmic protein]
SCL-BLASTe- Unknown [No matches against database]
Signal- Unknown [No signal peptide detected]
Localization Scores:
Cytoplasmic 9.97
Periplasmic 0.01
CytoplasmicMembrane 0.01
Extracellular 0.00
OuterMembrane 0.00
Final Prediction:
Cytoplasmic 9.97
-------------------------------------------------------------------------------
SeqID: /gene_family="431" /family_size="30" /organism="A13_BJAB7104_prodigal.orf.fsa"
Analysis Report:
CMSVM- CytoplasmicMembrane [No details]
CytoSVM- Unknown [No details]
ECSVM- Unknown [No details]
ModHMM- CytoplasmicMembrane [10 internal helices found]
Motif- CytoplasmicMembrane [matched PS00428: FTSW_RODA_SPOVE Pattern - Cytoplasmic Membrane]
OMPMotif- Unknown [No motifs found]
OMSVM- Unknown [No details]
PPSVM- Unknown [No details]
Profile- Unknown [No matches to profiles found]
SCL-BLAST- CytoplasmicMembrane [matched 120574: Cytoplasmic membrane integral membrane protein]
SCL-BLASTe- Unknown [No matches against database]
Signal- Non-Cytoplasmic [Signal peptide detected]
Localization Scores:
CytoplasmicMembrane 10.00
Periplasmic 0.00
Extracellular 0.00
OuterMembrane 0.00
Cytoplasmic 0.00
Final Prediction:
CytoplasmicMembrane 10.00
-------------------------------------------------------------------------------
SeqID: /gene_family="3961" /family_size="30" /organism="A13_BJAB7104_prodigal.orf.fsa"
Analysis Report:
CMSVM- Unknown [No details]
CytoSVM- Unknown [No details]
ECSVM- Unknown [No details]
ModHMM- Unknown [1 internal helix found]
Motif- Unknown [No motifs found]
OMPMotif- Unknown [No motifs found]
OMSVM- Unknown [No details]
PPSVM- Unknown [No details]
Profile- Unknown [No matches to profiles found]
SCL-BLAST- CytoplasmicMembrane [matched 60415956: Sec-independent protein translocase protein tatA]
SCL-BLASTe- Unknown [No matches against database]
Signal- Unknown [No signal peptide detected]
Localization Scores:
CytoplasmicMembrane 9.82
Cytoplasmic 0.15
OuterMembrane 0.01
Periplasmic 0.01
Extracellular 0.01
Final Prediction:
CytoplasmicMembrane 9.82
-------------------------------------------------------------------------------
SeqID: /gene_family="3519" /family_size="30" /organism="A13_BJAB7104_prodigal.orf.fsa"
Analysis Report:
CMSVM- Unknown [No details]
CytoSVM- Cytoplasmic [No details]
ECSVM- Unknown [No details]
ModHMM- Unknown [No internal helices found]
Motif- Unknown [No motifs found]
OMPMotif- Unknown [No motifs found]
OMSVM- Unknown [No details]
PPSVM- Unknown [No details]
Profile- Unknown [No matches to profiles found]
SCL-BLAST- Cytoplasmic [matched 15596878: chorismate synthase[Pseudomonas aeruginosa PAO1]]
SCL-BLASTe- Unknown [No matches against database]
Signal- Unknown [No signal peptide detected]
Localization Scores:
Cytoplasmic 9.97
Periplasmic 0.01
CytoplasmicMembrane 0.01
Extracellular 0.00
OuterMembrane 0.00
Final Prediction:
Cytoplasmic 9.97
-------------------------------------------------------------------------------
SeqID: /gene_family="731" /family_size="30" /organism="A13_BJAB7104_prodigal.orf.fsa"
Analysis Report:
CMSVM- Unknown [No details]
CytoSVM- Unknown [No details]
ECSVM- Unknown [No details]
ModHMM- Unknown [No internal helices found]
Motif- Unknown [No motifs found]
OMPMotif- Unknown [No motifs found]
OMSVM- Unknown [No details]
PPSVM- Unknown [No details]
Profile- Unknown [No matches to profiles found]
SCL-BLAST- Unknown [No matches against database]
SCL-BLASTe- Unknown [No matches against database]
Signal- Unknown [No signal peptide detected]
Localization Scores:
CytoplasmicMembrane 2.00
Cytoplasmic 2.00
OuterMembrane 2.00
Periplasmic 2.00
Extracellular 2.00
Final Prediction:
Unknown
-------------------------------------------------------------------------------
SeqID: /gene_family="3227" /family_size="30" /organism="A13_BJAB7104_prodigal.orf.fsa"
Analysis Report:
CMSVM- Unknown [No details]
CytoSVM- Unknown [No details]
ECSVM- Unknown [No details]
ModHMM- Unknown [No internal helices found]
Motif- Unknown [No motifs found]
OMPMotif- Unknown [No motifs found]
OMSVM- Unknown [No details]
PPSVM- Unknown [No details]
Profile- Unknown [No matches to profiles found]
SCL-BLAST- Cytoplasmic [matched 15599674: conserved hypothetical protein[Pseudomonas aeruginosa PAO1]]
SCL-BLASTe- Unknown [No matches against database]
Signal- Unknown [No signal peptide detected]
Localization Scores:
Cytoplasmic 9.26
Periplasmic 0.48
CytoplasmicMembrane 0.24
OuterMembrane 0.01
Extracellular 0.01
Final Prediction:
Cytoplasmic 9.26
-------------------------------------------------------------------------------
SeqID: /gene_family="3797" /family_size="30" /organism="A13_BJAB7104_prodigal.orf.fsa"
Analysis Report:
CMSVM- Unknown [No details]
CytoSVM- Cytoplasmic [No details]
ECSVM- Unknown [No details]
ModHMM- Unknown [No internal helices found]
Motif- Unknown [No motifs found]
OMPMotif- Unknown [No motifs found]
OMSVM- Unknown [No details]
PPSVM- Unknown [No details]
Profile- Unknown [No matches to profiles found]
SCL-BLAST- Extracellular [matched 15599002: nucleoside diphosphate kinase[Pseudomonas aeruginosa PAO1]]
SCL-BLASTe- Unknown [No matches against database]
Signal- Unknown [No signal peptide detected]
Localization Scores:
Extracellular 9.45
Cytoplasmic 0.34
Periplasmic 0.19
CytoplasmicMembrane 0.02
OuterMembrane 0.00
Final Prediction:
Extracellular 9.45
[truncated: 54,242 more rows]
