# Supplementary material for: Pangenome and immuno-proteomics analysis of Acinetobacter baumannii strains revealed the core peptide vaccine targets
Source: BMC Genomics. 2016 Sep 15;17:732. doi: 10.1186/s12864-016-2951-4 (PMC5025611; doi:10.1186/s12864-016-2951-4)
Supplement: Additional file 6: — Eptiope analysis of 13 prioritized proteins. B-cell epitope predictions, T-cell epitope location, antigenicity, NetsurfP exposure of epitopes. (XLSX 63 kb) [file 12864_2016_2951_MOESM6_ESM.xlsx]

## Sheet: B cell eptiopes
Priortized Proteins B-cell epitope estimation
	139	HMPREF0010_01958	General secretion pathway protein D				753	ompA					1167	HMPREF0010_00709	FhuE receptor				701 ponA	Penicillin-binding protein 1a					1360	HMPREF0010_00599	P pilus assembly protein				1466	AdeK					2015	HMPREF0010_00598	Pili assembly chaperone				1138	HMPREF0010_02518	General secretion pathway protein D
	Rank	Sequence	Start position	Score			Rank	Sequence	Start position	Score			Rank	Sequence	Start position	Score			Rank	Sequence	Start position	Score			Rank	Sequence	Start position	Score			Rank	Sequence	Start position	Score			Rank	Sequence	Start position	Score			Rank	Sequence	Start position	Score			Rank
	1	SKPKNYQQVPSGGKSSTITT	701	0.93			1	DNKTKEGRAMNRRVFATITG	318	0.88			1	IYAATRLHLNEDLKLLLGAN	436	0.9			1	IHAFLAAEDSSFFEHSGISF	85	0.91			1	SYQQAMVSLSGSVVAHSDGI	660	0.95			1	VTAYELDFWGRVRSLKDAAL	134	0.95			1	QSKVPFMIAPPISRVEATKS	76	0.92			1	RLILDFDKAQQGLKQSKISV	63	0.91			1
	2	FAVDPRVRGNVTVISNKPLN	56	0.92			1	KDQYKPEIAKVAEKLSEYPN	242	0.88			2	LPKLKVGAGLQWQDGIKLYD	626	0.88			1	EAKPEYACIPCINAPETTDD	593	0.91			2	YVKWGDESNERCSVEYNISN	816	0.94			2	KTDIPQSYAYNSASGTSIAE	35	0.91			2	KNPTPFHITMTSVYQKVGDK	181	0.91			2	AYNDKGVGVITIQSSGSYEY	210	0.89			2
	3	MDKNGNFAKLPEQVDDIYNQ	673	0.89			2	DGNLTNSPELQDDLFVGAAL	46	0.86			2	EVGLSGQITDNVNLSFGYAQ	575	0.88			1	QPGSTIKPFLYALALERGMT	456	0.91			3	LDPWIIQGKYQQGINNYLTG	392	0.93			3	LDSYLATQSARDSTQISLIS	153	0.9			2	FYRPASIKEDANLAADKLQW	152	0.91			2	QQGSKVVIRTIGTKIPTHLA	174	0.89			3
	3	SSGIGLLSFSNVGASLSSIA	422	0.89			3	DALSLRTEARATYNADEEFW	163	0.85			2	TEAANYKQNINSIYAATRLH	424	0.88			1	NMPNRDLNNIHPYAGEMVRS	257	0.91			4	DALLIRDLEEKGVNTYAAGR	491	0.92			4	EQGYKQFFADPRLLEVIDLA	54	0.86			3	KPALVQAWIDEGDPKSTPDQ	57	0.9			2	PVVSAQPQGVSNIGFQRGSQ	135	0.89			4
	4	QKMTPPSIASKPKNYQQVPS	692	0.88			4	AKVAEKLSEYPNATARIEGH	250	0.84			2	SAEKNGFAGIVEADLTDSTL	230	0.88			2	QVLPIQMATGYATFANGGYR	555	0.89			5	ETSQRIAPFAGAIAKVDFAT	744	0.91			4	RSSYAAEQGLLLLQQANLNN	433	0.86			3	LQVSNNGSKPALVQAWIDEG	49	0.9			3	NNINTNVLVDNGETVILGGV	648	0.87			5
	4	GTNALIVSDRAANIYQLENI	161	0.88			4	TSDLITKNYDSKIKPYVLLG	107	0.84			3	LLTAGYSQEQNKPNANNWGA	249	0.87			3	NANSVGAAPSRASQIVKVKD	379	0.88			5	NPVLPGEYNVDVYVNGQWFG	69	0.91			4	QQNVFTAGLPSDLLNNRPDV	270	0.86			4	ATKSQTLRITALPNASQFNQ	92	0.88			3	PPQPQAYQLENPSRLILDFD	50	0.87			5
	5	SNNSSNSSNPINSLIGNNQN	299	0.87			5	YTFQDSQHNNGGKDGNLTNS	33	0.83			4	ASGGVSYGSWDTQRYEADVS	183	0.86			4	GIERTRQLFMDFGLQEDQIP	525	0.87			5	TAGLNLAGWQLRHNGQWQWQ	214	0.91			5	DLSDLFKSGGFVWSVGPSLD	326	0.84			5	DMSFINVNDYGGRVEHQIKL	228	0.84			3	NYSGNKLSLDFQDIEVRRVL	258	0.87			5
	6	AAGYLSGGSAGAASAIANGA	441	0.85			5	VAPVEPTPVAPQPQELTEDL	207	0.83			5	TTYTPPVLPKLKVGAGLQWQ	619	0.85			5	DMANILRDVIEHGTGRAALK	666	0.86			6	GEIEVSVIEANGEIQKFSVP	344	0.9			5	TGSAGYASTDLSDLFKSGGF	317	0.84			6	IHGTRVIYPSDAREVTLQVS	33	0.82			3	YQAENKLTISLKRPQDKNVT	232	0.87			7
	6	PLMPQFAHMAAIAGTNALIV	148	0.85			6	TGSRTVVVQPGQEAAAPAAA	336	0.82			5	VKNSSSATKLNIEAKETPQT	55	0.85			5	VPKVQGQLIAINPNDGSIEA	416	0.86			6	GFLSYSGSAYKTFNQSGDRS	185	0.9			6	VSQSRDPNNPYSTYQVGLGV	115	0.82									4	RKDVKSDDKQELLIFVTPRI	693	0.85			7
	7	TPSIVTMDNEEAYIVVGQNV	498	0.84			7	NEYNVDASRLSTQGFAWDQP	296	0.81			5	TYKLFNREHEATLGYSYVRN	367	0.85			5	ESVTGSDVQTGGSTITMQVA	113	0.86			7	GSYSIADSYQQAMVSLSGSV	653	0.89			7	LNNQIELYKTLGGGLKANTS	450	0.8									5	DIEVRRVLQLLADFTGINMV	270	0.84			8
	8	NAQNSLVVKADPQLMREIES	364	0.83			8	QINGNFYVTSDLITKNYDSK	99	0.8			5	FGDPSATINNIRKRPTQEFQ	163	0.85			6	KKTYRAAPPLARPLYRPAPP	781	0.85			7	INRKVEYGSNDASHDTEYLM	567	0.89															6	TVILGGVFEQTTMNSQTKVP	661	0.83			9
	8	NTNPNDLIPALRPLMPQFAH	136	0.83									5	GFEISNILTDGVGFPLSGYN	117	0.85			6	RALYLSRNTVSVRLLQTVGI	507	0.85			8	PYRLNDITLDPQEMSSEVEL	723	0.88															6	DVPWDQALDIILKTKNLDKR	304	0.83
	9	LPEQVDDIYNQKMTPPSIAS	682	0.82									6	GLQWQDGIKLYDSNVNGTIK	634	0.84			6	DIVRLRPNEAKTAWSLVQVP	398	0.85			9	GVNTYAAGRQRSEFQITLNQ	502	0.87															7	SDDQRSRLTVNLKDAGAFTT	94	0.82
	9	RRLSQQRYNQLYSLQLAMDK	656	0.82									6	SKVSPYVGLTYNFTPEYTGY	475	0.84			6	YNKSINELSIAQMAMIAGLP	190	0.85			9	GVVTMTMPVFVHAEEAAASA	23	0.87															7	VPYQSTTNSAAGSTATTSFK	586	0.82
	9	QEVSAVQDSRGQAADLVTSK	564	0.82									6	ASNAEQSSEQTKAYNVKNSS	40	0.84			7	FDQPTTLGRREYGGIAALPI	721	0.84			10	QKDEAVGIVAQGSMIYLRTP	790	0.86															7	GGYKYTIERPDNLNVDLGVS	512	0.82
	9	EIESAIQQLDVRRQQVLIEA	380	0.82									7	RVEVVKGADSLTNAFGDPSA	149	0.83			7	SIPVEYKQIPPNFIHAFLAA	72	0.84			10	NVDVYVNGQWFGKRRMIFKA	77	0.86															7	WIAPVAELIKAEEEEAKAVA	330	0.82
	10	EVSGDDADQLGIQWALGDLS	403	0.81									8	TSTRDVLRNTPGVTVSNQET	89	0.82			7	IHPYAGEMVRSELVKHFGEQ	266	0.84			10	TVGLSVNKAGYAVVPYVTPY	705	0.86															7	VSNIGFQRGSQGEGLVVVDL	144	0.82
	10	AVSSSNNSNNSSNSSNPINS	292	0.81									8	HLNEDLKLLLGANYVQAESK	443	0.82			8	RPLYRPAPPQPKTTNNDFDD	792	0.83			11	GQSFRLSYSKLITPTNTNLT	456	0.85															8	SFKDALLSLNVTPSITPDGK	603	0.81
	10	KVFRLKYASAKNLSEILQGL	268	0.81									9	KKYLNSFPDGQAFYGAPANY	684	0.81			8	CIPCINAPETTDDAQVTTPD	600	0.83			11	ATPIGAIAFDVTHSEAEFEK	431	0.85															9	FTGINMVAADSVQGNITLRL	283	0.8
	10	TRKRIRHMIEMLDVPSADRL	245	0.81									9	ANGNNIFDKKYLNSFPDGQA	676	0.81			8	AQMAMIAGLPKAPSKYNPVV	200	0.83			11	DLYPTGFGGEIEVSVIEANG	336	0.85
	10	ADNRTNRILIKGDPQTRKRI	230	0.81									9	KLNIEAKETPQTINVVTRQQ	63	0.81			9	YGGIAALPIWINFMGQALQG	732	0.81			12	SSEVELEETSQRIAPFAGAI	737	0.84
	10	VRGDQIVTRVIWLENTNPND	122	0.81									9	QFSIKDTKNGGEARTYNPNQ	594	0.81			9	KAPLLKPLQVYTADNQLIAE	47	0.81			12	VVAHSDGILFGPEQGQTMVL	672	0.84
	11	PLNKDEVYDLFLGVLNVNGV	73	0.8									9	STTTDWASWTPQSITWSDFT	405	0.81			9	LARKIEQNLSKEDILSLYVN	152	0.81			12	NQNAVTCFTGMNLLEYGVKQ	100	0.84
	11	RAIKTAVLAEHGQTVVLGGL	584	0.8									9	GALPLLDANGKQISYDRSYN	267	0.81			10	ALKIGRSDLGGKTGTTNDAK	683	0.8			13	SKTADGNSLPFAAQVFNQKD	773	0.83
	11	ANKGNGATLGLGNFDNSRKA	460	0.8									9	TDGVGFPLSGYNYNNTNPDT	125	0.81			10	ATFANGGYRVQPHFIQRIED	566	0.8			13	QFRDQDIDLDPWIIQGKYQQ	384	0.83
	11	SNVGASLSSIAAGYLSGGSA	431	0.8									10	TDNVNLSFGYAQFSIKDTKN	583	0.8			10	IFLIIIIILVSLPMGFYGMY	13	0.8			13	YRGIDFSSDDRMLPNSMLGY	280	0.83
													10	GVKSSWLDDRLTGTLSVFKT	526	0.8									13	LRVDISIPQVALQKNAQGYV	154	0.83
													10	YLDTKHNSRLLYYYGYPKAD	321	0.8									14	SVSHQDYANPTFNANGRYRT	627	0.82
																									14	IGYSNNYHGLTYGLSAINRK	551	0.82
																									14	SDDRMLPNSMLGYAPRIRGN	287	0.82
																									15	GKRRMIFKALDPNQNAVTCF	88	0.81
																									15	RSESTKQYQIGYSNNYHGLT	542	0.81
																									15	AENQSKSDYQETSTYLQRAF	237	0.81
																									16	FATKTGYAVYINSKTADGNS	761	0.8
																									16	QETSTYLQRAFPKYRGVLTL	246	0.8
[truncated: 19 more columns]

## Sheet: T-cell DETAILS
															;
	139	HMPREF0010_01958	General secretion pathway protein D										753	ompA										1167	HMPREF0010_00709	FhuE receptor									701	ponA	Penicillin-binding protein 1a									1360	HMPREF0010_00599	P pilus assembly protein
																																			Rank	Sequence	T-cell epitopes	location	MHC 1	MHC 11	vaxigen	IC50	Virulent	Exposure
	Rank	B-cell	T-cell epitopes	location	MHC 1	MHC 11	vaxigen	IC50	Virulent	Exposure			Rank	B-CELL	T-cell epitopes	location	MHC 1	MHC 11	vaxigen	IC50	Virulent	Exposure		Rank	Sequence	T-cell epitopes	location	MHC 1	MHC 11	vaxigen	IC50	Virulent	Exposure		1	IHAFLAAEDSSFFEHSGISF	IHAFLAAED		0	2	0.2145 ( Probable NON-ANTIGEN	57.28				Rank	Sequence	T-cell epitopes	location
	1	SKPKNYQQVPSGGKSSTITT	SKPKNYQQV	701	5	0	0.3628 ( Probable NON-ANTIGEN	3507.52		exposed			1	DNKTKEGRAMNRRVFATITG	MNRRVFATI	327	7	2	-0.208	190.11		1e		1	IYAATRLHLNEDLKLLLGAN	IYAATRLHL	436	8	12	0.57	4.72	1.02	1e													1	SYQQAMVSLSGSVVAHSDGI	YQQAMVSLS	661
			VPSGGKSST	709	6	0	2.3576 ( Probable ANTIGEN	NONBINDER		exposed																LNEDLKLLL	444	5	6	0.2635 ( Probable NON-ANTIGEN	7.38		3e		1	EAKPEYACIPCINAPETTDD	YACIPCINA	598	7	4	0.9719 ( Probable ANTIGEN	12.76		8E
			YQQVPSGGK	706	3	4	0.6490 ( Probable ANTIGEN	61.94		exposed			1	KDQYKPEIAKVAEKLSEYPN	YKPEIAKVA	245	5	4	0.2301NON	10.52		5e		2	LPKLKVGAGLQWQDGIKLYD	LQWQDGIKL	635	13	2	0.4619 ( Probable ANTIGEN	173.38		3e													2	YVKWGDESNERCSVEYNISN	WGDESNERC	820
	2	FAVDPRVRGNVTVISNKPLN	VRGNVTVIS	62	2	43	0.42	3589		4E5B																									1	QPGSTIKPFLYALALERGMT	FLYALALER	464	10	13	0.6759 ( Probable ANTIGEN	0.16		2E
			FAVDPRVRG	56	2	3	1.8115 ( Probable ANTIGEN	8.47		4E5B			2	DGNLTNSPELQDDLFVGAAL	NSPELQDDL	51	13	0	1.0208	15.03		8e		2	EVGLSGQITDNVNLSFGYAQ	VNLSFGYAQ	585	0	1	0.6992 ( Probable ANTIGEN	1153.45		1E													3	LDPWIIQGKYQQGINNYLTG	WIIQGKYQQ	395
	3	MDKNGNFAKLPEQVDDIYNQ	KLPEQVDDI	681	10	0	0.1293 ( Probable NON-ANTIGEN	32.51		7E																									IFLIIIIILVSLPMGFYGMY		FLIIIIILV	14	40	14	2.12	9.95	1.0281	EXPOSED		4	PYRLNDITLDPQEMSSEVEL	YRLNDITLD	725
			DKNGNFAKL	674	6	0	0.7486 ( Probable ANTIGEN	256.45		exposed			QINGNFYVTSDLITKNYDSK		YVTSDLITK	105	7	10	0.96	12		1e		2	TEAANYKQNINSIYAATRLH	YKQNINSIY	429	4	5				2E
																										INSIYAATR	433	2	2				0E
													3	DALSLRTEARATYNADEEFW	LSLRTEARA	165	4	1				1E		2	SAEKNGFAGIVEADLTDSTL				0
													4	AKVAEKLSEYPNATARIEGH				0						3	LLTAGYSQEQNKPNANNWGA	LTAGYSQEQ		0	1
													4	TSDLITKNYDSKIKPYVLLG				0						4	ASGGVSYGSWDTQRYEADVS	YGSWDTQRY	189	6	5	-0.0885 ( Probable NON-ANTIGEN			6E
													5	YTFQDSQHNNGGKDGNLTNS	YTFQDSQHN	33	2	1				3E		5	TTYTPPVLPKLKVGAGLQWQ	VLPKLKVGA		4	16	0.7450 ( Probable ANTIGEN )			5E
													5	VAPVEPTPVAPQPQELTEDL			0	1						5	VKNSSSATKLNIEAKETPQT	VKNSSSATK		1	4	2			3E
													6	TGSRTVVVQPGQEAAAPAAA	VVVQPGQEA	341	3	6	-0.0239 ( Probable NON-ANTIGEN			EXPOSED		5	TYKLFNREHEATLGYSYVRN	YKLFNREHE	368	2	6				5E
													7	NEYNVDASRLSTQGFAWDQP	YNVDASRLS	298	2	10	1.6125 ( Probable ANTIGEN	1.99		6E		5	FGDPSATINNIRKRPTQEFQ	IRKRPTQEF	173	3	15				5E
																										INNIRKRPT		0	8
																								5	GFEISNILTDGVGFPLSGYN	FEISNILTD	118	6	9				2e
																								6	GLQWQDGIKLYDSNVNGTIK	IKLYDSNVN	641	1	13	1.3939 ( Probable ANTIGEN	186.64		7E
																								6	SKVSPYVGLTYNFTPEYTGY	YVGLTYNFT	480	4	6				2E
																								6	ASNAEQSSEQTKAYNVKNSS				0
																								7	RVEVVKGADSLTNAFGDPSA	VKGADSLTN	153	1	4				B
																								8	TSTRDVLRNTPGVTVSNQET	LRNTPGVTV	95	5	6				2e
																								8	HLNEDLKLLLGANYVQAESK	LNEDLKLLL	444	9	5				3e
																								9	KKYLNSFPDGQAFYGAPANY	YLNSFPDGQ	686	3	3				B
																								9	ANGNNIFDKKYLNSFPDGQA			4	3				b
																								9	KLNIEAKETPQTINVVTRQQ				0
																								9	QFSIKDTKNGGEARTYNPNQ	FSIKDTKNG	594	2	9				5E
																								9	STTTDWASWTPQSITWSDFT	WTPQSITWS	413	3	4	0.3251 ( Probable NON-ANTIGEN			6E
																								9	GALPLLDANGKQISYDRSYN	LPLLDANGK	269	4	3				5e
																								9	TDGVGFPLSGYNYNNTNPDT	LSGYNYNNT	132	4	2				B
																								10	TDNVNLSFGYAQFSIKDTKN	VNLSFGYAQ		0	1
																								10	GVKSSWLDDRLTGTLSVFKT				0
																								10	YLDTKHNSRLLYYYGYPKAD	LLYYYGYPKA	330	12	1				1E
[truncated: 83 more columns]

## Sheet: netsrufP
		139
			HMPREF0010_01958	General secretion pathway protein D							753	ompA							1167	HMPREF0010_00709	FhuE receptor							701	ponA Penicillin-binding protein 1a								1360	HMPREF0010_00599	P pilus assembly protein							1466	AdeK
	SKPKNYQQV	E S Sequence 701 0.512 59.960 -1.016 0.058 0.017 0.925								MNRRVFAT	E M Sequence 327 0.409 81.801 1.343 0.184 0.043 0.773								IYAATRLHL	B I Sequence 436 0.152 28.065 0.240 0.011 0.918 0.071								YACIPCINA
		E K Sequence 702 0.559 115.048 -0.609 0.058 0.017 0.925									B N Sequence 328 0.181 26.572 -0.470 0.018 0.088 0.893									B Y Sequence 437 0.073 15.515 0.261 0.006 0.962 0.032									E Y Sequence 598 0.423 90.331 -0.573 0.118 0.150 0.732								YRLNDITLD	E Y Sequence 724 0.287 61.289 -1.292 0.004 0.138 0.858								LATQSARDS	E L Sequence 157 0.454 83.146 1.125 0.970 0.001 0.030
		E P Sequence 703 0.342 48.501 -1.909 0.058 0.017 0.925									B R Sequence 329 0.166 38.106 0.441 0.005 0.262 0.733									B A Sequence 438 0.196 21.588 -0.500 0.006 0.962 0.032									E A Sequence 599 0.507 55.827 -0.468 0.118 0.150 0.732									E R Sequence 725 0.378 86.516 -0.359 0.005 0.336 0.660									B A Sequence 158 0.231 25.478 0.782 0.970 0.001 0.030
		E K Sequence 704 0.536 110.193 -1.112 0.053 0.043 0.903									B R Sequence 330 0.160 36.732 0.358 0.002 0.816 0.182									B A Sequence 439 0.106 11.648 -0.098 0.011 0.918 0.071									E C Sequence 600 0.468 65.749 -0.722 0.118 0.150 0.732									E L Sequence 726 0.490 89.737 0.056 0.004 0.616 0.381									B T Sequence 159 0.230 31.859 0.632 0.923 0.002 0.076
		E N Sequence 705 0.555 81.223 -1.086 0.113 0.043 0.844									B V Sequence 331 0.036 5.472 0.365 0.001 0.900 0.099									B T Sequence 440 0.328 45.480 -0.862 0.011 0.918 0.071									E I Sequence 601 0.377 69.763 -1.471 0.118 0.150 0.732									B N Sequence 727 0.110 16.163 -0.678 0.002 0.816 0.182									E Q Sequence 160 0.408 72.833 1.294 0.970 0.001 0.030
		E Y Sequence 706 0.446 95.289 -1.158 0.113 0.043 0.844									B F Sequence 332 0.089 17.963 0.658 0.001 0.959 0.040									B R Sequence 441 0.280 64.120 0.900 0.011 0.918 0.071									E P Sequence 602 0.316 44.769 -1.281 0.113 0.087 0.800									E D Sequence 728 0.345 49.715 1.233 0.001 0.900 0.099									B S Sequence 161 0.329 38.535 0.468 0.970 0.001 0.030
		E Q Sequence 707 0.573 102.356 -0.836 0.113 0.043 0.844									B A Sequence 333 0.020 2.226 1.219 0.000 0.983 0.017									B L Sequence 442 0.184 33.635 0.707 0.011 0.918 0.071									E C Sequence 603 0.391 54.840 -1.042 0.184 0.043 0.773									B I Sequence 729 0.048 8.862 -0.247 0.001 0.959 0.040									E A Sequence 162 0.305 33.622 0.717 0.970 0.001 0.030
		E Q Sequence 708 0.645 115.143 -1.468 0.053 0.043 0.903									B T Sequence 334 0.194 26.880 1.944 0.000 0.983 0.017									E H Sequence 443 0.421 76.653 1.592 0.002 0.816 0.182									E I Sequence 604 0.530 98.142 -1.341 0.430 0.016 0.555									B T Sequence 730 0.273 37.851 0.307 0.001 0.959 0.040									B R Sequence 163 0.194 44.518 1.293 0.970 0.001 0.030
		E V Sequence 709 0.451 69.319 -0.879 0.053 0.043 0.903																		B L Sequence 444 0.201 36.821 0.326 0.004 0.616 0.381									E N Sequence 605 0.544 79.686 -1.137 0.622 0.015 0.363									B L Sequence 731 0.066 12.103 0.413 0.002 0.816 0.182									E D Sequence 164 0.444 64.024 1.327 0.970 0.001 0.030
																													B A Sequence 606 0.220 24.189 -1.044 0.622 0.015 0.363									B D Sequence 732 0.203 29.180 1.035 0.004 0.420 0.576									E S Sequence 165 0.329 38.500 1.208 0.970 0.001 0.030
	VPSGGKSST	E V Sequence 709 0.451 69.319 -0.879 0.053 0.043 0.903								YKPEIAKVA
		E P Sequence 710 0.330 46.827 -0.668 0.053 0.043 0.903									B Y Sequence 245 0.051 10.920 -1.330 0.858 0.002 0.139								LNEDLKLLL	B L Sequence 444 0.201 36.821 0.326 0.004 0.616 0.381
		E S Sequence 711 0.613 71.832 -1.364 0.053 0.043 0.903									E K Sequence 246 0.330 67.881 1.418 0.970 0.001 0.030									E N Sequence 445 0.256 37.537 -0.009 0.019 0.141 0.840								FLYALALER	B F Sequence 464 0.073 14.671 -1.011 0.879 0.010 0.111
		E G Sequence 712 0.566 44.521 -1.339 0.058 0.017 0.925									E P Sequence 247 0.596 84.587 1.427 0.970 0.001 0.030									E E Sequence 446 0.697 121.748 -0.043 0.018 0.088 0.893									B L Sequence 465 0.072 13.256 -0.805 0.938 0.007 0.055								WGDESNERC	B W Sequence 819 0.125 30.062 0.970 0.002 0.816 0.182								YLATQSARD	B Y Sequence 156 0.204 43.573 0.708 0.970 0.001 0.030
		E G Sequence 713 0.488 38.437 -1.364 0.058 0.017 0.925									E E Sequence 248 0.235 41.020 1.724 0.970 0.001 0.030									E D Sequence 447 0.404 58.274 1.478 0.021 0.279 0.699									B Y Sequence 466 0.043 9.125 -0.011 0.923 0.002 0.076									E G Sequence 820 0.402 31.630 -0.446 0.004 0.085 0.910									E L Sequence 157 0.454 83.146 1.125 0.970 0.001 0.030
		E K Sequence 714 0.551 113.361 -0.009 0.058 0.017 0.925									B I Sequence 249 0.016 2.941 1.562 0.988 0.000 0.012									B L Sequence 448 0.138 25.323 0.949 0.002 0.816 0.182									B A Sequence 467 0.048 5.301 -0.575 0.970 0.001 0.030									E D Sequence 821 0.750 108.032 -0.500 0.003 0.003 0.994									B A Sequence 158 0.231 25.478 0.782 0.970 0.001 0.030
		E S Sequence 715 0.631 73.895 -1.143 0.058 0.017 0.925									E A Sequence 250 0.381 42.008 2.007 0.988 0.000 0.012									B K Sequence 449 0.274 56.362 1.683 0.006 0.962 0.032									B L Sequence 468 0.112 20.526 -0.579 0.970 0.001 0.030									E E Sequence 822 0.656 114.638 -0.850 0.005 0.015 0.979									B T Sequence 159 0.230 31.859 0.632 0.923 0.002 0.076
		E S Sequence 716 0.602 70.590 -1.386 0.058 0.017 0.925									E K Sequence 251 0.496 102.048 2.265 0.970 0.001 0.030									B L Sequence 450 0.166 30.413 -0.023 0.001 0.959 0.040									B A Sequence 469 0.040 4.452 -1.150 0.970 0.001 0.030									E S Sequence 823 0.551 64.577 -0.823 0.005 0.045 0.951									E Q Sequence 160 0.408 72.833 1.294 0.970 0.001 0.030
		E T Sequence 717 0.612 84.829 -1.201 0.058 0.017 0.925									B V Sequence 252 0.038 5.825 0.750 0.988 0.000 0.012									B L Sequence 451 0.079 14.465 0.216 0.001 0.959 0.040									B L Sequence 470 0.082 14.978 -0.310 0.923 0.002 0.076									E N Sequence 824 0.539 78.880 0.592 0.004 0.197 0.799									B S Sequence 161 0.329 38.535 0.468 0.970 0.001 0.030
											B A Sequence 253 0.045 5.003 0.679 0.988 0.000 0.012									B L Sequence 452 0.227 41.637 -0.888 0.001 0.959 0.040									E E Sequence 471 0.305 53.284 -0.342 0.858 0.002 0.139									E E Sequence 825 0.266 46.400 0.270 0.004 0.514 0.481									E A Sequence 162 0.305 33.622 0.717 0.970 0.001 0.030
	YQQVPSGGK	E Y Sequence 706 0.446 95.289 -1.158 0.113 0.043 0.844																											E R Sequence 472 0.489 112.004 0.030 0.321 0.003 0.675									E R Sequence 826 0.377 86.218 1.311 0.001 0.900 0.099									B R Sequence 163 0.194 44.518 1.293 0.970 0.001 0.030
		E Q Sequence 707 0.573 102.356 -0.836 0.113 0.043 0.844								NSPELQDDL																												B C Sequence 827 0.020 2.878 0.962 0.001 0.959 0.040									E D Sequence 164 0.444 64.024 1.327 0.970 0.001 0.030
		E Q Sequence 708 0.645 115.143 -1.468 0.053 0.043 0.903									E N Sequence 51 0.421 61.664 -1.764 0.052 0.084 0.864								LQWQDGIKL
		E V Sequence 709 0.451 69.319 -0.879 0.053 0.043 0.903									E S Sequence 52 0.360 42.133 -1.317 0.052 0.084 0.864									E L Sequence 635 0.323 59.105 -0.542 0.001 0.959 0.040
		E P Sequence 710 0.330 46.827 -0.668 0.053 0.043 0.903									E P Sequence 53 0.495 70.212 -0.730 0.052 0.084 0.864									B Q Sequence 636 0.296 52.848 0.600 0.001 0.959 0.040								FLIIIIILV	E F Sequence 14 0.250 50.235 1.251 0.970 0.001 0.030								YQQAMVSLS	B Y Sequence 661 0.276 58.981 -1.281 0.022 0.359 0.619								YNSASGTSI	E Y Sequence 44 0.563 120.249 -0.465 0.184 0.043 0.773
		E S Sequence 711 0.613 71.832 -1.364 0.053 0.043 0.903									E E Sequence 54 0.366 63.940 -1.211 0.113 0.087 0.800									B W Sequence 637 0.252 60.558 -0.043 0.001 0.959 0.040									E L Sequence 15 0.275 50.298 1.189 0.988 0.000 0.012									E Q Sequence 662 0.394 70.333 -0.108 0.021 0.756 0.223									E N Sequence 45 0.520 76.084 -0.311 0.115 0.016 0.868
		E G Sequence 712 0.566 44.521 -1.339 0.058 0.017 0.925									E L Sequence 55 0.342 62.584 -0.955 0.113 0.087 0.800									B Q Sequence 638 0.246 44.025 0.715 0.001 0.900 0.099									E I Sequence 16 0.286 52.984 1.734 0.970 0.001 0.030									B Q Sequence 663 0.108 19.253 -1.825 0.018 0.846 0.136									E S Sequence 46 0.499 58.436 -0.588 0.115 0.016 0.868
		E G Sequence 713 0.488 38.437 -1.364 0.058 0.017 0.925									E Q Sequence 56 0.481 85.960 -0.754 0.113 0.087 0.800									B D Sequence 639 0.151 21.774 -1.693 0.021 0.756 0.223									E I Sequence 17 0.255 47.157 1.404 0.970 0.001 0.030									E A Sequence 664 0.359 39.507 -1.130 0.018 0.846 0.136									E A Sequence 47 0.485 53.414 0.137 0.115 0.016 0.868
		E K Sequence 714 0.551 113.361 -0.009 0.058 0.017 0.925									E D Sequence 57 0.547 78.866 -1.455 0.113 0.043 0.844									E G Sequence 640 0.360 28.340 -0.347 0.023 0.655 0.322									E I Sequence 18 0.252 46.712 1.255 0.988 0.000 0.012									B M Sequence 665 0.188 37.599 -1.537 0.011 0.918 0.071									E S Sequence 48 0.592 69.406 -0.084 0.115 0.016 0.868
											B D Sequence 58 0.210 30.275 -1.994 0.052 0.084 0.864									B I Sequence 641 0.200 36.982 -0.054 0.021 0.756 0.223									E I Sequence 19 0.252 46.583 1.674 0.988 0.000 0.012									E V Sequence 666 0.307 47.140 -1.514 0.001 0.900 0.099									E G Sequence 49 0.571 44.922 -0.809 0.115 0.016 0.868
	VRGNVTVIS	B V Sequence 62 0.120 18.383 -0.536 0.004 0.085 0.910									E L Sequence 59 0.321 58.720 -1.158 0.056 0.142 0.802									B K Sequence 642 0.234 48.216 -0.365 0.023 0.655 0.322									E I Sequence 20 0.260 48.155 1.368 0.988 0.000 0.012									B S Sequence 667 0.105 12.271 -2.651 0.002 0.816 0.182									E T Sequence 50 0.598 82.929 -0.841 0.115 0.016 0.868
		E R Sequence 63 0.619 141.820 0.942 0.004 0.085 0.910																		E L Sequence 643 0.301 55.131 -0.859 0.021 0.451 0.528									E L Sequence 21 0.244 44.713 1.465 0.988 0.000 0.012									E L Sequence 668 0.329 60.240 -1.763 0.002 0.816 0.182									E S Sequence 51 0.548 64.167 -0.532 0.113 0.043 0.844
		E G Sequence 64 0.380 29.867 -0.757 0.004 0.420 0.576																											E V Sequence 22 0.252 38.702 1.180 0.988 0.000 0.012									B S Sequence 669 0.206 24.155 -1.645 0.002 0.816 0.182									E I Sequence 52 0.389 71.965 -0.460 0.184 0.043 0.773
		E N Sequence 65 0.493 72.146 1.108 0.002 0.816 0.182								YVTSDLITK	B Y Sequence 105 0.115 24.575 -0.562 0.085 0.775 0.140
		B V Sequence 66 0.082 12.573 0.401 0.001 0.959 0.040									B V Sequence 106 0.086 13.172 -0.432 0.087 0.683 0.230								VNLSFGYAQ	B V Sequence 586 0.185 28.450 0.439 0.022 0.359 0.619																	WIIQGKYQQ
		B T Sequence 67 0.249 34.522 -0.057 0.001 0.959 0.040									B T Sequence 107 0.059 8.156 -1.382 0.074 0.484 0.442									B N Sequence 587 0.296 43.305 0.729 0.018 0.846 0.136																		B W Sequence 395 0.185 44.468 -0.035 0.066 0.296 0.638								YAYNSASGT	B Y Sequence 42 0.185 39.620 -0.116 0.268 0.043 0.689
		B V Sequence 68 0.117 18.014 -0.604 0.001 0.959 0.040									B S Sequence 108 0.113 13.290 -1.827 0.066 0.296 0.638									B L Sequence 588 0.225 41.198 -0.595 0.011 0.918 0.071																		B I Sequence 396 0.043 7.900 -0.185 0.021 0.756 0.223									E A Sequence 43 0.564 62.175 0.369 0.268 0.043 0.689
		E I Sequence 69 0.279 51.578 0.432 0.001 0.900 0.099									B D Sequence 109 0.098 14.079 -2.456 0.069 0.386 0.545									B S Sequence 589 0.147 17.240 0.298 0.011 0.918 0.071																		B I Sequence 397 0.124 22.884 -1.371 0.011 0.918 0.071									E Y Sequence 44 0.563 120.249 -0.465 0.184 0.043 0.773
		B S Sequence 70 0.106 12.411 -0.899 0.004 0.616 0.381									B L Sequence 110 0.172 31.585 -0.735 0.069 0.386 0.545									B F Sequence 590 0.285 57.139 -1.793 0.018 0.846 0.136																		B Q Sequence 398 0.130 23.218 -0.722 0.006 0.962 0.032									E N Sequence 45 0.520 76.084 -0.311 0.115 0.016 0.868
											B I Sequence 111 0.266 49.210 -1.543 0.064 0.216 0.721									B G Sequence 591 0.103 8.138 -1.507 0.018 0.846 0.136																		B G Sequence 399 0.123 9.712 -1.821 0.006 0.962 0.032									E S Sequence 46 0.499 58.436 -0.588 0.115 0.016 0.868
	FAVDPRVRG	B F Sequence 56 0.058 11.580 1.255 0.001 0.959 0.040									E T Sequence 112 0.485 67.256 -2.177 0.052 0.084 0.864									E Y Sequence 592 0.252 53.938 -0.083 0.011 0.918 0.071																		B K Sequence 400 0.182 37.376 -0.674 0.006 0.962 0.032									E A Sequence 47 0.485 53.414 0.137 0.115 0.016 0.868
		B A Sequence 57 0.135 14.921 0.103 0.001 0.959 0.040									B K Sequence 113 0.196 40.317 -0.281 0.052 0.084 0.864									B A Sequence 593 0.066 7.229 -0.320 0.011 0.918 0.071																		E Y Sequence 401 0.317 67.764 -0.872 0.011 0.918 0.071									E S Sequence 48 0.592 69.406 -0.084 0.115 0.016 0.868
		B V Sequence 58 0.109 16.692 0.778 0.001 0.900 0.099																		B Q Sequence 594 0.167 29.880 0.695 0.018 0.846 0.136																		B Q Sequence 402 0.208 37.113 -1.044 0.018 0.846 0.136									E G Sequence 49 0.571 44.922 -0.809 0.115 0.016 0.868
		B D Sequence 59 0.146 21.067 -0.513 0.004 0.420 0.576																																				B Q Sequence 403 0.206 36.756 0.583 0.022 0.552 0.426									E T Seq
		E P Sequence 60 0.665 94.420 -0.103 0.004 0.085 0.910								LSLRTEARA									YACIPCINA
		E R Sequence 61 0.633 144.934 0.925 0.005 0.045 0.951									B L Sequence 165 0.121 22.082 0.050 0.004 0.514 0.481																																			LPSDLLNNR	B L Sequence 278 0.122 22.411 1.199 0.522 0.016 0.462
		B V Sequence 62 0.120 18.383 -0.536 0.004 0.085 0.910									B S Sequence 166 0.126 14.720 -1.921 0.002 0.816 0.182								YKQNINSIY																												B P Sequence 279 0.130 18.504 0.902 0.923 0.002 0.076
		E R Sequence 63 0.619 141.820 0.942 0.004 0.085 0.910									B L Sequence 167 0.140 25.579 -1.315 0.001 0.900 0.099									B Y Sequence 429 0.257 54.921 -0.396 0.022 0.552 0.426																											E S Sequence 280 0.364 42.684 0.246 0.970 0.001 0.030
		E G Sequence 64 0.380 29.867 -0.757 0.004 0.420 0.576									B R Sequence 168 0.216 49.464 0.455 0.002 0.816 0.182									E K Sequence 430 0.469 96.391 1.045 0.021 0.756 0.223																											E D Sequence 281 0.414 59.715 1.448 0.970 0.001 0.030
											B T Sequence 169 0.227 31.499 -0.308 0.002 0.816 0.182									B Q Sequence 431 0.140 24.986 0.662 0.018 0.846 0.136																											B L Sequence 282 0.052 9.430 0.805 0.923 0.002 0.076
	KLPEQVDDI	E K Sequence 681 0.570 117.331 -0.923 0.184 0.043 0.773									B E Sequence 170 0.253 44.164 -0.355 0.021 0.756 0.223									E N Sequence 432 0.428 62.688 0.458 0.018 0.846 0.136																											B L Sequence 283 0.165 30.157 0.443 0.858 0.002 0.139
		E L Sequence 682 0.335 61.430 -0.598 0.184 0.043 0.773									B A Sequence 171 0.197 21.687 -0.649 0.021 0.756 0.223									B I Sequence 433 0.096 17.704 0.612 0.018 0.846 0.136																											E N Sequence 284 0.612 89.626 1.021 0.694 0.003 0.303
		E P Sequence 683 0.372 52.801 -1.001 0.181 0.016 0.803									E R Sequence 172 0.336 76.967 0.389 0.021 0.756 0.223									B N Sequence 434 0.271 39.704 0.747 0.072 0.855 0.073																											E N Sequence 285 0.484 70.858 0.839 0.321 0.003 0.675
		E E Sequence 684 0.663 115.844 -0.596 0.339 0.016 0.645									B A Sequence 173 0.229 25.203 -0.050 0.021 0.756 0.223									B S Sequence 435 0.032 3.727 -1.040 0.011 0.918 0.071																											B R Sequence 286 0.266 60.937 1.045 0.016 0.005 0.979
		E Q Sequence 685 0.533 95.105 -0.694 0.339 0.016 0.645																		B I Sequence 436 0.152 28.065 0.240 0.011 0.918 0.071
		B V Sequence 686 0.195 29.971 -1.607 0.339 0.016 0.645																		B Y Sequence 437 0.073 15.515 0.261 0.006 0.962 0.032
		E D Sequence 687 0.538 77.454 -0.555 0.257 0.016 0.727								YTFQDSQHN	B Y Sequence 33 0.185 39.470 -0.348 0.011 0.918 0.071
		E D Sequence 688 0.639 92.037 -0.144 0.257 0.016 0.727									B T Sequence 34 0.236 32.719 0.127 0.018 0.846 0.136								INSIYAATR
		B I Sequence 689 0.222 41.089 -1.153 0.181 0.016 0.803									B F Sequence 35 0.208 41.806 -0.214 0.021 0.756 0.223									B I Sequence 433 0.096 17.704 0.612 0.018 0.846 0.136
											B Q Sequence 36 0.282 50.276 -1.806 0.022 0.359 0.619									B N Sequence 434 0.271 39.704 0.747 0.072 0.855 0.073
	DKNGNFAKL	E D Sequence 674 0.475 68.462 -0.887 0.339 0.016 0.645									E D Sequence 37 0.311 44.757 -1.227 0.020 0.205 0.775									B S Sequence 435 0.032 3.727 -1.040 0.011 0.918 0.071
		E K Sequence 675 0.524 107.766 -1.709 0.257 0.016 0.727									E S Sequence 38 0.410 48.017 -1.482 0.066 0.296 0.638									B I Sequence 436 0.152 28.065 0.240 0.011 0.918 0.071
		E N Sequence 676 0.630 92.261 -1.879 0.181 0.016 0.803									E Q Sequence 39 0.343 61.349 -0.631 0.069 0.386 0.545									B Y Sequence 437 0.073 15.515 0.261 0.006 0.962 0.032
		E G Sequence 677 0.504 39.681 -2.552 0.058 0.017 0.925									B H Sequence 40 0.281 51.041 -0.928 0.069 0.386 0.545									B A Sequence 438 0.196 21.588 -0.500 0.006 0.962 0.032
		E N Sequence 678 0.560 81.955 -1.465 0.058 0.017 0.925									B N Sequence 41 0.236 34.492 -1.697 0.056 0.142 0.802									B A Sequence 439 0.106 11.648 -0.098 0.011 0.918 0.071
		E F Sequence 679 0.331 66.412 -1.643 0.113 0.043 0.844																		B T Sequence 440 0.328 45.480 -0.862 0.011 0.918 0.071
		E A Sequence 680 0.427 47.022 -0.991 0.184 0.043 0.773								VVVQPGQEA										B R Sequence 441 0.280 64.120 0.900 0.011 0.918 0.071
		E K Sequence 681 0.570 117.331 -0.923 0.184 0.043 0.773									E V Sequence 341 0.366 56.223 -0.212 0.056 0.142 0.802									B L Sequence 442 0.184 33.635 0.707 0.011 0.918 0.071
		E L Sequence 682 0.335 61.430 -0.598 0.184 0.043 0.773									E V Sequence 342 0.497 76.327 -0.045 0.066 0.296 0.638									E H Sequence 443 0.421 76.653 1.592 0.002 0.816 0.182
											E V Sequence 343 0.469 72.162 -0.664 0.064 0.216 0.721
											E Q Sequence 344 0.575 102.659 0.032 0.118 0.150 0.732								YGSWDTQRY
											E P Sequence 345 0.420 59.626 -0.159 0.113 0.087 0.800									E Y Sequence 189 0.333 71.077 -1.101 0.001 0.959 0.040
											E G Sequence 346 0.559 43.954 0.333 0.113 0.043 0.844									B G Sequence 190 0.183 14.386 -1.319 0.004 0.616 0.381
											E Q Sequence 347 0.556 99.284 0.316 0.113 0.043 0.844									E S Sequence 191 0.297 34.762 -1.471 0.005 0.336 0.660
											E E Sequence 348 0.634 110.812 0.119 0.113 0.043 0.844									E W Sequence 192 0.411 98.918 -1.075 0.004 0.085 0.910
											E A Sequence 349 0.518 57.073 -0.215 0.115 0.016 0.868									E D Sequence 193 0.589 84.832 -1.206 0.005 0.045 0.951
																				E T Sequence 194 0.360 49.932 -0.223 0.004 0.420 0.576
										YNVDASRLS										E Q Sequence 195 0.359 64.064 -0.368 0.002 0.816 0.182
											E Y Sequence 298 0.399 85.330 0.246 0.109 0.005 0.886									B R Sequence 196 0.252 57.777 0.342 0.001 0.900 0.099
											E N Sequence 299 0.699 102.407 -0.410 0.003 0.003 0.994									B Y Sequence 197 0.218 46.480 -0.804 0.001 0.959 0.040
											B V Sequence 300 0.059 8.991 -0.012 0.005 0.015 0.979
											E D Sequence 301 0.466 67.093 1.390 0.018 0.047 0.935
											E A Sequence 302 0.492 54.229 -0.294 0.018 0.047 0.935								VLPKLKVGA	E V Sequence 625 0.520 79.985 -0.945 0.005 0.045 0.951
											E S Sequence 303 0.566 66.359 -0.049 0.018 0.088 0.893									B L Sequence 626 0.187 34.276 -0.945 0.018 0.047 0.935
											B R Sequence 304 0.240 54.914 0.980 0.022 0.359 0.619									E P Sequence 627 0.748 106.084 -0.214 0.005 0.015 0.979
											B L Sequence 305 0.051 9.301 0.579 0.002 0.816 0.182									E K Sequence 628 0.441 90.693 -0.036 0.004 0.085 0.910
											E S Sequence 306 0.333 38.981 1.049 0.011 0.918 0.071									B L Sequence 629 0.219 40.117 -0.391 0.004 0.616 0.381
											B T Sequence 307 0.084 11.706 -0.367 0.011 0.918 0.071									B K Sequence 630 0.155 31.945 -0.467 0.001 0.900 0.099
																				E V Sequence 631 0.316 48.554 -1.551 0.001 0.959 0.040
																				B G Sequence 632 0.124 9.759 -1.812 0.001 0.900 0.099
																				E A Sequence 633 0.411 45.237 -1.496 0.002 0.816 0.182
																				B G Sequence 634 0.192 15.087 -1.739 0.003 0.718 0.279
																				B V Sequence 55 0.268 41.115 -1.117 0.021 0.451 0.528
																				E K Sequence 56 0.545 112.189 -0.550 0.021 0.451 0.528
																				E N Sequence 57 0.385 56.320 -0.632 0.022 0.552 0.426
																				B S Sequence 58 0.179 21.014 -1.260 0.023 0.655 0.322
																				B S Sequence 59 0.249 29.195 -0.856 0.023 0.655 0.322
																				B S Sequence 60 0.216 25.268 -0.843 0.079 0.592 0.329
																				B A Sequence 61 0.105 11.615 -2.643 0.074 0.484 0.442
																				E T Sequence 62 0.378 52.429 -0.394 0.022 0.359 0.619
																				B K Sequence 63 0.314 64.610 -0.784 0.020 0.205 0.775
																			YKLFNREHE	B Y Sequence 368 0.202 43.189 0.117 0.002 0.816 0.182
																				E K Sequence 369 0.578 118.915 -0.372 0.004 0.616 0.381
																				B L Sequence 370 0.265 48.521 -1.044 0.004 0.420 0.576
																				E F Sequence 371 0.473 94.971 -1.948 0.004 0.138 0.858
																				E N Sequence 372 0.548 80.256 -1.186 0.004 0.085 0.910
																				E R Sequence 373 0.279 63.891 0.155 0.004 0.514 0.481
																				E E Sequence 374 0.511 89.289 1.008 0.004 0.616 0.381
																				B H Sequence 375 0.183 33.270 0.828 0.002 0.816 0.182
																				B E Sequence 376 0.302 52.777 0.920 0.001 0.900 0.099
																			IRKRPTQEF
																			B I Sequence 173 0.065 11.932 0.345 0.001 0.959 0.040
																			B R Sequence 174 0.178 40.831 0.480 0.002 0.816 0.182
																			B K Sequence 175 0.219 45.110 0.205 0.005 0.336 0.660
																			E R Sequence 176 0.412 94.463 1.644 0.004 0.197 0.799
																			B P Sequence 177 0.097 13.764 -0.419 0.005 0.045 0.951
																			E T Sequence 178 0.492 68.240 0.364 0.005 0.015 0.979
																			E Q Sequence 179 0.538 96.051 -1.072 0.018 0.047 0.935
																			E E Sequence 180 0.540 94.286 0.192 0.004 0.138 0.858
																			E F Sequence 181 0.430 86.361 -0.756 0.005 0.336 0.660
																			FEISNILTD
																				B F Sequence 118 0.078 15.635 -0.057 0.004 0.420 0.576
																				B E Sequence 119 0.259 45.265 -0.159 0.005 0.262 0.733
																				B I Sequence 120 0.185 34.262 -1.665 0.018 0.088 0.893
																				E S Sequence 121 0.437 51.193 -1.318 0.018 0.047 0.935
																				E N Sequence 122 0.344 50.332 -1.260 0.018 0.088 0.893
																				B I Sequence 123 0.162 29.952 -0.069 0.022 0.552 0.426
																				B L Sequence 124 0.143 26.202 -0.430 0.021 0.756 0.223
																				B T Sequence 125 0.147 20.347 0.073 0.023 0.655 0.322
																				B D Sequence 126 0.053 7.666 -2.444 0.020 0.205 0.775
																				B G Sequence 127 0.064 5.037 -2.747 0.019 0.141 0.840
																			IKLYDSNVN
																				B I Sequence 641 0.200 36.982 -0.054 0.021 0.756 0.223
																				B K Sequence 642 0.234 48.216 -0.365 0.023 0.655 0.322
																				E L Sequence 643 0.301 55.131 -0.859 0.021 0.451 0.528
																				E Y Sequence 644 0.421 89.946 -1.192 0.022 0.359 0.619
																				E D Sequence 645 0.451 64.989 -1.559 0.020 0.205 0.775
																				E S Sequence 646 0.472 55.295 -2.289 0.018 0.088 0.893
																				E N Sequence 647 0.380 55.676 -1.179 0.018 0.047 0.935
																				E V Sequence 648 0.377 57.914 -1.026 0.018 0.047 0.935
																				E N Sequence 649 0.521 76.260 -0.954 0.018 0.088 0.893
																			YVGLTYNFT
																				B Y Sequence 480 0.148 31.713 -0.220 0.001 0.900 0.099
																				B V Sequence 481 0.126 19.335 -0.837 0.001 0.959 0.040
																				B G Sequence 482 0.052 4.092 -0.681 0.001 0.959 0.040
																				B L Sequence 483 0.126 23.016 -0.426 0.001 0.959 0.040
																				B T Sequence 484 0.070 9.681 0.188 0.001 0.959 0.040
																				B Y Sequence 485 0.122 26.029 1.149 0.001 0.959 0.040
																				E N Sequence 486 0.260 38.064 1.784 0.001 0.900 0.099
																				B F Sequence 487 0.254 50.918 -0.101 0.003 0.718 0.279
																				E T Sequence 488 0.226 31.332 0.519 0.004 0.197 0.799
																				B V Sequence 153 0.060 9.253 0.365 0.079 0.592 0.329
																				B K Sequence 154 0.257 52.844 0.456 0.069 0.386 0.545
																				B G Sequence 155 0.123 9.641 -0.325 0.052 0.084 0.864
																				B A Sequence 156 0.193 21.313 -0.998 0.053 0.043 0.903
																				B D Sequence 157 0.291 41.875 -1.201 0.113 0.043 0.844
																				B S Sequence 158 0.157 18.377 -1.816 0.278 0.093 0.628
																				B L Sequence 159 0.222 40.703 -0.760 0.307 0.165 0.527
																				B T Sequence 160 0.143 19.779 -0.177 0.199 0.152 0.649
																				B N Sequence 161 0.250 36.541 -0.463 0.118 0.150 0.732
																				B A Sequence 162 0.089 9.786 -2.251 0.056 0.142 0.802
																				B L Sequence 444 0.201 36.821 0.326 0.004 0.616 0.381
																				E N Sequence 445 0.256 37.537 -0.009 0.019 0.141 0.840
																				E E Sequence 446 0.697 121.748 -0.043 0.018 0.088 0.893
																				E D Sequence 447 0.404 58.274 1.478 0.021 0.279 0.699
																				B L Sequence 448 0.138 25.323 0.949 0.002 0.816 0.182
																				B K Sequence 449 0.274 56.362 1.683 0.006 0.962 0.032
																				B L Sequence 450 0.166 30.413 -0.023 0.001 0.959 0.040
																				B L Sequence 451 0.079 14.465 0.216 0.001 0.959 0.040
																				B L Seq
																			FSIKDTKNG	B F Sequence 595 0.124 24.807 0.411 0.021 0.756 0.223
																				B S Sequence 596 0.265 31.046 0.787 0.023 0.655 0.322
																				B I Sequence 597 0.055 10.101 -0.511 0.023 0.655 0.322
																				E K Sequence 598 0.375 77.137 1.181 0.021 0.756 0.223
																				B D Sequence 599 0.148 21.284 0.836 0.021 0.756 0.223
																				E T Sequence 600 0.462 64.038 0.562 0.022 0.359 0.619
																				E K Sequence 601 0.628 129.241 0.085 0.056 0.142 0.802
																				E N Sequence 602 0.345 50.464 -1.070 0.052 0.084 0.864
																				E G Sequence 603 0.639 50.258 -0.427 0.053 0.043 0.903
																			WTPQSITWS	B W Sequence 413 0.253 60.798 -2.592 0.115 0.016 0.868
																				E T Sequence 414 0.328 45.438 -1.290 0.115 0.016 0.868
																				B P Sequence 415 0.261 37.107 -1.915 0.115 0.016 0.868
																				E Q Sequence 416 0.407 72.780 -1.685 0.115 0.016 0.868
																				E S Sequence 417 0.344 40.293 -2.095 0.113 0.043 0.844
																				B I Sequence 418 0.220 40.700 -2.556 0.113 0.043 0.844
																				E T Sequence 419 0.392 54.315 -2.219 0.113 0.043 0.844
																				E W Sequence 420 0.339 81.481 -1.852 0.113 0.043 0.844
																				E S Sequen
																			LPLLDANGK	B L Sequence 269 0.082 14.996 -0.429 0.022 0.552 0.426
																				B P Sequence 270 0.091 12.941 -2.392 0.022 0.552 0.426
																				B L Sequence 271 0.091 16.589 -1.693 0.022 0.359 0.619
																				B L Sequence 272 0.167 30.651 -1.797 0.020 0.205 0.775
																				E D Sequence 273 0.309 44.512 -1.685 0.018 0.088 0.893
																				E A Sequence 274 0.361 39.793 -2.795 0.058 0.017 0.925
																				E N Sequence 275 0.422 61.795 -1.188 0.053 0.043 0.903
																				E G Sequence 276 0.331 26.026 -2.627 0.053 0.043 0.903
																				E K

## Sheet: Final table
					Total number of MHC binding allele
Sub-cellular location	Protein name		T Cell Epitope	Location		VaxiJen
						Score
						Cutoff (0.4)
	1360/P pilus assembly protein		WGDESNERC	820	18	1.85
	1466/adeK		YNSASGTSI	44	30	1.9336
	753ompA		YNVDASRLS	298	12	1.6125
Outer membrane
	139/General secretion pathway protein D		YQQVPSGGK	706	7	0.649
	1167/		IKLYDSNVN	641	19	1.3939
	HMPREF0010_00709	FhuE receptor
	1138/HMPREF0010_02518	General secretion pathway protein D	IQSSGSYEY	221	12	1.119
	1545--HMPREF0010_01378	Type VI secretion system OmpA/MotB	LYLDQKEKK	75	9	0.881
	1789--HMPREF0010_01517	Ton B dependent siderophore receptor	YSGDSQLNA	286	5	1.4266
	2347	Outer membrane protein	IAGNQNLKA	82	9	1.8656
	677		LQTMKEGGK	185	4	0.98
	HMPREF0010_03292	Peptidyl-prolyl cis-trans isomerase
	827/B2HMPREF0010_02142	Peptidoglycan-associated lipoprotein	YQTLQAHAQ	91	17	0.72
Periplasmic	2015/Pilus assembly chaperone		IKEDANLAA	159	20	0.9917
Space
Extracellular matrix	ponA- Penicillin-binding 701-protein 1a		FLIIIIILV	15	54	2.1254
