# Supplementary material for: Pangenome and immuno-proteomics analysis of Acinetobacter baumannii strains revealed the core peptide vaccine targets
Source: BMC Genomics. 2016 Sep 15;17:732. doi: 10.1186/s12864-016-2951-4 (PMC5025611; doi:10.1186/s12864-016-2951-4)
Supplement: Additional file 8: — COG analysis of core proteins. (XLSX 224 kb) [file 12864_2016_2951_MOESM8_ESM.xlsx]

## Sheet: COG analysis of core proteins
#Query	Hit	E-value	Identity	Score	Query-start	Query-end	Hit-start	Hit-end	Hit-length	description	class	class description
/gene_family="2570"	COG2513	2e-96	59	346	1	291	1	289	289	PEP phosphonomutase and related enzymes	G	Carbohydrate transport and metabolism
/gene_family="2621"	COG1301	1e-101	49	362	14	420	1	404	415	Na+/H+-dicarboxylate symporters	C	Energy production and conversion
/gene_family="2851"	COG2515	8e-50	29	190	24	285	34	315	323	1-aminocyclopropane-1-carboxylate deaminase	E	Amino acid transport and metabolism
/gene_family="2592"	COG0770	1e-109	39	390	14	465	3	451	451	UDP-N-acetylmuramyl pentapeptide synthase	M	Cell wall/membrane/envelope biogenesis
/gene_family="3878"	COG4221	1e-33	33	136	5	219	9	231	246	Short-chain alcohol dehydrogenase of unknown specificity	R	General function prediction only
/gene_family="4620"	COG3111	4e-17	33	80	1	118	1	125	128	Uncharacterized conserved protein	S	Function unknown
/gene_family="1352"	COG3719	7e-13	22	67.7	40	216	56	244	249	Ribonuclease I	J	Translation, ribosomal structure and biogenesis
/gene_family="137"	COG1522	4e-14	28	70.5	1	117	2	125	154	Transcriptional regulators	K	Transcription
/gene_family="4965"	COG4638	2e-44	27	173	28	385	10	334	367	Phenylpropionate dioxygenase and related ring-hydroxylating dioxygenases, large terminal subunit	PR	Multiple classes
/gene_family="871"	COG1167	1e-107	36	382	32	509	1	457	459	Transcriptional regulators containing a DNA-binding HTH domain and an aminotransferase domain (MocR family) and their eukaryotic orthologs	KE	Multiple classes
/gene_family="3690"	COG1399	2e-13	31	68.8	50	183	44	176	176	Predicted metal-binding, possibly nucleic acid-binding protein	R	General function prediction only
/gene_family="4097"	COG0599	4e-25	39	107	9	127	3	123	124	Uncharacterized homolog of gamma-carboxymuconolactone decarboxylase subunit	S	Function unknown
/gene_family="1371"	COG1249	1e-134	45	471	1	461	1	454	454	Pyruvate/2-oxoglutarate dehydrogenase complex, dihydrolipoamide dehydrogenase (E3) component, and related enzymes	C	Energy production and conversion
/gene_family="1850"	COG4992	1e-122	45	432	15	394	15	392	404	Ornithine/acetylornithine aminotransferase	E	Amino acid transport and metabolism
/gene_family="3788"	COG2265	2e-73	30	269	1	354	81	432	432	SAM-dependent methyltransferases related to tRNA (uracil-5-)-methyltransferase	J	Translation, ribosomal structure and biogenesis
/gene_family="1010"	COG0155	1e-134	36	471	17	544	21	509	510	Sulfite reductase, beta subunit (hemoprotein)	P	Inorganic ion transport and metabolism
/gene_family="1781"	COG0707	1e-89	44	323	10	364	1	353	357	UDP-N-acetylglucosamine:LPS N-acetylglucosamine transferase	M	Cell wall/membrane/envelope biogenesis
/gene_family="644"	COG0050	0	83	701	1	394	1	392	394	GTPases - translation elongation factors	J	Translation, ribosomal structure and biogenesis
/gene_family="235"	COG0537	5e-30	44	123	5	137	1	137	138	Diadenosine tetraphosphate (Ap4A) hydrolase and other HIT family hydrolases	FGR	Multiple classes
/gene_family="3016"	COG0179	2e-28	21	120	102	419	37	265	266	2-keto-4-pentenoate hydratase/2-oxohepta-3-ene-1,7-dioic acid hydratase (catechol pathway)	Q	Secondary metabolites biosynthesis, transport and catabolism
/gene_family="2771"	COG3660	7e-25	22	108	1	294	1	324	329	Predicted nucleoside-diphosphate-sugar epimerase	M	Cell wall/membrane/envelope biogenesis
/gene_family="1354"	COG0343	1e-158	60	549	3	372	1	368	372	Queuine/archaeosine tRNA-ribosyltransferase	J	Translation, ribosomal structure and biogenesis
/gene_family="4486"	COG3247	3e-16	32	78.3	8	180	10	182	185	Uncharacterized conserved protein	S	Function unknown
/gene_family="2748"	COG0793	1e-58	31	220	47	389	33	384	406	Periplasmic protease	M	Cell wall/membrane/envelope biogenesis
/gene_family="3074"	COG0583	3e-38	28	152	1	287	1	284	297	Transcriptional regulator	K	Transcription
/gene_family="1424"	COG0805	7e-50	42	190	11	256	1	249	255	Sec-independent protein secretion pathway component TatC	U	Intracellular trafficking, secretion, and vesicular transport
/gene_family="1360"	COG0534	2e-53	32	203	9	452	11	450	455	Na+-driven multidrug efflux pump	V	Defense mechanisms
/gene_family="2724"	COG0552	1e-107	51	382	34	365	3	340	340	Signal recognition particle GTPase	U	Intracellular trafficking, secretion, and vesicular transport
/gene_family="4135"	COG0665	6e-51	29	195	1	421	5	387	387	Glycine/D-amino acid oxidases (deaminating)	E	Amino acid transport and metabolism
/gene_family="2075"	COG0157	5e-88	49	317	7	280	1	278	280	Nicotinate-nucleotide pyrophosphorylase	H	Coenzyme transport and metabolism
/gene_family="224"	COG0201	1e-116	50	413	20	444	15	436	436	Preprotein translocase subunit SecY	U	Intracellular trafficking, secretion, and vesicular transport
/gene_family="2313"	COG2226	4e-15	24	75.3	35	137	43	153	238	Methylase involved in ubiquinone/menaquinone biosynthesis	H	Coenzyme transport and metabolism
/gene_family="1730"	COG2200	9e-68	38	251	146	394	3	249	256	FOG: EAL domain	T	Signal transduction mechanisms
/gene_family="4160"	COG1607	3e-36	41	144	3	132	5	134	157	Acyl-CoA hydrolase	I	Lipid transport and metabolism
/gene_family="2381"	COG0691	4e-52	58	196	8	156	1	148	153	tmRNA-binding protein	O	Posttranslational modification, protein turnover, chaperones
/gene_family="2474"	COG3226	1e-06	27	46.2	5	135	10	140	204	Uncharacterized protein conserved in bacteria	S	Function unknown
/gene_family="3620"	COG4992	1e-155	57	541	8	404	9	401	404	Ornithine/acetylornithine aminotransferase	E	Amino acid transport and metabolism
/gene_family="3182"	COG2980	2e-09	26	55.7	12	168	8	166	178	Rare lipoprotein B	M	Cell wall/membrane/envelope biogenesis
/gene_family="1920"	COG3687	3e-51	30	195	20	310	14	280	280	Predicted metal-dependent hydrolase	R	General function prediction only
/gene_family="2014"	COG0583	3e-26	21	112	4	288	2	295	297	Transcriptional regulator	K	Transcription
/gene_family="3200"	COG0811	3e-26	33	112	7	179	2	206	216	Biopolymer transport proteins	U	Intracellular trafficking, secretion, and vesicular transport
/gene_family="440"	COG0422	0	68	775	140	594	1	432	432	Thiamine biosynthesis protein ThiC	H	Coenzyme transport and metabolism
/gene_family="1241"	COG0482	1e-135	55	476	1	370	2	356	356	Predicted tRNA(5-methylaminomethyl-2-thiouridylate) methyltransferase, contains the PP-loop ATPase domain	J	Translation, ribosomal structure and biogenesis
/gene_family="1211"	COG0625	1e-10	19	60.2	4	198	3	169	211	Glutathione S-transferase	O	Posttranslational modification, protein turnover, chaperones
/gene_family="746"	COG1118	1e-109	56	389	1	350	1	344	345	ABC-type sulfate/molybdate transport systems, ATPase component	P	Inorganic ion transport and metabolism
/gene_family="1434"	COG5006	6e-05	20	41.8	46	291	47	287	292	Predicted permease, DMT superfamily	R	General function prediction only
/gene_family="1680"	COG1047	8e-46	51	176	3	160	2	161	174	FKBP-type peptidyl-prolyl cis-trans isomerases 2	O	Posttranslational modification, protein turnover, chaperones
/gene_family="4131"	COG0743	1e-144	52	506	3	395	2	382	385	1-deoxy-D-xylulose 5-phosphate reductoisomerase	I	Lipid transport and metabolism
/gene_family="2249"	COG4890	0.001	54	35.4	1	31	1	31	37	Predicted outer membrane lipoprotein	S	Function unknown
/gene_family="3876"	COG0726	2e-25	23	109	24	318	8	267	267	Predicted xylanase/chitin deacetylase	G	Carbohydrate transport and metabolism
/gene_family="843"	COG0443	0	61	654	1	604	4	579	579	Molecular chaperone	O	Posttranslational modification, protein turnover, chaperones
/gene_family="2981"	COG2135	2e-15	23	76.2	17	212	25	215	226	Uncharacterized conserved protein	S	Function unknown
/gene_family="1339"	COG2271	2e-08	20	54	68	424	71	433	448	Sugar phosphate permease	G	Carbohydrate transport and metabolism
/gene_family="950"	COG3101	3e-40	49	158	45	200	4	160	180	Uncharacterized protein conserved in bacteria	S	Function unknown
/gene_family="648"	COG0474	0	32	672	55	918	31	917	917	Cation transport ATPase	P	Inorganic ion transport and metabolism
/gene_family="1277"	COG1285	1e-39	37	156	10	234	3	220	221	Uncharacterized membrane protein	S	Function unknown
/gene_family="3222"	COG0853	9e-42	48	162	2	126	1	125	126	Aspartate 1-decarboxylase	H	Coenzyme transport and metabolism
/gene_family="1759"	COG1076	5e-11	31	61.1	1	163	1	174	174	DnaJ-domain-containing proteins 1	O	Posttranslational modification, protein turnover, chaperones
/gene_family="1047"	COG0626	1e-129	47	454	4	393	1	393	396	Cystathionine beta-lyases/cystathionine gamma-synthases	E	Amino acid transport and metabolism
/gene_family="4349"	COG1249	1e-117	37	416	14	462	4	454	454	Pyruvate/2-oxoglutarate dehydrogenase complex, dihydrolipoamide dehydrogenase (E3) component, and related enzymes	C	Energy production and conversion
/gene_family="3156"	COG0057	1e-103	47	368	1	335	1	326	335	Glyceraldehyde-3-phosphate dehydrogenase/erythrose-4-phosphate dehydrogenase	G	Carbohydrate transport and metabolism
/gene_family="625"	COG0600	5e-63	49	234	9	264	3	258	258	ABC-type nitrate/sulfonate/bicarbonate transport system, permease component	P	Inorganic ion transport and metabolism
/gene_family="2789"	COG1376	2e-11	22	62.2	28	165	103	232	232	Uncharacterized protein conserved in bacteria	S	Function unknown
/gene_family="1382"	COG5424	1e-16	20	80.4	24	243	11	227	242	Pyrroloquinoline quinone (Coenzyme PQQ) biosynthesis protein C	H	Coenzyme transport and metabolism
/gene_family="730"	COG0705	1e-13	26	70.5	9	216	8	210	228	Uncharacterized membrane protein (homolog of Drosophila rhomboid)	R	General function prediction only
/gene_family="931"	COG2208	5e-25	25	108	101	313	120	341	367	Serine phosphatase RsbU, regulator of sigma subunit	TK	Multiple classes
/gene_family="2412"	COG0642	6e-36	30	145	185	467	40	336	336	Signal transduction histidine kinase	T	Signal transduction mechanisms
/gene_family="893"	COG2141	4e-51	25	195	29	424	4	336	336	Coenzyme F420-dependent N5,N10-methylene tetrahydromethanopterin reductase and related flavin-dependent oxidoreductases	C	Energy production and conversion
/gene_family="2683"	COG0841	0	53	1010	1	1043	2	1009	1009	Cation/multidrug efflux pump	V	Defense mechanisms
/gene_family="2467"	COG1966	1e-164	43	573	38	689	1	573	575	Carbon starvation protein, predicted membrane protein	T	Signal transduction mechanisms
/gene_family="3246"	COG1376	2e-23	25	103	204	415	13	230	232	Uncharacterized protein conserved in bacteria	S	Function unknown
/gene_family="1222"	COG1171	6e-99	52	354	11	346	7	347	347	Threonine dehydratase	E	Amino acid transport and metabolism
/gene_family="3389"	COG1464	2e-59	40	223	1	278	1	265	268	ABC-type metal ion transport system, periplasmic component/surface antigen	P	Inorganic ion transport and metabolism
/gene_family="3408"	COG2207	6e-14	32	72.2	233	334	16	118	127	AraC-type DNA-binding domain-containing proteins	K	Transcription
/gene_family="199"	COG0771	1e-117	44	415	10	447	11	446	448	UDP-N-acetylmuramoylalanine-D-glutamate ligase	M	Cell wall/membrane/envelope biogenesis
/gene_family="2954"	COG2274	1e-162	36	566	10	700	14	698	709	ABC-type bacteriocin/lantibiotic exporters, contain an N-terminal double-glycine peptidase domain	V	Defense mechanisms
/gene_family="3077"	COG1802	2e-23	29	103	1	217	9	224	230	Transcriptional regulators	K	Transcription
/gene_family="565"	COG0325	4e-72	51	264	4	226	3	228	228	Predicted enzyme with a TIM-barrel fold	R	General function prediction only
/gene_family="2462"	COG1544	3e-13	32	67.2	1	99	1	91	110	Ribosome-associated protein Y (PSrp-1)	J	Translation, ribosomal structure and biogenesis
/gene_family="3529"	COG0745	2e-54	42	205	1	216	1	225	229	Response regulators consisting of a CheY-like receiver domain and a winged-helix DNA-binding domain	TK	Multiple classes
/gene_family="793"	COG2308	1e-165	50	576	44	512	7	477	488	Uncharacterized conserved protein	S	Function unknown
/gene_family="3877"	COG0001	1e-180	62	625	5	432	5	430	432	Glutamate-1-semialdehyde aminotransferase	H	Coenzyme transport and metabolism
/gene_family="3412"	COG1410	0	56	1118	325	1193	1	842	842	Methionine synthase I, cobalamin-binding domain	E	Amino acid transport and metabolism
/gene_family="3412"	COG0646	1e-119	57	423	1	323	2	310	311	Methionine synthase I (cobalamin-dependent), methyltransferase domain	E	Amino acid transport and metabolism
/gene_family="1272"	COG1925	2e-18	40	83.7	15	102	1	88	88	Phosphotransferase system, HPr-related proteins	G	Carbohydrate transport and metabolism
/gene_family="11"	COG2706	3e-60	31	225	55	413	3	344	346	3-carboxymuconate cyclase	G	Carbohydrate transport and metabolism
/gene_family="3122"	COG1113	1e-115	41	408	11	470	6	461	462	Gamma-aminobutyrate permease and related permeases	E	Amino acid transport and metabolism
/gene_family="1958"	COG0231	5e-40	45	157	1	133	1	131	131	Translation elongation factor P (EF-P)/translation initiation factor 5A (eIF-5A)	J	Translation, ribosomal structure and biogenesis
/gene_family="1705"	COG1522	7e-29	40	119	1	150	6	154	154	Transcriptional regulators	K	Transcription
/gene_family="1001"	COG2844	0	42	768	10	879	6	863	867	UTP:GlnB (protein PII) uridylyltransferase	O	Posttranslational modification, protein turnover, chaperones
/gene_family="1364"	COG5455	2e-05	28	41.1	22	105	46	126	129	Predicted integral membrane protein	S	Function unknown
/gene_family="2270"	COG0778	2e-25	29	108	1	201	3	207	207	Nitroreductase	C	Energy production and conversion
/gene_family="1519"	COG3288	7e-94	50	337	2	369	1	356	356	NAD/NADP transhydrogenase alpha subunit	C	Energy production and conversion
/gene_family="1638"	COG2941	2e-51	40	195	7	209	1	202	204	Ubiquinone biosynthesis protein COQ7	H	Coenzyme transport and metabolism
/gene_family="2144"	COG1187	4e-64	44	238	1	245	1	248	248	16S rRNA uridine-516 pseudouridylate synthase and related pseudouridylate synthases	J	Translation, ribosomal structure and biogenesis
/gene_family="2034"	COG1695	3e-10	21	58.3	2	129	9	137	138	Predicted transcriptional regulators	K	Transcription
/gene_family="220"	COG0204	1e-14	19	74.2	35	292	9	255	255	1-acyl-sn-glycerol-3-phosphate acyltransferase	I	Lipid transport and metabolism
/gene_family="4164"	COG0702	5e-13	20	68	6	213	1	198	275	Predicted nucleoside-diphosphate-sugar epimerases	MG	Multiple classes
/gene_family="3110"	COG2805	1e-157	67	547	11	352	3	345	353	Tfp pilus assembly protein, pilus retraction ATPase PilT	NU	Multiple classes
/gene_family="1145"	COG1680	7e-29	24	122	5	385	15	362	390	Beta-lactamase class C and other penicillin binding proteins	V	Defense mechanisms
/gene_family="1173"	COG0237	6e-53	42	200	1	197	1	197	201	Dephospho-CoA kinase	H	Coenzyme transport and metabolism
/gene_family="410"	COG0331	2e-50	36	193	1	290	2	298	310	(acyl-carrier-protein) S-malonyltransferase	I	Lipid transport and metabolism
/gene_family="427"	COG1250	2e-52	32	199	4	243	3	235	307	3-hydroxyacyl-CoA dehydrogenase	I	Lipid transport and metabolism
/gene_family="1892"	COG0429	4e-35	27	142	50	358	19	337	345	Predicted hydrolase of the alpha/beta-hydrolase fold	R	General function prediction only
/gene_family="250"	COG3844	1e-146	54	512	1	405	4	406	407	Kynureninase	E	Amino acid transport and metabolism
/gene_family="1726"	COG3539	4e-08	24	52.9	187	339	36	184	184	P pilus assembly protein, pilin FimA	NU	Multiple classes
/gene_family="2869"	COG0782	2e-31	42	128	6	157	1	151	151	Transcription elongation factor	K	Transcription
/gene_family="912"	COG3696	0.0005	22	39.4	34	206	453	623	1027	Putative silver efflux pump	P	Inorganic ion transport and metabolism
/gene_family="2753"	COG3174	8e-24	24	105	50	417	1	370	371	Predicted membrane protein	S	Function unknown
/gene_family="787"	COG1629	2e-26	16	114	8	704	24	768	768	Outer membrane receptor proteins, mostly Fe transport	P	Inorganic ion transport and metabolism
/gene_family="1492"	COG2764	4e-24	32	103	3	144	2	131	136	Uncharacterized protein conserved in bacteria	S	Function unknown
/gene_family="652"	COG4108	0	64	844	5	530	3	528	528	Peptide chain release factor RF-3	J	Translation, ribosomal structure and biogenesis
/gene_family="3794"	COG0376	0	67	1078	1	718	12	730	730	Catalase (peroxidase I)	P	Inorganic ion transport and metabolism
/gene_family="2058"	COG0765	2e-41	29	162	37	274	4	222	222	ABC-type amino acid transport system, permease component	E	Amino acid transport and metabolism
/gene_family="1359"	COG0450	3e-60	39	224	1	192	1	194	194	Peroxiredoxin	O	Posttranslational modification, protein turnover, chaperones
/gene_family="3353"	COG1279	2e-46	46	178	6	201	2	199	202	Lysine efflux permease	R	General function prediction only
/gene_family="3147"	COG2823	5e-21	27	94.7	2	190	7	196	196	Predicted periplasmic or secreted lipoprotein	R	General function prediction only
/gene_family="603"	COG0850	1e-27	31	116	4	229	1	209	219	Septum formation inhibitor	D	Cell cycle control, cell division, chromosome partitioning
/gene_family="680"	COG1192	3e-55	41	208	1	251	1	253	259	ATPases involved in chromosome partitioning	D	Cell cycle control, cell division, chromosome partitioning
/gene_family="572"	COG1267	1e-26	45	112	25	168	19	160	160	Phosphatidylglycerophosphatase A and related proteins	I	Lipid transport and metabolism
/gene_family="3982"	COG2755	9e-23	33	99	2	183	5	209	216	Lysophospholipase L1 and related esterases	E	Amino acid transport and metabolism
/gene_family="152"	COG5455	1e-12	25	65.8	5	135	2	127	129	Predicted integral membrane protein	S	Function unknown
/gene_family="1714"	COG0834	7e-34	29	137	6	278	3	275	275	ABC-type amino acid transport/signal transduction systems, periplasmic component/domain	ET	Multiple classes
/gene_family="310"	COG0720	1e-13	28	70.4	1	142	3	122	127	6-pyruvoyl-tetrahydropterin synthase	H	Coenzyme transport and metabolism
/gene_family="2696"	COG2961	2e-80	45	292	1	285	1	279	279	Protein involved in catabolism of external DNA	R	General function prediction only
/gene_family="471"	COG1320	3e-19	39	87.6	2	108	1	108	113	Multisubunit Na+/H+ antiporter, MnhG subunit	P	Inorganic ion transport and metabolism
/gene_family="1871"	COG2186	7e-42	37	164	1	238	9	241	241	Transcriptional regulators	K	Transcription
/gene_family="876"	COG1123	0	51	655	8	570	3	535	539	ATPase components of various ABC-type transport systems, contain duplicated ATPase	R	General function prediction only
/gene_family="2967"	COG4922	2e-05	26	41.5	12	124	15	125	129	Uncharacterized protein conserved in bacteria	S	Function unknown
/gene_family="69"	COG1553	9e-20	39	89.2	1	122	1	126	126	Uncharacterized conserved protein involved in intracellular sulfur reduction	P	Inorganic ion transport and metabolism
/gene_family="1135"	COG0846	3e-57	39	215	3	230	14	245	250	NAD-dependent protein deacetylases, SIR2 family	K	Transcription
/gene_family="4819"	COG0076	2e-91	30	329	33	498	5	452	460	Glutamate decarboxylase and related PLP-dependent proteins	E	Amino acid transport and metabolism
/gene_family="3792"	COG1680	1e-38	25	154	27	414	28	389	390	Beta-lactamase class C and other penicillin binding proteins	V	Defense mechanisms
/gene_family="3165"	COG1733	2e-31	49	128	13	112	9	107	120	Predicted transcriptional regulators	K	Transcription
/gene_family="685"	COG0488	1e-145	44	509	1	531	1	530	530	ATPase components of ABC transporters with duplicated ATPase domains	R	General function prediction only
/gene_family="1499"	COG0232	2e-62	27	233	4	440	9	410	412	dGTP triphosphohydrolase	F	Nucleotide transport and metabolism
/gene_family="788"	COG0744	1e-146	41	511	120	702	40	606	661	Membrane carboxypeptidase (penicillin-binding protein)	M	Cell wall/membrane/envelope biogenesis
/gene_family="1560"	COG0196	1e-78	41	287	1	324	1	302	304	FAD synthase	H	Coenzyme transport and metabolism
/gene_family="926"	COG2156	1e-50	43	192	14	197	3	190	190	K+-transporting ATPase, c chain	P	Inorganic ion transport and metabolism
/gene_family="2726"	COG4774	2e-60	24	227	80	729	81	750	750	Outer membrane receptor for monomeric catechols	P	Inorganic ion transport and metabolism
/gene_family="900"	COG0126	1e-136	52	478	1	395	2	394	395	3-phosphoglycerate kinase	G	Carbohydrate transport and metabolism
/gene_family="3345"	COG4799	0	45	637	12	533	1	526	526	Acetyl-CoA carboxylase, carboxyltransferase component (subunits alpha and beta)	I	Lipid transport and metabolism
/gene_family="1916"	COG0548	2e-85	53	309	27	296	2	265	265	Acetylglutamate kinase	E	Amino acid transport and metabolism
/gene_family="597"	COG0654	4e-71	34	261	1	402	1	387	387	2-polyprenyl-6-methoxyphenol hydroxylase and related FAD-dependent oxidoreductases	HC	Multiple classes
/gene_family="2692"	COG0189	3e-67	40	249	1	310	1	313	318	Glutathione synthase/Ribosomal protein S6 modification enzyme (glutaminyl transferase)	HJ	Multiple classes
/gene_family="2272"	COG0773	1e-169	52	588	16	475	1	454	459	UDP-N-acetylmuramate-alanine ligase	M	Cell wall/membrane/envelope biogenesis
/gene_family="267"	COG0657	9e-49	32	187	71	348	27	310	312	Esterase/lipase	I	Lipid transport and metabolism
/gene_family="330"	COG0028	0	49	659	4	566	2	549	550	Thiamine pyrophosphate-requiring enzymes [acetolactate synthase, pyruvate dehydrogenase (cytochrome), glyoxylate carboligase, phosphonopyruvate decarboxylase]	EH	Multiple classes
/gene_family="2226"	COG1162	1e-75	40	277	82	352	35	299	301	Predicted GTPases	R	General function prediction only
/gene_family="2998"	COG3696	0	46	1170	14	1041	1	1018	1027	Putative silver efflux pump	P	Inorganic ion transport and metabolism
/gene_family="1260"	COG1280	1e-23	27	103	4	205	2	205	208	Putative threonine efflux protein	E	Amino acid transport and metabolism
/gene_family="4350"	COG1414	2e-31	25	129	11	252	1	240	246	Transcriptional regulator	K	Transcription
/gene_family="1981"	COG3168	1e-28	34	119	8	170	5	166	170	Tfp pilus assembly protein PilP	NU	Multiple classes
/gene_family="3600"	COG0653	0	56	1044	2	901	1	822	822	Preprotein translocase subunit SecA (ATPase, RNA helicase)	U	Intracellular trafficking, secretion, and vesicular transport
/gene_family="3753"	COG4783	9e-06	22	45.7	337	547	265	475	484	Putative Zn-dependent protease, contains TPR repeats	R	General function prediction only
/gene_family="3204"	COG0847	6e-10	18	57.9	1	217	13	231	243	DNA polymerase III, epsilon subunit and related 3'-5' exonucleases	L	Replication, recombination and repair
/gene_family="1573"	COG0625	9e-19	24	87.2	4	225	1	191	211	Glutathione S-transferase	O	Posttranslational modification, protein turnover, chaperones
/gene_family="1231"	COG2814	0.0002	19	41.3	25	219	3	194	394	Arabinose efflux permease	G	Carbohydrate transport and metabolism
/gene_family="3022"	COG0328	2e-42	44	167	2	147	1	154	154	Ribonuclease HI	L	Replication, recombination and repair
/gene_family="3022"	COG0847	2e-41	31	164	221	459	3	242	243	DNA polymerase III, epsilon subunit and related 3'-5' exonucleases	L	Replication, recombination and repair
/gene_family="3160"	COG0778	5e-11	26	61.1	9	178	5	192	207	Nitroreductase	C	Energy production and conversion
/gene_family="3333"	COG0558	1e-23	40	102	1	194	6	190	192	Phosphatidylglycerophosphate synthase	I	Lipid transport and metabolism
/gene_family="1772"	COG0679	1e-08	21	54.2	21	287	28	307	311	Predicted permeases	R	General function prediction only
/gene_family="799"	COG2226	9e-08	27	51	64	175	30	155	238	Methylase involved in ubiquinone/menaquinone biosynthesis	H	Coenzyme transport and metabolism
/gene_family="1486"	COG0285	1e-106	38	378	6	427	1	424	427	Folylpolyglutamate synthase	H	Coenzyme transport and metabolism
/gene_family="2594"	COG0078	1e-118	51	417	1	300	4	310	310	Ornithine carbamoyltransferase	E	Amino acid transport and metabolism
/gene_family="1839"	COG1595	2e-20	28	92.5	45	199	37	182	182	DNA-directed RNA polymerase specialized sigma subunit, sigma24 homolog	K	Transcription
/gene_family="4065"	COG0369	2e-82	28	301	341	848	4	587	587	Sulfite reductase, alpha subunit (flavoprotein)	P	Inorganic ion transport and metabolism
/gene_family="789"	COG0316	3e-36	57	143	1	106	4	110	110	Uncharacterized conserved protein	S	Function unknown
/gene_family="3235"	COG0072	1e-173	41	601	143	791	1	650	650	Phenylalanyl-tRNA synthetase beta subunit	J	Translation, ribosomal structure and biogenesis
/gene_family="3235"	COG2517	4e-07	39	50.8	45	141	122	205	219	Predicted RNA-binding protein containing a C-terminal EMAP domain	R	General function prediction only
/gene_family="4149"	COG3327	5e-06	20	45.4	4	230	3	230	291	Phenylacetic acid-responsive transcriptional repressor	K	Transcription
/gene_family="1682"	COG0758	8e-76	38	277	31	382	21	350	350	Predicted Rossmann fold nucleotide-binding protein involved in DNA uptake	LU	Multiple classes
/gene_family="1461"	COG3138	1e-130	57	459	1	337	1	336	336	Arginine/ornithine N-succinyltransferase beta subunit	E	Amino acid transport and metabolism
/gene_family="4076"	COG0767	3e-58	43	218	1	257	9	265	267	ABC-type transport system involved in resistance to organic solvents, permease component	Q	Secondary metabolites biosynthesis, transport and catabolism
/gene_family="2141"	COG2022	8e-99	57	353	1	260	3	260	262	Uncharacterized enzyme of thiazole biosynthesis	H	Coenzyme transport and metabolism
/gene_family="1908"	COG0560	2e-59	55	223	189	398	2	212	212	Phosphoserine phosphatase	E	Amino acid transport and metabolism
/gene_family="1908"	COG3830	0.0002	23	40.6	2	80	1	80	90	ACT domain-containing protein	T	Signal transduction mechanisms
/gene_family="1976"	COG0568	4e-66	36	245	11	288	60	334	342	DNA-directed RNA polymerase, sigma subunit (sigma70/sigma32)	K	Transcription
/gene_family="5"	COG3503	6e-51	34	195	2	338	8	317	323	Predicted membrane protein	S	Function unknown
/gene_family="1844"	COG0028	1e-102	32	366	6	526	3	527	550	Thiamine pyrophosphate-requiring enzymes [acetolactate synthase, pyruvate dehydrogenase (cytochrome), glyoxylate carboligase, phosphonopyruvate decarboxylase]	EH	Multiple classes
/gene_family="429"	COG0436	1e-109	44	390	7	393	1	391	393	Aspartate/tyrosine/aromatic aminotransferase	E	Amino acid transport and metabolism
/gene_family="1501"	COG0795	7e-32	25	131	2	353	3	364	364	Predicted permeases	R	General function prediction only
/gene_family="1750"	COG0242	3e-59	52	221	1	165	1	168	168	N-formylmethionyl-tRNA deformylase	J	Translation, ribosomal structure and biogenesis
/gene_family="506"	COG0125	4e-57	48	214	1	198	4	201	208	Thymidylate kinase	F	Nucleotide transport and metabolism
/gene_family="480"	COG1960	2e-49	25	191	125	481	12	352	393	Acyl-CoA dehydrogenases	I	Lipid transport and metabolism
/gene_family="2416"	COG0724	3e-12	41	63.5	1	79	116	194	306	RNA-binding proteins (RRM domain)	R	General function prediction only
/gene_family="2284"	COG0339	1e-118	30	418	23	660	2	675	683	Zn-dependent oligopeptidases	E	Amino acid transport and metabolism
/gene_family="710"	COG3634	0	69	783	1	520	1	518	520	Alkyl hydroperoxide reductase, large subunit	O	Posttranslational modification, protein turnover, chaperones
/gene_family="1068"	COG0365	1e-140	37	493	28	544	8	524	528	Acyl-coenzyme A synthetases/AMP-(fatty) acid ligases	I	Lipid transport and metabolism
/gene_family="2465"	COG0583	2e-28	22	119	3	297	1	296	297	Transcriptional regulator	K	Transcription
/gene_family="108"	COG0591	3e-42	21	168	4	459	6	454	493	Na+/proline symporter	ER	Multiple classes
/gene_family="108"	COG0642	7e-33	27	136	765	1032	74	336	336	Signal transduction histidine kinase	T	Signal transduction mechanisms
/gene_family="108"	COG2204	5e-07	26	51.1	1044	1153	3	114	464	Response regulator containing CheY-like receiver, AAA-type ATPase, and DNA-binding domains	T	Signal transduction mechanisms
/gene_family="2823"	COG1802	9e-37	30	147	8	226	7	222	230	Transcriptional regulators	K	Transcription
/gene_family="1086"	COG0815	4e-92	32	332	22	503	16	506	518	Apolipoprotein N-acyltransferase	M	Cell wall/membrane/envelope biogenesis
/gene_family="3298"	COG0568	1e-94	50	341	269	626	1	342	342	DNA-directed RNA polymerase, sigma subunit (sigma70/sigma32)	K	Transcription
/gene_family="567"	COG0210	7e-96	34	345	9	628	2	644	655	Superfamily I DNA and RNA helicases	L	Replication, recombination and repair
/gene_family="3438"	COG0159	1e-83	48	303	1	265	1	265	265	Tryptophan synthase alpha chain	E	Amino acid transport and metabolism
/gene_family="501"	COG0747	3e-43	22	170	4	587	3	541	556	ABC-type dipeptide transport system, periplasmic component	E	Amino acid transport and metabolism
/gene_family="884"	COG0007	6e-92	59	331	216	456	4	242	244	Uroporphyrinogen-III methylase	H	Coenzyme transport and metabolism
/gene_family="884"	COG1648	1e-46	37	181	1	208	1	207	210	Siroheme synthase (precorrin-2 oxidase/ferrochelatase domain)	H	Coenzyme transport and metabolism
/gene_family="1300"	COG2105	1e-06	29	45.7	37	140	1	97	120	Uncharacterized conserved protein	S	Function unknown
/gene_family="3064"	COG0596	8e-19	20	87.8	26	275	20	277	282	Predicted hydrolases or acyltransferases (alpha/beta hydrolase superfamily)	R	General function prediction only
/gene_family="2706"	COG4970	1e-14	24	72.7	2	166	5	169	181	Tfp pilus assembly protein FimT	NU	Multiple classes
/gene_family="1253"	COG1651	3e-16	20	78.7	1	230	3	242	244	Protein-disulfide isomerase	O	Posttranslational modification, protein turnover, chaperones
/gene_family="2031"	COG0825	1e-107	59	381	8	266	55	314	317	Acetyl-CoA carboxylase alpha subunit	I	Lipid transport and metabolism
/gene_family="2241"	COG1160	1e-154	48	538	1	440	2	444	444	Predicted GTPases	R	General function prediction only
/gene_family="1757"	COG1196	9e-06	21	43.5	1	174	184	357	1163	Chromosome segregation ATPases	D	Cell cycle control, cell division, chromosome partitioning
/gene_family="1013"	COG2814	0.0004	20	39.8	61	328	56	307	394	Arabinose efflux permease	G	Carbohydrate transport and metabolism
/gene_family="2822"	COG0251	6e-15	23	73.4	4	134	1	127	130	Putative translation initiation inhibitor, yjgF family	J	Translation, ribosomal structure and biogenesis
/gene_family="2601"	COG3420	3e-05	22	43.4	129	303	152	311	408	Nitrous oxidase accessory protein	P	Inorganic ion transport and metabolism
/gene_family="3879"	COG0667	1e-83	37	303	1	349	1	316	316	Predicted oxidoreductases (related to aryl-alcohol dehydrogenases)	C	Energy production and conversion
/gene_family="3491"	COG0372	1e-139	53	489	29	423	1	385	390	Citrate synthase	C	Energy production and conversion
/gene_family="1733"	COG0402	1e-88	35	320	34	428	20	411	421	Cytosine deaminase and related metal-dependent hydrolases	FR	Multiple classes
/gene_family="302"	COG0055	0	73	820	1	464	1	465	468	F0F1-type ATP synthase, beta subunit	C	Energy production and conversion
/gene_family="1509"	COG1146	5e-09	40	52.9	4	65	5	68	68	Ferredoxin	C	Energy production and conversion
/gene_family="2889"	COG1274	0	62	872	2	607	7	607	608	Phosphoenolpyruvate carboxykinase (GTP)	C	Energy production and conversion
/gene_family="1362"	COG1280	1e-24	35	106	3	214	2	206	208	Putative threonine efflux protein	E	Amino acid transport and metabolism
/gene_family="3213"	COG1450	5e-86	30	312	7	669	8	567	587	Type II secretory pathway, component PulD	NU	Multiple classes
/gene_family="424"	COG0766	1e-177	62	613	1	418	1	419	421	UDP-N-acetylglucosamine enolpyruvyl transferase	M	Cell wall/membrane/envelope biogenesis
/gene_family="329"	COG0456	2e-13	29	68.1	1	128	11	153	177	Acetyltransferases	R	General function prediction only
/gene_family="4146"	COG1294	7e-80	42	291	1	376	1	346	346	Cytochrome bd-type quinol oxidase, subunit 2	C	Energy production and conversion
/gene_family="654"	COG3698	1e-63	48	236	42	242	48	249	250	Predicted periplasmic protein	S	Function unknown
/gene_family="2062"	COG1171	7e-43	40	166	1	139	1	140	347	Threonine dehydratase	E	Amino acid transport and metabolism
/gene_family="84"	COG0583	8e-32	24	131	5	300	3	295	297	Transcriptional regulator	K	Transcription
/gene_family="1847"	COG0243	2e-89	24	324	4	757	34	764	765	Anaerobic dehydrogenases, typically selenocysteine-containing	C	Energy production and conversion
/gene_family="1326"	COG0718	7e-18	50	82.2	1	100	5	101	105	Uncharacterized protein conserved in bacteria	S	Function unknown
/gene_family="1122"	COG1720	5e-40	45	158	9	162	10	152	156	Uncharacterized conserved protein	S	Function unknown
/gene_family="341"	COG1989	5e-34	38	138	15	285	3	251	254	Type II secretory pathway, prepilin signal peptidase PulO and related peptidases	NOU	Multiple classes
/gene_family="659"	COG0024	4e-90	52	324	5	256	2	254	255	Methionine aminopeptidase	J	Translation, ribosomal structure and biogenesis
/gene_family="3462"	COG0334	1e-144	50	506	11	421	1	411	411	Glutamate dehydrogenase/leucine dehydrogenase	E	Amino acid transport and metabolism
/gene_family="1042"	COG1136	4e-73	49	267	5	222	1	218	226	ABC-type antimicrobial peptide transport system, ATPase component	V	Defense mechanisms
/gene_family="223"	COG3211	2e-84	40	307	389	777	274	616	616	Predicted phosphatase	R	General function prediction only
/gene_family="739"	COG0406	4e-16	21	78.3	1	226	2	207	208	Fructose-2,6-bisphosphatase	G	Carbohydrate transport and metabolism
/gene_family="3125"	COG0681	5e-12	29	65.4	44	151	12	166	166	Signal peptidase I	U	Intracellular trafficking, secretion, and vesicular transport
/gene_family="2061"	COG0141	1e-153	53	535	12	440	1	422	425	Histidinol dehydrogenase	E	Amino acid transport and metabolism
/gene_family="502"	COG2814	1e-60	36	227	8	393	1	387	394	Arabinose efflux permease	G	Carbohydrate transport and metabolism
/gene_family="3588"	COG1448	1e-162	55	564	1	397	1	396	396	Aspartate/tyrosine/aromatic aminotransferase	E	Amino acid transport and metabolism
/gene_family="1558"	COG0134	5e-79	50	287	9	263	1	254	254	Indole-3-glycerol phosphate synthase	E	Amino acid transport and metabolism
/gene_family="3049"	COG0460	3e-62	28	232	1	325	1	322	333	Homoserine dehydrogenase	E	Amino acid transport and metabolism
/gene_family="2136"	COG3501	2e-82	28	301	14	633	5	550	550	Uncharacterized protein conserved in bacteria	S	Function unknown
/gene_family="2136"	COG4253	2e-35	32	145	816	1053	30	259	278	Uncharacterized protein conserved in bacteria	S	Function unknown
/gene_family="1727"	COG4770	1e-174	52	606	5	448	3	450	645	Acetyl/propionyl-CoA carboxylase, alpha subunit	I	Lipid transport and metabolism
/gene_family="1727"	COG0511	5e-10	30	59.7	485	572	50	138	140	Biotin carboxyl carrier protein	I	Lipid transport and metabolism
/gene_family="1590"	COG1092	7e-79	34	288	390	730	45	387	393	Predicted SAM-dependent methyltransferases	R	General function prediction only
/gene_family="1590"	COG0116	7e-77	36	282	8	390	3	370	381	Predicted N6-adenine-specific DNA methylase	L	Replication, recombination and repair
/gene_family="1510"	COG0715	6e-45	31	175	17	324	7	321	335	ABC-type nitrate/sulfonate/bicarbonate transport systems, periplasmic components	P	Inorganic ion transport and metabolism
/gene_family="1864"	COG0203	6e-44	71	169	1	116	1	116	116	Ribosomal protein L17	J	Translation, ribosomal structure and biogenesis
/gene_family="4494"	COG2267	2e-26	23	113	71	339	21	297	298	Lysophospholipase	I	Lipid transport and metabolism
/gene_family="1661"	COG2070	1e-55	33	210	1	343	5	323	336	Dioxygenases related to 2-nitropropane dioxygenase	R	General function prediction only
/gene_family="2923"	COG1949	1e-78	66	285	3	181	2	180	184	Oligoribonuclease (3'->5' exoribonuclease)	A	RNA processing and modification
/gene_family="2532"	COG2212	4e-08	39	49.7	2	90	1	89	89	Multisubunit Na+/H+ antiporter, MnhF subunit	P	Inorganic ion transport and metabolism
/gene_family="1219"	COG0801	3e-40	49	157	4	143	3	146	160	7,8-dihydro-6-hydroxymethylpterin-pyrophosphokinase	H	Coenzyme transport and metabolism
/gene_family="864"	COG3128	2e-80	58	291	4	227	6	229	229	Uncharacterized iron-regulated protein	S	Function unknown
/gene_family="2829"	COG4681	9e-42	41	163	1	176	1	178	181	Uncharacterized protein conserved in bacteria	S	Function unknown
/gene_family="1699"	COG0511	8e-22	43	96.3	6	136	1	137	140	Biotin carboxyl carrier protein	I	Lipid transport and metabolism
/gene_family="3383"	COG0491	8e-23	29	100	1	172	13	211	252	Zn-dependent hydrolases, including glyoxylases	R	General function prediction only
/gene_family="3015"	COG1280	3e-06	17	45.3	1	194	3	206	208	Putative threonine efflux protein	E	Amino acid transport and metabolism
/gene_family="2046"	COG3150	1e-09	27	56.5	3	141	2	170	191	Predicted esterase	R	General function prediction only
/gene_family="1517"	COG2814	2e-16	21	80.6	18	393	16	388	394	Arabinose efflux permease	G	Carbohydrate transport and metabolism
/gene_family="559"	COG1154	0	52	821	13	629	2	623	627	Deoxyxylulose-5-phosphate synthase	HI	Multiple classes
/gene_family="1549"	COG0697	0.0001	23	41	3	285	9	286	292	Permeases of the drug/metabolite transporter (DMT) superfamily	GER	Multiple classes
/gene_family="3694"	COG3079	1e-17	26	83.1	1	166	1	169	186	Uncharacterized protein conserved in bacteria	S	Function unknown
/gene_family="2666"	COG1490	5e-53	51	200	1	145	1	145	145	D-Tyr-tRNAtyr deacylase	J	Translation, ribosomal structure and biogenesis
/gene_family="2614"	COG0060	0	49	1173	12	939	2	933	933	Isoleucyl-tRNA synthetase	J	Translation, ribosomal structure and biogenesis
/gene_family="2944"	COG0227	6e-20	58	88.8	1	76	1	77	77	Ribosomal protein L28	J	Translation, ribosomal structure and biogenesis
/gene_family="3464"	COG2850	8e-80	40	291	8	337	12	335	383	Uncharacterized conserved protein	S	Function unknown
/gene_family="2213"	COG1951	1e-104	47	371	1	303	1	297	297	Tartrate dehydratase alpha subunit/Fumarate hydratase class I, N-terminal domain	C	Energy production and conversion
/gene_family="2213"	COG1838	3e-64	54	239	315	491	2	178	184	Tartrate dehydratase beta subunit/Fumarate hydratase class I, C-terminal domain	C	Energy production and conversion
/gene_family="825"	COG0268	2e-12	53	64.5	2	87	2	87	88	Ribosomal protein S20	J	Translation, ribosomal structure and biogenesis
/gene_family="1915"	COG1629	5e-26	20	112	8	415	330	766	768	Outer membrane receptor proteins, mostly Fe transport	P	Inorganic ion transport and metabolism
/gene_family="455"	COG0571	1e-64	49	239	12	229	10	230	235	dsRNA-specific ribonuclease	K	Transcription
/gene_family="2407"	COG0224	9e-97	52	346	5	289	1	286	287	F0F1-type ATP synthase, gamma subunit	C	Energy production and conversion
/gene_family="2311"	COG3852	3e-88	41	319	1	361	1	353	363	Signal transduction histidine kinase, nitrogen specific	T	Signal transduction mechanisms
/gene_family="1853"	COG2259	1e-11	36	62.3	13	145	7	139	142	Predicted membrane protein	S	Function unknown
/gene_family="1539"	COG0077	2e-89	48	322	97	369	1	277	279	Prephenate dehydratase	E	Amino acid transport and metabolism
/gene_family="1539"	COG1605	4e-16	41	79.2	6	96	2	92	101	Chorismate mutase	E	Amino acid transport and metabolism
/gene_family="1263"	COG1028	3e-36	34	145	1	242	4	250	251	Dehydrogenases with different specificities (related to short-chain alcohol dehydrogenases)	IQR	Multiple classes
/gene_family="1265"	COG1587	1e-28	27	120	6	255	7	244	248	Uroporphyrinogen-III synthase	H	Coenzyme transport and metabolism
/gene_family="2253"	COG1196	8e-07	15	48.9	97	375	663	947	1163	Chromosome segregation ATPases	D	Cell cycle control, cell division, chromosome partitioning
/gene_family="2303"	COG2003	1e-60	44	226	4	227	2	224	224	DNA repair proteins	L	Replication, recombination and repair
/gene_family="22"	COG0408	1e-116	56	410	4	309	2	303	303	Coproporphyrinogen III oxidase	H	Coenzyme transport and metabolism
/gene_family="1845"	COG4372	0.0006	21	39	118	261	86	232	499	Uncharacterized protein conserved in bacteria with the myosin-like domain	S	Function unknown
/gene_family="365"	COG0320	1e-127	60	449	13	312	1	300	306	Lipoate synthase	H	Coenzyme transport and metabolism
/gene_family="1553"	COG1914	3e-49	27	189	12	404	15	412	416	Mn2+ and Fe2+ transporters of the NRAMP family	P	Inorganic ion transport and metabolism
/gene_family="1079"	COG1488	2e-27	20	117	12	493	18	403	405	Nicotinic acid phosphoribosyltransferase	H	Coenzyme transport and metabolism
/gene_family="1944"	COG0628	9e-33	23	134	8	352	13	348	355	Predicted permease	R	General function prediction only
/gene_family="4136"	COG0199	3e-17	57	80.3	41	101	1	61	61	Ribosomal protein S14	J	Translation, ribosomal structure and biogenesis
/gene_family="2728"	COG0449	0	53	786	1	612	1	597	597	Glucosamine 6-phosphate synthetase, contains amidotransferase and phosphosugar isomerase domains	M	Cell wall/membrane/envelope biogenesis
/gene_family="328"	COG2207	8e-12	32	64.5	214	297	38	121	127	AraC-type DNA-binding domain-containing proteins	K	Transcription
/gene_family="765"	COG1195	1e-66	32	247	1	356	1	362	363	Recombinational DNA repair ATPase (RecF pathway)	L	Replication, recombination and repair
/gene_family="1154"	COG0596	1e-05	14	43.9	7	240	24	282	282	Predicted hydrolases or acyltransferases (alpha/beta hydrolase superfamily)	R	General function prediction only
/gene_family="2349"	COG0257	2e-06	63	44.4	1	38	1	38	38	Ribosomal protein L36	J	Translation, ribosomal structure and biogenesis
/gene_family="2792"	COG1171	1e-109	50	389	11	349	16	347	347	Threonine dehydratase	E	Amino acid transport and metabolism
/gene_family="3328"	COG4631	0	55	1016	3	785	6	781	781	Xanthine dehydrogenase, molybdopterin-binding subunit B	F	Nucleotide transport and metabolism
/gene_family="1395"	COG0049	6e-51	60	193	2	149	1	148	148	Ribosomal protein S7	J	Translation, ribosomal structure and biogenesis
/gene_family="999"	COG5380	2e-30	27	126	62	331	14	282	283	Lipase chaperone	O	Posttranslational modification, protein turnover, chaperones
/gene_family="259"	COG0342	1e-128	46	451	99	633	16	506	506	Preprotein translocase subunit SecD	U	Intracellular trafficking, secretion, and vesicular transport
/gene_family="3297"	COG1923	1e-26	75	112	1	67	1	68	77	Uncharacterized host factor I protein	R	General function prediction only
/gene_family="3297"	COG4907	0.0005	27	37.3	88	135	553	595	595	Predicted membrane protein	S	Function unknown
/gene_family="2804"	COG3485	6e-60	42	224	7	238	5	225	226	Protocatechuate 3,4-dioxygenase beta subunit	Q	Secondary metabolites biosynthesis, transport and catabolism
/gene_family="3737"	COG2225	1e-134	44	472	250	716	104	542	545	Malate synthase	C	Energy production and conversion
/gene_family="311"	COG2808	5e-70	54	257	1	191	1	191	209	Transcriptional regulator	K	Transcription
/gene_family="1832"	COG4106	4e-12	25	65.3	34	138	20	125	257	Trans-aconitate methyltransferase	R	General function prediction only
/gene_family="395"	COG2204	1e-94	50	340	126	423	147	456	464	Response regulator containing CheY-like receiver, AAA-type ATPase, and DNA-binding domains	T	Signal transduction mechanisms
/gene_family="839"	COG1539	8e-26	36	109	1	119	2	120	121	Dihydroneopterin aldolase	H	Coenzyme transport and metabolism
/gene_family="568"	COG2610	2e-93	48	336	8	452	2	442	442	H+/gluconate symporter and related permeases	GE	Multiple classes
/gene_family="2664"	COG1934	2e-25	33	108	18	176	10	167	173	Uncharacterized protein conserved in bacteria	S	Function unknown
/gene_family="3509"	COG3724	0	66	641	1	447	1	441	442	Succinylarginine dihydrolase	E	Amino acid transport and metabolism
/gene_family="2189"	COG0347	4e-40	74	156	1	112	1	112	112	Nitrogen regulatory protein PII	E	Amino acid transport and metabolism
/gene_family="1809"	COG1309	9e-10	21	57	1	186	3	192	201	Transcriptional regulator	K	Transcription
/gene_family="3545"	COG0497	1e-126	40	446	1	548	1	554	557	ATPase involved in DNA repair	L	Replication, recombination and repair
/gene_family="3294"	COG0308	1e-145	32	511	13	857	10	854	859	Aminopeptidase N	E	Amino acid transport and metabolism
/gene_family="2767"	COG3485	3e-25	25	109	52	276	2	206	226	Protocatechuate 3,4-dioxygenase beta subunit	Q	Secondary metabolites biosynthesis, transport and catabolism
/gene_family="4407"	COG0729	4e-59	29	223	557	906	259	594	594	Outer membrane protein	M	Cell wall/membrane/envelope biogenesis
/gene_family="1672"	COG1404	2e-09	24	57.7	62	444	45	420	508	Subtilisin-like serine proteases	O	Posttranslational modification, protein turnover, chaperones
/gene_family="587"	COG0838	5e-26	37	110	1	122	2	122	123	NADH:ubiquinone oxidoreductase subunit 3 (chain A)	C	Energy production and conversion
/gene_family="764"	COG0693	1e-25	35	109	1	190	1	186	188	Putative intracellular protease/amidase	R	General function prediction only
/gene_family="1408"	COG2877	1e-126	61	443	7	284	2	279	279	3-deoxy-D-manno-octulosonic acid (KDO) 8-phosphate synthase	M	Cell wall/membrane/envelope biogenesis
/gene_family="2555"	COG1131	2e-71	34	262	1	304	1	293	293	ABC-type multidrug transport system, ATPase component	V	Defense mechanisms
/gene_family="3334"	COG0013	0	55	1109	1	878	6	878	879	Alanyl-tRNA synthetase	J	Translation, ribosomal structure and biogenesis
/gene_family="178"	COG0741	2e-07	26	52.5	114	272	121	284	296	Soluble lytic murein transglycosylase and related regulatory proteins (some contain LysM/invasin domains)	M	Cell wall/membrane/envelope biogenesis
/gene_family="178"	COG1388	3e-06	27	47.9	722	843	1	124	124	FOG: LysM repeat	M	Cell wall/membrane/envelope biogenesis
/gene_family="178"	COG3858	0.0002	26	42.6	977	1069	4	95	423	Predicted glycosyl hydrolase	R	General function prediction only
/gene_family="2690"	COG1296	2e-33	40	135	11	233	9	227	238	Predicted branched-chain amino acid permease (azaleucine resistance)	E	Amino acid transport and metabolism
/gene_family="3704"	COG1814	5e-30	38	124	10	228	4	225	229	Uncharacterized membrane protein	S	Function unknown
/gene_family="58"	COG2814	9e-62	37	231	8	398	3	394	394	Arabinose efflux permease	G	Carbohydrate transport and metabolism
/gene_family="2715"	COG0229	7e-54	53	202	3	136	1	135	140	Conserved domain frequently associated with peptide methionine sulfoxide reductase	O	Posttranslational modification, protein turnover, chaperones
/gene_family="2210"	COG3265	5e-54	45	203	6	161	1	157	161	Gluconate kinase	G	Carbohydrate transport and metabolism
/gene_family="3498"	COG1463	2e-18	25	85.9	1	221	1	177	359	ABC-type transport system involved in resistance to organic solvents, periplasmic component	Q	Secondary metabolites biosynthesis, transport and catabolism
/gene_family="1648"	COG4656	0.0001	25	41.5	5	72	344	416	529	Predicted NADH:ubiquinone oxidoreductase, subunit RnfC	C	Energy production and conversion
/gene_family="3949"	COG1960	7e-93	41	334	6	386	1	387	393	Acyl-CoA dehydrogenases	I	Lipid transport and metabolism
/gene_family="861"	COG3232	2e-17	32	81.1	1	119	1	120	127	5-carboxymethyl-2-hydroxymuconate isomerase	E	Amino acid transport and metabolism
/gene_family="1398"	COG0809	1e-130	54	456	1	344	1	346	348	S-adenosylmethionine:tRNA-ribosyltransferase-isomerase (queuine synthetase)	J	Translation, ribosomal structure and biogenesis
/gene_family="4731"	COG1495	8e-16	35	77	11	161	18	165	170	Disulfide bond formation protein DsbB	O	Posttranslational modification, protein turnover, chaperones
/gene_family="691"	COG1028	2e-39	32	156	3	260	1	250	251	Dehydrogenases with different specificities (related to short-chain alcohol dehydrogenases)	IQR	Multiple classes
/gene_family="4593"	COG1043	7e-96	55	343	6	262	5	260	260	Acyl-[acyl carrier protein]--UDP-N-acetylglucosamine O-acyltransferase	M	Cell wall/membrane/envelope biogenesis
/gene_family="1528"	COG0845	4e-15	25	76.3	64	394	32	364	372	Membrane-fusion protein	M	Cell wall/membrane/envelope biogenesis
/gene_family="3612"	COG0502	1e-121	59	428	4	313	11	320	335	Biotin synthase and related enzymes	H	Coenzyme transport and metabolism
/gene_family="3702"	COG1765	2e-20	26	91.6	4	135	3	135	137	Predicted redox protein, regulator of disulfide bond formation	O	Posttranslational modification, protein turnover, chaperones
/gene_family="1399"	COG1009	1e-109	42	389	2	523	1	512	606	NADH:ubiquinone oxidoreductase subunit 5 (chain L)/Multisubunit Na+/H+ antiporter, MnhA subunit	CP	Multiple classes
/gene_family="1399"	COG2111	4e-14	35	74.3	627	773	19	161	162	Multisubunit Na+/H+ antiporter, MnhB subunit	P	Inorganic ion transport and metabolism
/gene_family="3650"	COG2050	0.0003	20	38.1	8	155	5	140	141	Uncharacterized protein, possibly involved in aromatic compounds catabolism	Q	Secondary metabolites biosynthesis, transport and catabolism
/gene_family="67"	COG0524	2e-41	30	163	5	330	1	308	311	Sugar kinases, ribokinase family	G	Carbohydrate transport and metabolism
/gene_family="813"	COG0583	9e-35	28	140	1	296	1	294	297	Transcriptional regulator	K	Transcription
/gene_family="694"	COG1073	1e-08	19	54.4	18	295	33	298	299	Hydrolases of the alpha/beta superfamily	R	General function prediction only
/gene_family="3134"	COG2916	2e-06	27	44.2	12	107	30	127	128	DNA-binding protein H-NS	R	General function prediction only
/gene_family="2160"	COG1466	3e-24	23	105	18	322	18	330	334	DNA polymerase III, delta subunit	L	Replication, recombination and repair
/gene_family="3852"	COG2878	2e-41	52	162	6	143	35	168	198	Predicted NADH:ubiquinone oxidoreductase, subunit RnfB	C	Energy production and conversion
/gene_family="2714"	COG1230	2e-30	23	126	143	327	12	208	296	Co/Zn/Cd efflux system component	P	Inorganic ion transport and metabolism
/gene_family="1806"	COG0318	1e-135	35	475	11	560	2	533	534	Acyl-CoA synthetases (AMP-forming)/AMP-acid ligases II	IQ	Multiple classes
/gene_family="3595"	COG0604	3e-48	29	185	1	325	1	326	326	NADPH:quinone reductase and related Zn-dependent oxidoreductases	CR	Multiple classes
/gene_family="3835"	COG1018	1e-42	28	166	5	253	4	266	266	Flavodoxin reductases (ferredoxin-NADPH reductases) family 1	C	Energy production and conversion
/gene_family="47"	COG0655	8e-16	24	77.1	1	184	1	205	207	Multimeric flavodoxin WrbA	R	General function prediction only
/gene_family="1711"	COG0589	5e-20	33	90.4	1	145	3	150	154	Universal stress protein UspA and related nucleotide-binding proteins	T	Signal transduction mechanisms
/gene_family="110"	COG0623	1e-108	65	384	3	260	1	256	259	Enoyl-[acyl-carrier-protein] reductase (NADH)	I	Lipid transport and metabolism
/gene_family="232"	COG2205	0	39	790	10	884	9	884	890	Osmosensitive K+ channel histidine kinase	T	Signal transduction mechanisms
/gene_family="2446"	COG0649	1e-159	50	555	198	595	1	398	398	NADH:ubiquinone oxidoreductase 49 kD subunit 7	C	Energy production and conversion
/gene_family="2446"	COG0852	1e-41	38	165	18	198	1	176	176	NADH:ubiquinone oxidoreductase 27 kD subunit	C	Energy production and conversion
/gene_family="2587"	COG0292	1e-36	76	144	1	118	1	118	118	Ribosomal protein L20	J	Translation, ribosomal structure and biogenesis
/gene_family="1713"	COG1354	2e-34	34	139	25	240	1	226	248	Uncharacterized conserved protein	S	Function unknown
/gene_family="261"	COG1230	2e-78	50	285	3	289	5	292	296	Co/Zn/Cd efflux system component	P	Inorganic ion transport and metabolism
/gene_family="2749"	COG4137	8e-42	37	164	5	269	2	265	265	ABC-type uncharacterized transport system, permease component	R	General function prediction only
/gene_family="604"	COG4539	3e-16	32	77.7	1	129	1	145	180	Predicted membrane protein	S	Function unknown
/gene_family="1000"	COG0607	2e-13	25	68.8	45	168	6	108	110	Rhodanese-related sulfurtransferase	P	Inorganic ion transport and metabolism
/gene_family="1694"	COG0657	2e-22	19	99	21	258	31	286	312	Esterase/lipase	I	Lipid transport and metabolism
/gene_family="1724"	COG0266	7e-85	51	307	1	267	1	273	273	Formamidopyrimidine-DNA glycosylase	L	Replication, recombination and repair
/gene_family="284"	COG1538	3e-72	38	266	18	466	1	448	457	Outer membrane protein	MU	Multiple classes
/gene_family="325"	COG0583	1e-37	27	150	10	301	3	292	297	Transcriptional regulator	K	Transcription
/gene_family="4277"	COG0096	2e-46	58	177	1	130	1	131	132	Ribosomal protein S8	J	Translation, ribosomal structure and biogenesis
/gene_family="698"	COG2814	3e-12	18	66.8	1	394	3	384	394	Arabinose efflux permease	G	Carbohydrate transport and metabolism
/gene_family="575"	COG3122	1e-20	36	92.8	1	178	40	215	215	Uncharacterized protein conserved in bacteria	S	Function unknown
/gene_family="3926"	COG0583	2e-29	29	123	5	294	1	288	297	Transcriptional regulator	K	Transcription
/gene_family="1691"	COG1215	5e-40	27	158	6	389	9	391	439	Glycosyltransferases, probably involved in cell wall biogenesis	M	Cell wall/membrane/envelope biogenesis
/gene_family="2782"	COG2217	0	49	782	81	821	4	713	713	Cation transport ATPase	P	Inorganic ion transport and metabolism
/gene_family="1913"	COG1509	7e-95	43	340	6	332	11	337	369	Lysine 2,3-aminomutase	E	Amino acid transport and metabolism
/gene_family="1873"	COG1309	3e-13	22	68.9	1	196	4	201	201	Transcriptional regulator	K	Transcription
/gene_family="630"	COG0009	1e-49	38	189	1	205	1	205	211	Putative translation factor (SUA5)	J	Translation, ribosomal structure and biogenesis
/gene_family="2963"	COG1381	9e-16	27	77.3	9	228	10	239	251	Recombinational DNA repair protein (RecF pathway)	L	Replication, recombination and repair
/gene_family="1623"	COG1109	9e-82	28	298	9	460	7	459	464	Phosphomannomutase	G	Carbohydrate transport and metabolism
/gene_family="27"	COG0394	6e-29	32	119	4	142	3	138	139	Protein-tyrosine-phosphatase	T	Signal transduction mechanisms
/gene_family="1965"	COG0689	6e-75	57	274	1	237	8	230	230	RNase PH	J	Translation, ribosomal structure and biogenesis
/gene_family="3267"	COG0466	0	55	1017	13	794	3	782	782	ATP-dependent Lon protease, bacterial type	O	Posttranslational modification, protein turnover, chaperones
/gene_family="2323"	COG1380	7e-17	33	79.8	18	139	7	128	128	Putative effector of murein hydrolase LrgA	R	General function prediction only
/gene_family="1500"	COG2905	2e-14	23	71.5	3	139	142	282	610	Predicted signal-transduction protein containing cAMP-binding and CBS domains	T	Signal transduction mechanisms
/gene_family="2468"	COG1714	7e-08	23	50.1	4	147	14	151	172	Predicted membrane protein/domain	S	Function unknown
/gene_family="475"	COG1077	1e-123	63	433	6	336	1	333	342	Actin-like ATPase involved in cell morphogenesis	D	Cell cycle control, cell division, chromosome partitioning
/gene_family="2527"	COG0129	0	55	775	2	593	24	570	575	Dihydroxyacid dehydratase/phosphogluconate dehydratase	EG	Multiple classes
/gene_family="3553"	COG0345	7e-69	46	253	8	270	3	266	266	Pyrroline-5-carboxylate reductase	E	Amino acid transport and metabolism
/gene_family="1534"	COG1251	8e-53	32	201	2	310	4	309	793	NAD(P)H-nitrite reductase	C	Energy production and conversion
/gene_family="391"	COG0848	1e-25	36	108	1	139	1	137	137	Biopolymer transport protein	U	Intracellular trafficking, secretion, and vesicular transport
/gene_family="2138"	COG1063	3e-66	34	245	1	352	2	350	350	Threonine dehydrogenase and related Zn-dependent dehydrogenases	ER	Multiple classes
/gene_family="2471"	COG3015	1e-17	21	82.8	1	157	2	171	178	Uncharacterized lipoprotein NlpE involved in copper resistance	MP	Multiple classes
/gene_family="3309"	COG1063	5e-45	27	175	1	379	1	350	350	Threonine dehydrogenase and related Zn-dependent dehydrogenases	ER	Multiple classes
/gene_family="2356"	COG1289	6e-53	21	202	9	646	4	632	674	Predicted membrane protein	S	Function unknown
/gene_family="3005"	COG2056	1e-141	54	495	1	474	1	444	444	Predicted permease	R	General function prediction only
/gene_family="3033"	COG2834	3e-28	32	118	5	231	1	210	211	Outer membrane lipoprotein-sorting protein	M	Cell wall/membrane/envelope biogenesis
/gene_family="2264"	COG1246	0.0002	31	38.3	38	107	33	99	153	N-acetylglutamate synthase and related acetyltransferases	E	Amino acid transport and metabolism
/gene_family="186"	COG1512	2e-44	38	173	94	360	30	271	271	Beta-propeller domains of methanol dehydrogenase type	R	General function prediction only
/gene_family="3105"	COG0160	1e-140	43	493	1	451	2	447	447	4-aminobutyrate aminotransferase and related aminotransferases	E	Amino acid transport and metabolism
/gene_family="911"	COG2081	6e-82	29	298	1	395	1	403	408	Predicted flavoproteins	R	General function prediction only
/gene_family="1931"	COG0300	2e-65	36	242	1	259	3	265	265	Short-chain dehydrogenases of various substrate specificities	R	General function prediction only
/gene_family="3542"	COG1012	1e-128	38	452	29	508	2	472	472	NAD-dependent aldehyde dehydrogenases	C	Energy production and conversion
/gene_family="60"	COG0318	1e-119	34	423	8	542	1	529	534	Acyl-CoA synthetases (AMP-forming)/AMP-acid ligases II	IQ	Multiple classes
/gene_family="815"	COG0746	1e-23	26	103	11	200	8	192	192	Molybdopterin-guanine dinucleotide biosynthesis protein A	H	Coenzyme transport and metabolism
/gene_family="3769"	COG2267	3e-07	20	50	86	392	26	298	298	Lysophospholipase	I	Lipid transport and metabolism
/gene_family="1435"	COG0443	1e-138	44	487	18	601	4	579	579	Molecular chaperone	O	Posttranslational modification, protein turnover, chaperones
/gene_family="158"	COG0010	1e-47	29	183	31	315	11	298	305	Arginase/agmatinase/formimionoglutamate hydrolase, arginase family	E	Amino acid transport and metabolism
/gene_family="1404"	COG1472	1e-72	42	266	3	310	6	308	397	Beta-glucosidase-related glycosidases	G	Carbohydrate transport and metabolism
/gene_family="573"	COG1028	2e-36	32	146	1	252	1	251	251	Dehydrogenases with different specificities (related to short-chain alcohol dehydrogenases)	IQR	Multiple classes
/gene_family="2564"	COG0742	2e-48	41	185	4	180	1	185	187	N6-adenine-specific methylase	L	Replication, recombination and repair
/gene_family="2591"	COG1823	1e-164	73	570	1	457	2	457	458	Predicted Na+/dicarboxylate symporter	R	General function prediction only
/gene_family="2010"	COG0855	0	53	871	10	689	2	684	696	Polyphosphate kinase	P	Inorganic ion transport and metabolism
/gene_family="2312"	COG2011	4e-69	56	254	1	217	6	222	222	ABC-type metal ion transport system, permease component	P	Inorganic ion transport and metabolism
/gene_family="2777"	COG0207	1e-112	63	397	1	280	3	268	268	Thymidylate synthase	F	Nucleotide transport and metabolism
/gene_family="1684"	COG3264	0.0009	19	37.2	36	192	19	202	835	Small-conductance mechanosensitive channel	M	Cell wall/membrane/envelope biogenesis
/gene_family="353"	COG1663	2e-68	40	253	3	315	1	314	336	Tetraacyldisaccharide-1-P 4'-kinase	M	Cell wall/membrane/envelope biogenesis
/gene_family="617"	COG2924	1e-22	48	98.1	1	89	1	88	90	Fe-S cluster protector protein	CO	Multiple classes
/gene_family="435"	COG0278	3e-39	54	153	7	107	3	104	105	Glutaredoxin-related protein	O	Posttranslational modification, protein turnover, chaperones
/gene_family="2207"	COG0130	1e-62	37	233	15	301	16	271	271	Pseudouridine synthase	J	Translation, ribosomal structure and biogenesis
/gene_family="608"	COG0507	4e-56	26	212	6	586	199	696	696	ATP-dependent exoDNAse (exonuclease V), alpha subunit - helicase superfamily I member	L	Replication, recombination and repair
/gene_family="2255"	COG3153	8e-05	15	40.6	18	172	6	131	171	Predicted acetyltransferase	R	General function prediction only
/gene_family="2910"	COG1526	2e-67	41	249	8	261	6	259	266	Uncharacterized protein required for formate dehydrogenase activity	C	Energy production and conversion
/gene_family="3841"	COG1983	4e-13	40	66.4	3	70	2	70	70	Putative stress-responsive transcriptional regulator	KT	Multiple classes
/gene_family="963"	COG3162	1e-24	37	104	1	102	1	102	102	Predicted membrane protein	S	Function unknown
/gene_family="2155"	COG0349	6e-50	25	191	5	367	1	361	361	Ribonuclease D	J	Translation, ribosomal structure and biogenesis
/gene_family="2401"	COG0233	4e-59	52	220	1	184	3	187	187	Ribosome recycling factor	J	Translation, ribosomal structure and biogenesis
/gene_family="2028"	COG1660	8e-86	43	310	3	280	2	284	286	Predicted P-loop-containing kinase	R	General function prediction only
/gene_family="400"	COG4461	1e-19	40	88.5	1	105	1	99	185	Uncharacterized protein conserved in bacteria, putative lipoprotein	S	Function unknown
/gene_family="3079"	COG1090	1e-74	41	273	5	300	1	296	297	Predicted nucleoside-diphosphate sugar epimerase	R	General function prediction only
/gene_family="1228"	COG4591	1e-106	46	379	16	426	1	408	408	ABC-type transport system, involved in lipoprotein release, permease component	M	Cell wall/membrane/envelope biogenesis
/gene_family="1052"	COG0133	1e-164	58	570	9	400	1	391	396	Tryptophan synthase beta chain	E	Amino acid transport and metabolism
/gene_family="986"	COG1211	1e-52	39	199	9	236	1	228	230	4-diphosphocytidyl-2-methyl-D-erithritol synthase	I	Lipid transport and metabolism
/gene_family="2914"	COG0508	6e-74	36	271	160	511	49	403	404	Pyruvate/2-oxoglutarate dehydrogenase complex, dihydrolipoamide acyltransferase (E2) component, and related enzymes	C	Energy production and conversion
/gene_family="2914"	COG0511	3e-07	35	50.4	19	77	79	137	140	Biotin carboxyl carrier protein	I	Lipid transport and metabolism
/gene_family="537"	COG1946	2e-18	22	86.5	22	263	28	283	289	Acyl-CoA thioesterase	I	Lipid transport and metabolism
/gene_family="4538"	COG0757	4e-56	54	210	3	149	1	146	146	3-dehydroquinate dehydratase II	E	Amino acid transport and metabolism
/gene_family="2278"	COG0138	0	68	779	3	524	2	515	515	AICAR transformylase/IMP cyclohydrolase PurH (only IMP cyclohydrolase domain in Aful)	F	Nucleotide transport and metabolism
/gene_family="3780"	COG0079	1e-84	40	306	11	358	2	350	356	Histidinol-phosphate/aromatic aminotransferase and cobyric acid decarboxylase	E	Amino acid transport and metabolism
/gene_family="2410"	COG0642	5e-36	28	145	112	435	8	329	336	Signal transduction histidine kinase	T	Signal transduction mechanisms
/gene_family="2372"	COG0801	3e-08	26	51	10	125	6	131	160	7,8-dihydro-6-hydroxymethylpterin-pyrophosphokinase	H	Coenzyme transport and metabolism
/gene_family="2354"	COG0184	4e-27	55	112	1	89	1	89	89	Ribosomal protein S15P/S13E	J	Translation, ribosomal structure and biogenesis
/gene_family="2583"	COG1051	4e-20	31	91.2	32	166	1	141	145	ADP-ribose pyrophosphatase	F	Nucleotide transport and metabolism
/gene_family="201"	COG5006	2e-06	21	46.8	35	305	34	286	292	Predicted permease, DMT superfamily	R	General function prediction only
/gene_family="122"	COG3633	1e-127	62	447	1	394	7	399	407	Na+/serine symporter	E	Amino acid transport and metabolism
/gene_family="4359"	COG3238	8e-21	38	93	7	153	2	147	150	Uncharacterized protein conserved in bacteria	S	Function unknown
/gene_family="1990"	COG0841	0	47	1009	2	1037	1	1009	1009	Cation/multidrug efflux pump	V	Defense mechanisms
/gene_family="2964"	COG1117	1e-128	65	449	47	300	2	253	253	ABC-type phosphate transport system, ATPase component	P	Inorganic ion transport and metabolism
/gene_family="985"	COG4535	1e-64	42	240	4	276	13	279	293	Putative Mg2+ and Co2+ transporter CorC	P	Inorganic ion transport and metabolism
/gene_family="2220"	COG0583	1e-28	27	120	3	294	1	290	297	Transcriptional regulator	K	Transcription
/gene_family="1286"	COG0259	4e-65	46	240	7	218	4	214	214	Pyridoxamine-phosphate oxidase	H	Coenzyme transport and metabolism
/gene_family="917"	COG0271	2e-20	47	90.4	1	89	1	90	90	Stress-induced morphogen (activity unknown)	T	Signal transduction mechanisms
/gene_family="405"	COG0820	1e-128	52	452	29	391	1	349	349	Predicted Fe-S-cluster redox enzyme	R	General function prediction only
/gene_family="31"	COG0175	3e-59	36	222	1	302	11	261	261	3'-phosphoadenosine 5'-phosphosulfate sulfotransferase (PAPS reductase)/FAD synthetase and related enzymes	EH	Multiple classes
/gene_family="1856"	COG1018	2e-42	28	166	1	255	2	265	266	Flavodoxin reductases (ferredoxin-NADPH reductases) family 1	C	Energy production and conversion
/gene_family="1289"	COG0583	4e-22	23	98.9	2	293	2	292	297	Transcriptional regulator	K	Transcription
/gene_family="1050"	COG0300	1e-40	28	160	7	264	4	258	265	Short-chain dehydrogenases of various substrate specificities	R	General function prediction only
/gene_family="128"	COG3332	4e-49	36	188	1	233	1	238	270	Uncharacterized conserved protein	S	Function unknown
/gene_family="1238"	COG2199	2e-27	31	117	305	470	3	173	181	FOG: GGDEF domain	T	Signal transduction mechanisms
/gene_family="245"	COG2193	4e-47	58	180	1	154	1	154	157	Bacterioferritin (cytochrome b1)	P	Inorganic ion transport and metabolism
/gene_family="1964"	COG0779	9e-30	36	123	1	174	1	153	153	Uncharacterized protein conserved in bacteria	S	Function unknown
/gene_family="3576"	COG1044	5e-83	42	301	6	328	4	326	338	UDP-3-O-[3-hydroxymyristoyl] glucosamine N-acyltransferase	M	Cell wall/membrane/envelope biogenesis
/gene_family="1966"	COG1238	5e-26	43	109	3	141	18	156	161	Predicted membrane protein	S	Function unknown
/gene_family="2438"	COG2233	2e-98	44	352	6	443	3	445	451	Xanthine/uracil permeases	F	Nucleotide transport and metabolism
/gene_family="639"	COG3024	2e-10	61	57.8	4	49	7	53	65	Uncharacterized protein conserved in bacteria	S	Function unknown
/gene_family="2779"	COG0782	6e-42	55	163	6	157	1	150	151	Transcription elongation factor	K	Transcription
/gene_family="2633"	COG0531	1e-30	29	127	11	442	20	457	466	Amino acid transporters	E	Amino acid transport and metabolism
/gene_family="383"	COG0800	9e-56	46	210	1	206	3	208	211	2-keto-3-deoxy-6-phosphogluconate aldolase	G	Carbohydrate transport and metabolism
/gene_family="3068"	COG0148	0	65	632	1	428	1	423	423	Enolase	G	Carbohydrate transport and metabolism
/gene_family="817"	COG1674	1e-132	36	466	386	1010	246	853	858	DNA segregation ATPase FtsK/SpoIIIE and related proteins	D	Cell cycle control, cell division, chromosome partitioning
/gene_family="2183"	COG0596	7e-28	24	118	59	327	2	279	282	Predicted hydrolases or acyltransferases (alpha/beta hydrolase superfamily)	R	General function prediction only
/gene_family="1046"	COG1143	3e-39	42	154	11	172	15	170	172	Formate hydrogenlyase subunit 6/NADH:ubiquinone oxidoreductase 23 kD subunit (chain I)	C	Energy production and conversion
/gene_family="1951"	COG1181	2e-76	44	279	6	304	1	317	317	D-alanine-D-alanine ligase and related ATP-grasp enzymes	M	Cell wall/membrane/envelope biogenesis
/gene_family="14"	COG0080	6e-53	74	199	2	141	1	139	141	Ribosomal protein L11	J	Translation, ribosomal structure and biogenesis
/gene_family="2245"	COG0034	1e-175	51	607	1	486	4	470	470	Glutamine phosphoribosylpyrophosphate amidotransferase	F	Nucleotide transport and metabolism
/gene_family="3685"	COG1053	4e-99	27	355	6	555	5	562	562	Succinate dehydrogenase/fumarate reductase, flavoprotein subunit	C	Energy production and conversion
/gene_family="4007"	COG0069	0	57	629	710	1182	6	482	485	Glutamate synthase domain 2	E	Amino acid transport and metabolism
/gene_family="4007"	COG0067	1e-125	50	444	13	391	1	371	371	Glutamate synthase domain 1	E	Amino acid transport and metabolism
/gene_family="4007"	COG0070	3e-83	47	304	1192	1478	3	279	301	Glutamate synthase domain 3	E	Amino acid transport and metabolism
/gene_family="2161"	COG1538	2e-40	22	160	29	438	41	456	457	Outer membrane protein	MU	Multiple classes
/gene_family="1104"	COG0793	4e-64	36	239	219	608	41	404	406	Periplasmic protease	M	Cell wall/membrane/envelope biogenesis
/gene_family="591"	COG0578	1e-154	49	539	5	481	6	489	532	Glycerol-3-phosphate dehydrogenase	C	Energy production and conversion
/gene_family="2190"	COG1173	1e-55	41	210	159	380	67	287	289	ABC-type dipeptide/oligopeptide/nickel transport systems, permease components	EP	Multiple classes
/gene_family="3249"	COG0509	4e-38	57	149	1	124	3	128	131	Glycine cleavage system H protein (lipoate-binding)	E	Amino acid transport and metabolism
/gene_family="948"	COG2207	5e-19	34	88.8	179	303	2	123	127	AraC-type DNA-binding domain-containing proteins	K	Transcription
/gene_family="2839"	COG0185	2e-34	68	137	1	91	1	91	93	Ribosomal protein S19	J	Translation, ribosomal structure and biogenesis
/gene_family="2082"	COG0101	3e-83	46	301	1	258	1	257	266	Pseudouridylate synthase	J	Translation, ribosomal structure and biogenesis
/gene_family="1579"	COG0491	4e-19	27	88.4	1	228	10	250	252	Zn-dependent hydrolases, including glyoxylases	R	General function prediction only
/gene_family="3865"	COG0751	0	50	780	1	689	1	691	691	Glycyl-tRNA synthetase, beta subunit	J	Translation, ribosomal structure and biogenesis
/gene_family="1530"	COG1902	2e-87	38	316	1	343	3	336	363	NADH:flavin oxidoreductases, Old Yellow Enzyme family	C	Energy production and conversion
/gene_family="2650"	COG0816	7e-29	40	119	7	138	2	134	141	Predicted endonuclease involved in recombination (possible Holliday junction resolvase in Mycoplasmas and B. subtilis)	L	Replication, recombination and repair
/gene_family="3645"	COG1686	1e-102	43	367	3	382	10	389	389	D-alanyl-D-alanine carboxypeptidase	M	Cell wall/membrane/envelope biogenesis
/gene_family="1796"	COG4336	3e-92	55	331	13	265	12	265	265	Uncharacterized conserved protein	S	Function unknown
/gene_family="403"	COG1143	8e-06	23	41.9	4	76	52	129	172	Formate hydrogenlyase subunit 6/NADH:ubiquinone oxidoreductase 23 kD subunit (chain I)	C	Energy production and conversion
/gene_family="1187"	COG0356	4e-49	38	188	2	291	1	246	246	F0F1-type ATP synthase, subunit a	C	Energy production and conversion
/gene_family="1902"	COG0550	0	49	658	24	597	3	555	570	Topoisomerase IA	L	Replication, recombination and repair
/gene_family="1902"	COG0551	6e-13	32	70.2	671	764	13	105	140	Zn-finger domain associated with topoisomerase type I	L	Replication, recombination and repair
/gene_family="2288"	COG0583	4e-40	29	159	3	292	2	293	297	Transcriptional regulator	K	Transcription
/gene_family="3423"	COG1197	0	48	1298	11	1147	3	1133	1139	Transcription-repair coupling factor (superfamily II helicase)	LK	Multiple classes
/gene_family="196"	COG1788	1e-68	54	252	2	220	1	217	220	Acyl CoA:acetate/3-ketoacid CoA transferase, alpha subunit	I	Lipid transport and metabolism
/gene_family="2501"	COG0545	3e-49	41	188	25	229	5	205	205	FKBP-type peptidyl-prolyl cis-trans isomerases 1	O	Posttranslational modification, protein turnover, chaperones
/gene_family="1162"	COG0754	3e-94	39	338	1	386	1	387	387	Glutathionylspermidine synthase	E	Amino acid transport and metabolism
/gene_family="670"	COG0819	2e-50	40	192	1	213	1	215	218	Putative transcription activator	K	Transcription
/gene_family="272"	COG0518	3e-40	38	158	13	193	5	186	198	GMP synthase - Glutamine amidotransferase domain	F	Nucleotide transport and metabolism
/gene_family="2766"	COG0677	1e-130	41	458	6	423	10	431	436	UDP-N-acetyl-D-mannosaminuronate dehydrogenase	M	Cell wall/membrane/envelope biogenesis
/gene_family="83"	COG4775	1e-168	33	586	10	841	6	766	766	Outer membrane protein/protective antigen OMA87	M	Cell wall/membrane/envelope biogenesis
/gene_family="2112"	COG1522	5e-21	32	93.6	1	155	1	154	154	Transcriptional regulators	K	Transcription
/gene_family="3405"	COG3123	1e-18	35	84.6	14	105	3	92	94	Uncharacterized protein conserved in bacteria	S	Function unknown
/gene_family="387"	COG3705	2e-58	31	220	6	363	2	362	390	ATP phosphoribosyltransferase involved in histidine biosynthesis	E	Amino acid transport and metabolism
/gene_family="3242"	COG1716	1e-10	30	60	17	94	85	162	191	FOG: FHA domain	T	Signal transduction mechanisms
/gene_family="1731"	COG0219	2e-55	54	207	2	154	3	152	155	Predicted rRNA methylase (SpoU class)	J	Translation, ribosomal structure and biogenesis
/gene_family="3797"	COG0105	1e-55	65	208	2	136	1	135	135	Nucleoside diphosphate kinase	F	Nucleotide transport and metabolism
/gene_family="1802"	COG0811	2e-39	43	155	14	224	1	213	216	Biopolymer transport proteins	U	Intracellular trafficking, secretion, and vesicular transport
/gene_family="1950"	COG0831	5e-42	75	162	1	99	1	99	100	Urea amidohydrolase (urease) gamma subunit	E	Amino acid transport and metabolism
/gene_family="2826"	COG0433	1e-32	24	134	18	511	1	520	520	Predicted ATPase	R	General function prediction only
/gene_family="4313"	COG0066	2e-77	54	282	1	212	1	191	191	3-isopropylmalate dehydratase small subunit	E	Amino acid transport and metabolism
/gene_family="4151"	COG4731	8e-12	28	63.1	66	145	85	162	162	Uncharacterized protein conserved in bacteria	S	Function unknown
/gene_family="737"	COG1651	6e-18	21	84.5	5	236	11	243	244	Protein-disulfide isomerase	O	Posttranslational modification, protein turnover, chaperones
/gene_family="899"	COG1620	1e-153	55	534	14	551	1	522	522	L-lactate permease	C	Energy production and conversion
/gene_family="2942"	COG0365	0	44	663	66	622	1	525	528	Acyl-coenzyme A synthetases/AMP-(fatty) acid ligases	I	Lipid transport and metabolism
/gene_family="3569"	COG0796	7e-66	37	243	1	265	1	263	269	Glutamate racemase	M	Cell wall/membrane/envelope biogenesis
/gene_family="944"	COG0817	5e-53	51	200	5	162	1	159	160	Holliday junction resolvasome, endonuclease subunit	L	Replication, recombination and repair
/gene_family="2408"	COG0655	6e-31	31	127	5	196	6	206	207	Multimeric flavodoxin WrbA	R	General function prediction only
/gene_family="3135"	COG0218	1e-57	51	216	42	234	5	197	200	Predicted GTPase	R	General function prediction only
/gene_family="577"	COG2132	1e-37	23	151	26	361	34	314	451	Putative multicopper oxidases	Q	Secondary metabolites biosynthesis, transport and catabolism
/gene_family="2203"	COG0251	9e-20	25	88.8	6	119	10	129	130	Putative translation initiation inhibitor, yjgF family	J	Translation, ribosomal structure and biogenesis
/gene_family="525"	COG3339	2e-12	34	65	1	72	17	87	116	Uncharacterized conserved protein	S	Function unknown
/gene_family="2033"	COG0165	0	62	650	1	456	5	459	459	Argininosuccinate lyase	E	Amino acid transport and metabolism
/gene_family="3530"	COG1289	4e-85	28	309	1	680	27	668	674	Predicted membrane protein	S	Function unknown
/gene_family="1695"	COG0206	3e-99	54	355	15	338	9	331	338	Cell division GTPase	D	Cell cycle control, cell division, chromosome partitioning
/gene_family="1671"	COG1282	1e-147	52	514	11	479	9	463	463	NAD/NADP transhydrogenase beta subunit	C	Energy production and conversion
/gene_family="818"	COG1330	2e-99	25	357	4	1115	3	1005	1078	Exonuclease V gamma subunit	L	Replication, recombination and repair
/gene_family="2431"	COG1280	4e-10	21	58.4	4	194	7	208	208	Putative threonine efflux protein	E	Amino acid transport and metabolism
/gene_family="3329"	COG3193	5e-24	34	103	1	132	2	136	141	Uncharacterized protein, possibly involved in utilization of glycolate and propanediol	R	General function prediction only
/gene_family="708"	COG3323	3e-28	47	116	1	100	5	104	109	Uncharacterized protein conserved in bacteria	S	Function unknown
/gene_family="3426"	COG0015	1e-108	33	386	10	455	1	435	438	Adenylosuccinate lyase	F	Nucleotide transport and metabolism
/gene_family="1848"	COG2340	1e-22	34	99.5	50	186	76	204	207	Uncharacterized protein with SCP/PR1 domains	S	Function unknown
/gene_family="179"	COG2350	3e-17	36	80.3	2	97	1	92	92	Uncharacterized protein conserved in bacteria	S	Function unknown
/gene_family="1849"	COG3248	3e-19	20	88.5	6	241	15	284	284	Nucleoside-binding outer membrane protein	M	Cell wall/membrane/envelope biogenesis
/gene_family="1256"	COG3077	9e-08	25	48.3	1	94	1	88	88	DNA-damage-inducible protein J	L	Replication, recombination and repair
/gene_family="1658"	COG3560	1e-75	59	276	35	230	5	200	200	Predicted oxidoreductase related to nitroreductase	R	General function prediction only
/gene_family="4896"	COG0690	3e-12	35	64.3	74	143	4	73	73	Preprotein translocase subunit SecE	U	Intracellular trafficking, secretion, and vesicular transport
/gene_family="2114"	COG1451	2e-28	25	119	7	214	11	214	223	Predicted metal-dependent hydrolase	R	General function prediction only
/gene_family="3564"	COG1272	1e-35	41	143	3	209	14	224	226	Predicted membrane protein, hemolysin III homolog	R	General function prediction only
/gene_family="3500"	COG2216	0	64	828	3	564	112	678	681	High-affinity K+ transport system, ATPase chain B	P	Inorganic ion transport and metabolism
/gene_family="1314"	COG0327	2e-59	34	222	2	252	1	250	250	Uncharacterized conserved protein	S	Function unknown
/gene_family="2845"	COG2814	3e-10	20	60.2	66	358	56	322	394	Arabinose efflux permease	G	Carbohydrate transport and metabolism
/gene_family="2529"	COG2194	1e-123	38	436	4	529	17	544	555	Predicted membrane-associated, metal-dependent hydrolase	R	General function prediction only
/gene_family="134"	COG3194	1e-44	48	172	3	165	1	161	168	Ureidoglycolate hydrolase	F	Nucleotide transport and metabolism
/gene_family="2254"	COG0381	1e-103	42	369	1	378	1	373	383	UDP-N-acetylglucosamine 2-epimerase	M	Cell wall/membrane/envelope biogenesis
/gene_family="3735"	COG0039	1e-65	30	243	5	328	1	312	313	Malate/lactate dehydrogenases	C	Energy production and conversion
/gene_family="3209"	COG4829	3e-30	43	123	1	90	1	90	98	Muconolactone delta-isomerase	Q	Secondary metabolites biosynthesis, transport and catabolism
/gene_family="1884"	COG2267	7e-29	23	121	42	321	28	295	298	Lysophospholipase	I	Lipid transport and metabolism
/gene_family="2977"	COG1975	8e-40	24	157	4	323	1	257	278	Xanthine and CO dehydrogenases maturation factor, XdhC/CoxF family	O	Posttranslational modification, protein turnover, chaperones
/gene_family="3521"	COG4774	5e-61	24	229	23	696	46	750	750	Outer membrane receptor for monomeric catechols	P	Inorganic ion transport and metabolism
/gene_family="3593"	COG1219	0	69	673	12	418	1	404	408	ATP-dependent protease Clp, ATPase subunit	O	Posttranslational modification, protein turnover, chaperones
/gene_family="2172"	COG0156	1e-104	39	373	1	385	1	384	388	7-keto-8-aminopelargonate synthetase and related enzymes	H	Coenzyme transport and metabolism
/gene_family="114"	COG5006	8e-59	50	220	16	287	17	289	292	Predicted permease, DMT superfamily	R	General function prediction only
/gene_family="333"	COG2894	1e-109	60	387	10	277	2	268	272	Septum formation inhibitor-activating ATPase	D	Cell cycle control, cell division, chromosome partitioning
/gene_family="1995"	COG0769	1e-112	39	400	23	485	11	472	475	UDP-N-acetylmuramyl tripeptide synthase	M	Cell wall/membrane/envelope biogenesis
/gene_family="2971"	COG0503	5e-34	36	137	4	180	8	179	179	Adenine/guanine phosphoribosyltransferases and related PRPP-binding proteins	F	Nucleotide transport and metabolism
/gene_family="1302"	COG1280	3e-16	27	78.4	1	203	1	208	208	Putative threonine efflux protein	E	Amino acid transport and metabolism
/gene_family="1193"	COG0069	1e-116	29	411	60	514	18	484	485	Glutamate synthase domain 2	E	Amino acid transport and metabolism
/gene_family="116"	COG0583	4e-25	23	108	7	297	1	288	297	Transcriptional regulator	K	Transcription
/gene_family="3675"	COG0104	0	60	627	2	437	1	429	430	Adenylosuccinate synthase	F	Nucleotide transport and metabolism
/gene_family="536"	COG0009	1e-35	31	143	6	189	16	196	211	Putative translation factor (SUA5)	J	Translation, ribosomal structure and biogenesis
/gene_family="303"	COG0661	9e-78	32	284	36	414	56	425	517	Predicted unusual protein kinase	R	General function prediction only
/gene_family="1746"	COG3239	3e-25	21	109	3	320	16	312	343	Fatty acid desaturase	I	Lipid transport and metabolism
/gene_family="139"	COG1960	1e-57	31	217	1	398	1	392	393	Acyl-CoA dehydrogenases	I	Lipid transport and metabolism
/gene_family="211"	COG2271	1e-16	20	81.4	61	427	55	435	448	Sugar phosphate permease	G	Carbohydrate transport and metabolism
/gene_family="4533"	COG1960	8e-83	39	300	8	386	5	387	393	Acyl-CoA dehydrogenases	I	Lipid transport and metabolism
/gene_family="3139"	COG1196	1e-152	30	531	1	1143	1	1162	1163	Chromosome segregation ATPases	D	Cell cycle control, cell division, chromosome partitioning
/gene_family="102"	COG0642	1e-38	31	155	207	528	32	336	336	Signal transduction histidine kinase	T	Signal transduction mechanisms
/gene_family="102"	COG0784	8e-17	33	83.4	662	793	5	127	130	FOG: CheY-like receiver	T	Signal transduction mechanisms
/gene_family="102"	COG2198	5e-07	26	50.5	812	889	6	83	122	FOG: HPt domain	T	Signal transduction mechanisms
/gene_family="3157"	COG0209	1e-168	34	586	161	890	4	649	651	Ribonucleotide reductase, alpha subunit	F	Nucleotide transport and metabolism
/gene_family="3157"	COG1328	2e-10	32	61.8	11	116	3	98	700	Oxygen-sensitive ribonucleoside-triphosphate reductase	F	Nucleotide transport and metabolism
/gene_family="3202"	COG3110	5e-07	17	48	1	221	1	215	216	Uncharacterized protein conserved in bacteria	S	Function unknown
/gene_family="3885"	COG3816	3e-35	38	141	26	195	17	188	205	Uncharacterized protein conserved in bacteria	S	Function unknown
/gene_family="743"	COG1671	1e-39	43	155	5	152	3	148	150	Uncharacterized protein conserved in bacteria	S	Function unknown
/gene_family="3903"	COG0406	2e-31	33	129	1	192	7	199	208	Fructose-2,6-bisphosphatase	G	Carbohydrate transport and metabolism
/gene_family="2004"	COG0340	2e-31	31	129	26	235	2	222	238	Biotin-(acetyl-CoA carboxylase) ligase	H	Coenzyme transport and metabolism
/gene_family="1936"	COG5495	6e-12	20	65.1	1	249	11	266	289	Uncharacterized conserved protein	S	Function unknown
/gene_family="1790"	COG0315	2e-36	50	146	1	142	15	156	157	Molybdenum cofactor biosynthesis enzyme	H	Coenzyme transport and metabolism
/gene_family="1790"	COG1058	8e-07	22	48.3	147	288	1	151	255	Predicted nucleotide-utilizing enzyme related to molybdopterin-biosynthesis enzyme MoeA	R	General function prediction only
/gene_family="2879"	COG0598	5e-46	24	178	6	337	8	322	322	Mg2+ and Co2+ transporters	P	Inorganic ion transport and metabolism
/gene_family="2952"	COG3169	2e-22	45	97.7	5	120	3	116	116	Uncharacterized protein conserved in bacteria	S	Function unknown
/gene_family="2571"	COG1028	1e-40	38	160	1	245	1	251	251	Dehydrogenases with different specificities (related to short-chain alcohol dehydrogenases)	IQR	Multiple classes
/gene_family="2263"	COG1286	2e-14	28	72.6	1	142	1	144	182	Uncharacterized membrane protein, required for colicin V production	R	General function prediction only
/gene_family="369"	COG1230	3e-54	33	205	9	318	8	293	296	Co/Zn/Cd efflux system component	P	Inorganic ion transport and metabolism
/gene_family="549"	COG0192	0	69	667	1	388	1	388	388	S-adenosylmethionine synthetase	H	Coenzyme transport and metabolism
/gene_family="1640"	COG2256	1e-151	52	527	3	416	9	428	436	ATPase related to the helicase subunit of the Holliday junction resolvase	L	Replication, recombination and repair
/gene_family="1160"	COG1764	2e-39	48	154	1	137	1	139	143	Predicted redox protein, regulator of disulfide bond formation	O	Posttranslational modification, protein turnover, chaperones
/gene_family="2487"	COG0210	1e-161	43	562	5	659	1	655	655	Superfamily I DNA and RNA helicases	L	Replication, recombination and repair
/gene_family="2974"	COG0539	1e-165	58	575	1	532	1	524	541	Ribosomal protein S1	J	Translation, ribosomal structure and biogenesis
/gene_family="1597"	COG1109	1e-100	35	360	1	450	4	456	464	Phosphomannomutase	G	Carbohydrate transport and metabolism
/gene_family="3941"	COG0553	1e-40	25	162	123	930	48	842	866	Superfamily II DNA/RNA helicases, SNF2 family	KL	Multiple classes
/gene_family="222"	COG1902	3e-85	39	308	1	351	3	360	363	NADH:flavin oxidoreductases, Old Yellow Enzyme family	C	Energy production and conversion
/gene_family="1345"	COG0094	5e-75	64	273	1	178	1	178	180	Ribosomal protein L5	J	Translation, ribosomal structure and biogenesis
/gene_family="510"	COG0394	3e-29	37	121	5	162	3	139	139	Protein-tyrosine-phosphatase	T	Signal transduction mechanisms
/gene_family="2409"	COG0426	2e-48	27	186	1	264	2	260	388	Uncharacterized flavoproteins	C	Energy production and conversion
/gene_family="1343"	COG1006	5e-22	45	96.4	4	110	1	111	115	Multisubunit Na+/H+ antiporter, MnhC subunit	P	Inorganic ion transport and metabolism
/gene_family="3575"	COG0620	3e-71	31	262	1	339	1	330	330	Methionine synthase II (cobalamin-independent)	E	Amino acid transport and metabolism
/gene_family="349"	COG2142	9e-12	27	62.5	4	119	6	114	117	Succinate dehydrogenase, hydrophobic anchor subunit	C	Energy production and conversion
/gene_family="2616"	COG0625	4e-30	26	124	2	202	1	201	211	Glutathione S-transferase	O	Posttranslational modification, protein turnover, chaperones
/gene_family="2494"	COG3687	4e-49	35	188	15	260	17	261	280	Predicted metal-dependent hydrolase	R	General function prediction only
/gene_family="3887"	COG1459	1e-100	40	357	1	401	1	396	397	Type II secretory pathway, component PulF	NU	Multiple classes
/gene_family="3154"	COG2913	3e-19	33	87.4	1	106	4	112	147	Small protein A (tmRNA-binding)	J	Translation, ribosomal structure and biogenesis
/gene_family="2286"	COG1185	0	58	944	3	696	1	692	692	Polyribonucleotide nucleotidyltransferase (polynucleotide phosphorylase)	J	Translation, ribosomal structure and biogenesis
/gene_family="890"	COG0721	4e-20	41	89.9	12	104	3	95	96	Asp-tRNAAsn/Glu-tRNAGln amidotransferase C subunit	J	Translation, ribosomal structure and biogenesis
/gene_family="3152"	COG0685	6e-64	40	237	3	277	13	289	291	5,10-methylenetetrahydrofolate reductase	E	Amino acid transport and metabolism
/gene_family="667"	COG4291	3e-38	35	151	10	223	15	227	228	Predicted membrane protein	S	Function unknown
/gene_family="1485"	COG0596	2e-28	26	119	16	261	14	282	282	Predicted hydrolases or acyltransferases (alpha/beta hydrolase superfamily)	R	General function prediction only
/gene_family="1470"	COG3264	2e-30	30	126	20	273	550	804	835	Small-conductance mechanosensitive channel	M	Cell wall/membrane/envelope biogenesis
/gene_family="2392"	COG1502	2e-55	28	210	56	505	38	424	438	Phosphatidylserine/phosphatidylglycerophosphate/cardiolipin synthases and related enzymes	I	Lipid transport and metabolism
/gene_family="112"	COG0160	1e-135	47	474	1	419	14	447	447	4-aminobutyrate aminotransferase and related aminotransferases	E	Amino acid transport and metabolism
/gene_family="1467"	COG3433	6e-07	36	48	173	232	7	66	74	Aryl carrier domain	Q	Secondary metabolites biosynthesis, transport and catabolism
/gene_family="2347"	COG0607	2e-07	36	47.2	13	103	18	109	110	Rhodanese-related sulfurtransferase	P	Inorganic ion transport and metabolism
/gene_family="1420"	COG4774	6e-82	27	298	22	698	43	750	750	Outer membrane receptor for monomeric catechols	P	Inorganic ion transport and metabolism
/gene_family="1692"	COG0385	4e-52	33	198	1	318	3	306	319	Predicted Na+-dependent transporter	R	General function prediction only
/gene_family="594"	COG0799	1e-32	52	132	22	129	1	108	115	Uncharacterized homolog of plant Iojap protein	S	Function unknown
/gene_family="2025"	COG1247	8e-52	46	196	11	175	3	167	169	Sortase and related acyltransferases	M	Cell wall/membrane/envelope biogenesis
/gene_family="729"	COG2104	2e-09	34	54.1	1	65	3	68	68	Sulfur transfer protein involved in thiamine biosynthesis	H	Coenzyme transport and metabolism
/gene_family="2176"	COG0531	1e-28	22	121	13	449	5	440	466	Amino acid transporters	E	Amino acid transport and metabolism
/gene_family="30"	COG0425	6e-15	39	72.6	6	85	2	77	78	Predicted redox protein, regulator of disulfide bond formation	O	Posttranslational modification, protein turnover, chaperones
/gene_family="2499"	COG2269	1e-94	48	339	1	324	3	322	322	Truncated, possibly inactive, lysyl-tRNA synthetase (class II)	J	Translation, ribosomal structure and biogenesis
/gene_family="2147"	COG2814	2e-23	23	103	1	392	1	392	394	Arabinose efflux permease	G	Carbohydrate transport and metabolism
/gene_family="1132"	COG2900	5e-07	33	46.1	8	81	1	72	72	Uncharacterized protein conserved in bacteria	S	Function unknown
/gene_family="2968"	COG2814	2e-11	21	64.5	56	331	44	295	394	Arabinose efflux permease	G	Carbohydrate transport and metabolism
/gene_family="927"	COG0272	0	52	868	1	669	2	665	667	NAD-dependent DNA ligase (contains BRCT domain type II)	L	Replication, recombination and repair
/gene_family="490"	COG2057	4e-80	63	290	3	207	6	211	225	Acyl CoA:acetate/3-ketoacid CoA transferase, beta subunit	I	Lipid transport and metabolism
/gene_family="1998"	COG0073	3e-14	31	70.4	1	111	8	123	123	EMAP domain	R	General function prediction only
/gene_family="1071"	COG4389	1e-116	35	413	26	666	40	665	677	Site-specific recombinase	L	Replication, recombination and repair
/gene_family="3232"	COG4125	1e-29	39	122	31	156	10	135	149	Predicted membrane protein	S	Function unknown
/gene_family="382"	COG2608	6e-06	34	42.7	1	63	4	69	71	Copper chaperone	P	Inorganic ion transport and metabolism
/gene_family="3454"	COG0583	8e-31	26	127	3	297	1	294	297	Transcriptional regulator	K	Transcription
/gene_family="4383"	COG1012	5e-81	29	295	33	507	4	460	472	NAD-dependent aldehyde dehydrogenases	C	Energy production and conversion
/gene_family="844"	COG0147	1e-96	35	347	105	455	100	452	462	Anthranilate/para-aminobenzoate synthases component I	EH	Multiple classes
/gene_family="3260"	COG0491	4e-25	23	108	1	234	10	242	252	Zn-dependent hydrolases, including glyoxylases	R	General function prediction only
/gene_family="4437"	COG2761	3e-43	40	168	1	214	6	220	225	Predicted dithiol-disulfide isomerase involved in polyketide biosynthesis	Q	Secondary metabolites biosynthesis, transport and catabolism
/gene_family="2880"	COG2885	1e-27	48	118	366	469	84	187	190	Outer membrane protein and related peptidoglycan-associated (lipo)proteins	M	Cell wall/membrane/envelope biogenesis
/gene_family="111"	COG0772	2e-76	40	279	22	380	4	372	381	Bacterial cell division membrane protein	D	Cell cycle control, cell division, chromosome partitioning
/gene_family="2475"	COG0221	2e-55	53	208	1	175	1	171	171	Inorganic pyrophosphatase	C	Energy production and conversion
/gene_family="218"	COG0642	1e-34	31	141	156	408	92	335	336	Signal transduction histidine kinase	T	Signal transduction mechanisms
/gene_family="3116"	COG3275	3e-35	35	142	179	371	353	545	557	Putative regulator of cell autolysis	T	Signal transduction mechanisms
/gene_family="2469"	COG0236	3e-10	56	57.2	2	77	4	79	80	Acyl carrier protein	IQ	Multiple classes
/gene_family="3801"	COG1018	2e-49	32	189	1	256	2	266	266	Flavodoxin reductases (ferredoxin-NADPH reductases) family 1	C	Energy production and conversion
/gene_family="3289"	COG1028	5e-39	33	154	7	252	3	251	251	Dehydrogenases with different specificities (related to short-chain alcohol dehydrogenases)	IQR	Multiple classes
/gene_family="336"	COG1309	4e-06	22	45	1	167	4	170	201	Transcriptional regulator	K	Transcription
/gene_family="2911"	COG0584	4e-35	26	142	39	374	8	256	257	Glycerophosphoryl diester phosphodiesterase	C	Energy production and conversion
/gene_family="1805"	COG4974	1e-100	53	358	20	306	8	300	300	Site-specific recombinase XerD	L	Replication, recombination and repair
/gene_family="1151"	COG3243	4e-32	23	132	46	360	96	402	445	Poly(3-hydroxyalkanoate) synthetase	I	Lipid transport and metabolism
/gene_family="955"	COG1629	5e-33	17	136	5	685	27	768	768	Outer membrane receptor proteins, mostly Fe transport	P	Inorganic ion transport and metabolism
/gene_family="1575"	COG0776	3e-27	70	113	1	90	2	91	94	Bacterial nucleoid DNA-binding protein	L	Replication, recombination and repair
/gene_family="71"	COG1522	2e-28	36	117	1	149	4	151	154	Transcriptional regulators	K	Transcription
/gene_family="702"	COG0059	1e-151	61	528	1	335	3	337	338	Ketol-acid reductoisomerase	EH	Multiple classes
/gene_family="2419"	COG0360	5e-27	44	113	2	112	1	112	112	Ribosomal protein S6	J	Translation, ribosomal structure and biogenesis
/gene_family="1061"	COG3540	1e-101	30	361	4	583	2	522	522	Phosphodiesterase/alkaline phosphatase D	P	Inorganic ion transport and metabolism
/gene_family="351"	COG0655	3e-21	28	94.8	8	182	6	205	207	Multimeric flavodoxin WrbA	R	General function prediction only
/gene_family="503"	COG0412	1e-37	30	150	8	245	3	235	236	Dienelactone hydrolase and related enzymes	Q	Secondary metabolites biosynthesis, transport and catabolism
/gene_family="2399"	COG0495	0	49	1011	9	874	4	814	814	Leucyl-tRNA synthetase	J	Translation, ribosomal structure and biogenesis
/gene_family="1723"	COG3484	3e-84	51	304	1	242	1	243	255	Predicted proteasome-type protease	O	Posttranslational modification, protein turnover, chaperones
/gene_family="2436"	COG2907	3e-28	24	119	7	340	2	342	447	Predicted NAD/FAD-binding protein	R	General function prediction only
/gene_family="3838"	COG2230	2e-07	22	50.3	46	180	46	182	283	Cyclopropane fatty acid synthase and related methyltransferases	M	Cell wall/membrane/envelope biogenesis
/gene_family="1113"	COG0728	1e-108	44	384	1	511	7	514	518	Uncharacterized membrane protein, putative virulence factor	R	General function prediction only
/gene_family="3327"	COG0129	1e-175	38	608	10	605	4	571	575	Dihydroxyacid dehydratase/phosphogluconate dehydratase	EG	Multiple classes
/gene_family="2940"	COG1133	1e-148	63	516	1	397	1	393	405	ABC-type long-chain fatty acid transport system, fused permease and ATPase components	I	Lipid transport and metabolism
/gene_family="1720"	COG1187	5e-43	41	168	2	182	64	236	248	16S rRNA uridine-516 pseudouridylate synthase and related pseudouridylate synthases	J	Translation, ribosomal structure and biogenesis
/gene_family="2265"	COG0557	1e-174	42	605	24	719	2	704	706	Exoribonuclease R	K	Transcription
/gene_family="456"	COG3176	2e-14	21	73.1	26	253	37	280	292	Putative hemolysin	R	General function prediction only
/gene_family="1911"	COG1251	1e-150	53	525	135	532	3	398	793	NAD(P)H-nitrite reductase	C	Energy production and conversion
/gene_family="1911"	COG2146	3e-15	33	76.9	14	118	4	104	106	Ferredoxin subunits of nitrite reductase and ring-hydroxylating dioxygenases	PR	Multiple classes
/gene_family="3884"	COG0547	2e-56	26	213	12	330	1	323	338	Anthranilate phosphoribosyltransferase	E	Amino acid transport and metabolism
/gene_family="2852"	COG0567	0	59	1312	14	937	10	906	906	2-oxoglutarate dehydrogenase complex, dehydrogenase (E1) component, and related enzymes	C	Energy production and conversion
/gene_family="3402"	COG1680	1e-40	24	160	1	380	7	380	390	Beta-lactamase class C and other penicillin binding proteins	V	Defense mechanisms
/gene_family="3207"	COG1249	1e-134	45	471	5	456	4	453	454	Pyruvate/2-oxoglutarate dehydrogenase complex, dihydrolipoamide dehydrogenase (E3) component, and related enzymes	C	Energy production and conversion
/gene_family="976"	COG1113	1e-109	42	389	4	453	1	450	462	Gamma-aminobutyrate permease and related permeases	E	Amino acid transport and metabolism
/gene_family="595"	COG1167	1e-84	31	307	5	463	6	450	459	Transcriptional regulators containing a DNA-binding HTH domain and an aminotransferase domain (MocR family) and their eukaryotic orthologs	KE	Multiple classes
/gene_family="2505"	COG0662	2e-07	20	48.9	68	165	29	116	127	Mannose-6-phosphate isomerase	G	Carbohydrate transport and metabolism
/gene_family="2244"	COG2262	1e-120	50	424	8	419	1	411	411	GTPases	R	General function prediction only
/gene_family="2710"	COG3832	1e-18	32	85.9	1	144	5	149	149	Uncharacterized conserved protein	S	Function unknown
/gene_family="40"	COG2072	2e-95	33	343	1	448	5	443	443	Predicted flavoprotein involved in K+ transport	P	Inorganic ion transport and metabolism
/gene_family="113"	COG5010	6e-06	25	45.8	38	97	108	167	257	Flp pilus assembly protein TadD, contains TPR repeats	U	Intracellular trafficking, secretion, and vesicular transport
/gene_family="855"	COG0826	1e-102	41	365	2	385	6	346	347	Collagenase and related proteases	O	Posttranslational modification, protein turnover, chaperones
/gene_family="834"	COG0599	3e-24	43	104	8	127	1	123	124	Uncharacterized homolog of gamma-carboxymuconolactone decarboxylase subunit	S	Function unknown
/gene_family="380"	COG0089	5e-20	57	89.1	7	95	2	91	94	Ribosomal protein L23	J	Translation, ribosomal structure and biogenesis
/gene_family="1615"	COG4945	0.0007	18	38.1	126	235	4	101	570	Membrane-anchored protein predicted to be involved in regulation of amylopullulanase	G	Carbohydrate transport and metabolism
/gene_family="2883"	COG1522	2e-31	41	127	1	153	3	154	154	Transcriptional regulators	K	Transcription
/gene_family="1835"	COG0335	5e-42	64	163	4	117	2	115	115	Ribosomal protein L19	J	Translation, ribosomal structure and biogenesis
/gene_family="2855"	COG3605	0	43	768	6	757	2	753	756	Signal transduction protein containing GAF and PtsI domains	T	Signal transduction mechanisms
/gene_family="3211"	COG2378	6e-13	18	68.5	6	329	1	300	311	Predicted transcriptional regulator	K	Transcription
/gene_family="2105"	COG1960	5e-30	20	125	39	421	20	393	393	Acyl-CoA dehydrogenases	I	Lipid transport and metabolism
/gene_family="2195"	COG0088	6e-50	44	190	1	200	4	211	214	Ribosomal protein L4	J	Translation, ribosomal structure and biogenesis
/gene_family="3503"	COG0100	1e-46	68	178	1	128	1	129	129	Ribosomal protein S11	J	Translation, ribosomal structure and biogenesis
/gene_family="1591"	COG0822	2e-37	53	148	1	128	5	148	150	NifU homolog involved in Fe-S cluster formation	C	Energy production and conversion
/gene_family="2731"	COG0760	1e-06	22	48.6	246	420	147	320	320	Parvulin-like peptidyl-prolyl isomerase	O	Posttranslational modification, protein turnover, chaperones
/gene_family="1039"	COG0773	1e-134	40	472	2	454	9	459	459	UDP-N-acetylmuramate-alanine ligase	M	Cell wall/membrane/envelope biogenesis
/gene_family="924"	COG0848	2e-19	28	88.7	1	134	1	133	137	Biopolymer transport protein	U	Intracellular trafficking, secretion, and vesicular transport
/gene_family="3082"	COG2165	4e-21	40	94.7	54	189	3	146	149	Type II secretory pathway, pseudopilin PulG	NU	Multiple classes
/gene_family="225"	COG0583	6e-37	27	148	2	297	1	292	297	Transcriptional regulator	K	Transcription
/gene_family="3322"	COG1522	2e-31	40	128	4	157	2	154	154	Transcriptional regulators	K	Transcription
/gene_family="3860"	COG0833	6e-30	20	125	8	461	27	507	541	Amino acid transporters	E	Amino acid transport and metabolism
/gene_family="1942"	COG4181	6e-71	53	260	1	224	1	224	228	Predicted ABC-type transport system involved in lysophospholipase L1 biosynthesis, ATPase component	Q	Secondary metabolites biosynthesis, transport and catabolism
/gene_family="3048"	COG4292	6e-29	22	122	46	348	17	319	387	Predicted membrane protein	S	Function unknown
/gene_family="3846"	COG0494	0.0005	23	38	46	199	1	157	161	NTP pyrophosphohydrolases including oxidative damage repair enzymes	LR	Multiple classes
/gene_family="3404"	COG3791	2e-22	35	97.8	5	136	1	131	133	Uncharacterized conserved protein	S	Function unknown
/gene_family="1040"	COG0264	2e-74	50	272	1	289	1	296	296	Translation elongation factor Ts	J	Translation, ribosomal structure and biogenesis
/gene_family="1335"	COG0204	4e-22	24	98.8	50	264	30	255	255	1-acyl-sn-glycerol-3-phosphate acyltransferase	I	Lipid transport and metabolism
/gene_family="3414"	COG0560	2e-19	25	89.6	12	208	5	191	212	Phosphoserine phosphatase	E	Amino acid transport and metabolism
/gene_family="2740"	COG2021	1e-129	49	456	6	374	9	367	368	Homoserine acetyltransferase	E	Amino acid transport and metabolism
/gene_family="1386"	COG0574	0	49	750	5	790	5	740	740	Phosphoenolpyruvate synthase/pyruvate phosphate dikinase	G	Carbohydrate transport and metabolism
/gene_family="3330"	COG0715	1e-42	30	167	15	318	9	320	335	ABC-type nitrate/sulfonate/bicarbonate transport systems, periplasmic components	P	Inorganic ion transport and metabolism
/gene_family="1446"	COG0666	4e-06	30	43.7	15	113	58	166	235	FOG: Ankyrin repeat	R	General function prediction only
/gene_family="124"	COG0494	8e-11	19	60	13	160	17	159	161	NTP pyrophosphohydrolases including oxidative damage repair enzymes	LR	Multiple classes
/gene_family="664"	COG1538	3e-41	24	163	19	442	41	454	457	Outer membrane protein	MU	Multiple classes
/gene_family="2056"	COG0795	1e-40	25	160	1	356	2	362	364	Predicted permeases	R	General function prediction only
/gene_family="3908"	COG2030	1e-23	31	102	1	144	14	157	159	Acyl dehydratase	I	Lipid transport and metabolism
/gene_family="1426"	COG0463	9e-22	24	97.9	4	297	2	291	291	Glycosyltransferases involved in cell wall biogenesis	M	Cell wall/membrane/envelope biogenesis
/gene_family="1465"	COG1012	5e-88	33	318	24	456	42	469	472	NAD-dependent aldehyde dehydrogenases	C	Energy production and conversion
/gene_family="851"	COG1018	1e-34	27	140	42	298	8	266	266	Flavodoxin reductases (ferredoxin-NADPH reductases) family 1	C	Energy production and conversion
/gene_family="873"	COG1024	4e-59	43	221	1	250	2	254	257	Enoyl-CoA hydratase/carnithine racemase	I	Lipid transport and metabolism
/gene_family="1033"	COG0248	1e-113	42	401	10	488	4	487	492	Exopolyphosphatase	FP	Multiple classes
/gene_family="2"	COG0513	1e-108	37	384	1	481	27	504	513	Superfamily II DNA and RNA helicases	LKJ	Multiple classes
/gene_family="2175"	COG1853	5e-19	21	87.7	6	189	3	176	176	Conserved protein/domain typically associated with flavoprotein oxygenases, DIM6/NTAB family	R	General function prediction only
/gene_family="3010"	COG1028	2e-36	39	146	223	457	3	248	251	Dehydrogenases with different specificities (related to short-chain alcohol dehydrogenases)	IQR	Multiple classes
/gene_family="3038"	COG0035	1e-73	59	268	3	206	4	208	210	Uracil phosphoribosyltransferase	F	Nucleotide transport and metabolism
/gene_family="642"	COG0187	0	46	804	2	626	4	633	635	Type IIA topoisomerase (DNA gyrase/topo II, topoisomerase IV), B subunit	L	Replication, recombination and repair
/gene_family="1490"	COG0465	0	57	750	9	602	1	596	596	ATP-dependent Zn proteases	O	Posttranslational modification, protein turnover, chaperones
/gene_family="2178"	COG1825	2e-18	41	83.8	4	97	2	92	93	Ribosomal protein L25 (general stress protein Ctc)	J	Translation, ribosomal structure and biogenesis
/gene_family="3506"	COG1346	9e-32	33	130	1	215	4	222	230	Putative effector of murein hydrolase	M	Cell wall/membrane/envelope biogenesis
/gene_family="2177"	COG0579	6e-95	33	341	41	508	4	429	429	Predicted dehydrogenase	R	General function prediction only
/gene_family="4391"	COG0507	2e-19	22	90.9	3	395	324	672	696	ATP-dependent exoDNAse (exonuclease V), alpha subunit - helicase superfamily I member	L	Replication, recombination and repair
/gene_family="1524"	COG4630	1e-159	48	554	6	495	9	492	493	Xanthine dehydrogenase, iron-sulfur cluster and FAD-binding subunit A	F	Nucleotide transport and metabolism
/gene_family="3826"	COG0693	2e-12	19	67.1	65	290	3	187	188	Putative intracellular protease/amidase	R	General function prediction only
/gene_family="2123"	COG0642	7e-28	26	119	271	520	69	329	336	Signal transduction histidine kinase	T	Signal transduction mechanisms
/gene_family="921"	COG0536	1e-139	55	487	1	363	1	369	369	Predicted GTPase	R	General function prediction only
/gene_family="4239"	COG1530	1e-134	45	470	2	481	1	480	487	Ribonucleases G and E	J	Translation, ribosomal structure and biogenesis
/gene_family="1681"	COG0625	5e-25	28	107	5	189	4	195	211	Glutathione S-transferase	O	Posttranslational modification, protein turnover, chaperones
/gene_family="4310"	COG0124	1e-126	45	445	1	429	1	429	429	Histidyl-tRNA synthetase	J	Translation, ribosomal structure and biogenesis
/gene_family="3637"	COG0504	0	59	845	2	543	1	532	533	CTP synthase (UTP-ammonia lyase)	F	Nucleotide transport and metabolism
/gene_family="768"	COG1026	0	33	669	17	975	6	968	978	Predicted Zn-dependent peptidases, insulinase-like	R	General function prediction only
/gene_family="785"	COG3195	1e-09	29	56.4	23	166	29	172	176	Uncharacterized protein conserved in bacteria	S	Function unknown
/gene_family="676"	COG2911	1e-108	25	387	487	1501	252	1278	1278	Uncharacterized protein conserved in bacteria	S	Function unknown
/gene_family="3639"	COG0522	2e-61	63	228	1	208	1	205	205	Ribosomal protein S4 and related proteins	J	Translation, ribosomal structure and biogenesis
/gene_family="2238"	COG2510	5e-06	23	45.6	163	297	6	140	140	Predicted membrane protein	S	Function unknown
/gene_family="2065"	COG2096	7e-49	45	186	4	184	3	178	184	Uncharacterized conserved protein	S	Function unknown
/gene_family="1310"	COG0745	3e-53	39	201	12	234	2	228	229	Response regulators consisting of a CheY-like receiver domain and a winged-helix DNA-binding domain	TK	Multiple classes
/gene_family="409"	COG4795	6e-05	30	40	1	53	4	55	194	Type II secretory pathway, component PulJ	U	Intracellular trafficking, secretion, and vesicular transport
/gene_family="1459"	COG0750	3e-34	37	139	186	451	103	373	375	Predicted membrane-associated Zn-dependent proteases 1	M	Cell wall/membrane/envelope biogenesis
/gene_family="4331"	COG0282	1e-135	50	474	25	403	3	389	396	Acetate kinase	C	Energy production and conversion
/gene_family="3128"	COG0590	4e-41	49	160	1	141	12	152	152	Cytosine/adenosine deaminases	FJ	Multiple classes
/gene_family="903"	COG3161	6e-14	29	70.7	14	155	15	167	174	4-hydroxybenzoate synthetase (chorismate lyase)	H	Coenzyme transport and metabolism
/gene_family="862"	COG1012	1e-129	40	455	18	495	1	469	472	NAD-dependent aldehyde dehydrogenases	C	Energy production and conversion
/gene_family="5132"	COG0498	3e-91	44	329	6	354	50	381	411	Threonine synthase	E	Amino acid transport and metabolism
/gene_family="1584"	COG1207	0	55	629	1	454	1	460	460	N-acetylglucosamine-1-phosphate uridyltransferase (contains nucleotidyltransferase and I-patch acetyltransferase domains)	M	Cell wall/membrane/envelope biogenesis
/gene_family="4103"	COG0341	8e-75	44	273	19	314	8	303	305	Preprotein translocase subunit SecF	U	Intracellular trafficking, secretion, and vesicular transport
/gene_family="414"	COG1596	9e-29	31	121	43	281	17	237	239	Periplasmic protein involved in polysaccharide export	M	Cell wall/membrane/envelope biogenesis
/gene_family="3660"	COG0695	1e-22	52	98.1	3	81	1	80	80	Glutaredoxin and related proteins	O	Posttranslational modification, protein turnover, chaperones
/gene_family="73"	COG0708	4e-63	37	234	14	272	1	261	261	Exonuclease III	L	Replication, recombination and repair
/gene_family="1213"	COG1742	2e-23	53	101	17	117	7	108	109	Uncharacterized conserved protein	S	Function unknown
/gene_family="1924"	COG0845	1e-29	33	124	2	382	1	369	372	Membrane-fusion protein	M	Cell wall/membrane/envelope biogenesis
/gene_family="1471"	COG2038	6e-74	37	271	1	350	3	338	347	NaMN:DMB phosphoribosyltransferase	H	Coenzyme transport and metabolism
/gene_family="326"	COG0812	7e-66	32	244	1	332	1	285	291	UDP-N-acetylmuramate dehydrogenase	M	Cell wall/membrane/envelope biogenesis
/gene_family="3667"	COG0584	9e-32	27	130	1	237	6	254	257	Glycerophosphoryl diester phosphodiesterase	C	Energy production and conversion
/gene_family="3273"	COG1225	7e-41	43	159	5	151	13	156	157	Peroxiredoxin	O	Posttranslational modification, protein turnover, chaperones
/gene_family="118"	COG4728	2e-17	47	80.9	1	69	38	105	124	Uncharacterized protein conserved in bacteria	S	Function unknown
/gene_family="1637"	COG1366	1e-06	27	46.6	12	107	12	106	117	Anti-anti-sigma regulatory factor (antagonist of anti-sigma factor)	T	Signal transduction mechanisms
/gene_family="1322"	COG0745	7e-56	38	210	3	221	2	225	229	Response regulators consisting of a CheY-like receiver domain and a winged-helix DNA-binding domain	TK	Multiple classes
/gene_family="3487"	COG1995	1e-101	50	363	5	324	5	328	332	Pyridoxal phosphate biosynthesis protein	H	Coenzyme transport and metabolism
/gene_family="3269"	COG0617	2e-61	32	230	20	408	11	406	412	tRNA nucleotidyltransferase/poly(A) polymerase	J	Translation, ribosomal structure and biogenesis
/gene_family="1887"	COG1734	2e-29	55	122	59	178	1	120	120	DnaK suppressor protein	T	Signal transduction mechanisms
/gene_family="3114"	COG0843	1e-171	54	595	40	610	1	566	566	Heme/copper-type cytochrome/quinol oxidases, subunit 1	C	Energy production and conversion
/gene_family="2113"	COG3758	1e-34	36	139	1	162	3	167	193	Uncharacterized protein conserved in bacteria	S	Function unknown
/gene_family="1891"	COG1741	1e-59	36	223	1	284	1	276	276	Pirin-related protein	R	General function prediction only
/gene_family="213"	COG1335	7e-23	27	100	1	180	4	202	205	Amidases related to nicotinamidase	Q	Secondary metabolites biosynthesis, transport and catabolism
/gene_family="453"	COG1295	2e-35	27	143	16	290	16	298	303	Predicted membrane protein	S	Function unknown
/gene_family="2928"	COG2896	4e-88	38	318	14	344	2	322	322	Molybdenum cofactor biosynthesis enzyme	H	Coenzyme transport and metabolism
/gene_family="3447"	COG2133	6e-37	27	149	10	455	25	390	399	Glucose/sorbosone dehydrogenases	G	Carbohydrate transport and metabolism
/gene_family="2989"	COG4230	0	56	937	469	1247	5	767	769	Delta 1-pyrroline-5-carboxylate dehydrogenase	C	Energy production and conversion
/gene_family="2989"	COG0506	1e-109	44	391	39	462	1	391	391	Proline dehydrogenase	E	Amino acid transport and metabolism
/gene_family="1290"	COG0775	7e-24	26	104	44	256	5	200	234	Nucleoside phosphorylase	F	Nucleotide transport and metabolism
/gene_family="1384"	COG0417	3e-08	24	52.7	80	218	210	353	792	DNA polymerase elongation subunit (family B)	L	Replication, recombination and repair
/gene_family="1077"	COG0849	2e-78	34	286	8	420	8	418	418	Actin-like ATPase involved in cell division	D	Cell cycle control, cell division, chromosome partitioning
/gene_family="4064"	COG0450	3e-67	50	247	1	184	2	188	194	Peroxiredoxin	O	Posttranslational modification, protein turnover, chaperones
/gene_family="1904"	COG3125	2e-22	53	97.6	2	108	3	109	111	Heme/copper-type cytochrome/quinol oxidase, subunit 4	C	Energy production and conversion
/gene_family="4384"	COG0431	2e-24	32	106	10	179	1	168	184	Predicted flavoprotein	R	General function prediction only
/gene_family="3285"	COG2224	1e-111	27	395	2	531	1	433	433	Isocitrate lyase	C	Energy production and conversion
/gene_family="1110"	COG0642	7e-38	31	152	238	540	38	336	336	Signal transduction histidine kinase	T	Signal transduction mechanisms
/gene_family="2338"	COG0765	3e-46	41	178	10	214	15	220	222	ABC-type amino acid transport system, permease component	E	Amino acid transport and metabolism
/gene_family="867"	COG0778	4e-26	23	111	1	217	3	205	207	Nitroreductase	C	Energy production and conversion
/gene_family="1288"	COG0834	5e-34	30	138	3	270	1	265	275	ABC-type amino acid transport/signal transduction systems, periplasmic component/domain	ET	Multiple classes
/gene_family="3103"	COG3118	2e-17	33	81.5	38	140	26	131	304	Thioredoxin domain-containing protein	O	Posttranslational modification, protein turnover, chaperones
/gene_family="1993"	COG0111	1e-50	30	193	1	273	2	304	324	Phosphoglycerate dehydrogenase and related dehydrogenases	HE	Multiple classes
/gene_family="1857"	COG0583	1e-27	19	117	12	303	1	292	297	Transcriptional regulator	K	Transcription
/gene_family="2620"	COG1385	6e-30	24	124	1	233	2	240	246	Uncharacterized protein conserved in bacteria	S	Function unknown
/gene_family="3325"	COG3644	8e-42	42	163	6	174	5	175	194	Uncharacterized protein conserved in bacteria	S	Function unknown
/gene_family="2424"	COG2207	6e-11	28	62.2	221	332	1	114	127	AraC-type DNA-binding domain-containing proteins	K	Transcription
/gene_family="949"	COG1862	4e-24	43	102	13	109	1	97	97	Preprotein translocase subunit YajC	U	Intracellular trafficking, secretion, and vesicular transport
/gene_family="474"	COG0187	0	64	897	14	569	1	556	635	Type IIA topoisomerase (DNA gyrase/topo II, topoisomerase IV), B subunit	L	Replication, recombination and repair
/gene_family="2556"	COG0346	2e-09	24	55.6	6	136	1	136	138	Lactoylglutathione lyase and related lyases	E	Amino acid transport and metabolism
/gene_family="515"	COG0520	1e-134	50	471	247	649	2	405	405	Selenocysteine lyase	E	Amino acid transport and metabolism
/gene_family="1801"	COG0607	9e-12	37	63	45	133	15	108	110	Rhodanese-related sulfurtransferase	P	Inorganic ion transport and metabolism
/gene_family="1971"	COG0290	2e-31	59	127	2	106	72	176	176	Translation initiation factor 3 (IF-3)	J	Translation, ribosomal structure and biogenesis
/gene_family="3505"	COG0527	1e-115	43	409	1	416	1	447	447	Aspartokinases	E	Amino acid transport and metabolism
/gene_family="4886"	COG3189	1e-36	57	145	2	115	3	117	117	Uncharacterized conserved protein	S	Function unknown
/gene_family="202"	COG0821	1e-143	56	501	6	365	1	361	361	Enzyme involved in the deoxyxylulose pathway of isoprenoid biosynthesis	I	Lipid transport and metabolism
/gene_family="1511"	COG2040	2e-51	33	196	1	292	10	298	300	Homocysteine/selenocysteine methylase (S-methylmethionine-dependent)	E	Amino acid transport and metabolism
/gene_family="1186"	COG0601	1e-66	39	246	1	311	1	315	317	ABC-type dipeptide/oligopeptide/nickel transport systems, permease components	EP	Multiple classes
/gene_family="3149"	COG0167	2e-81	43	295	43	333	3	288	310	Dihydroorotate dehydrogenase	F	Nucleotide transport and metabolism
/gene_family="606"	COG2249	4e-39	36	155	1	208	1	184	189	Putative NADPH-quinone reductase (modulator of drug activity B)	R	General function prediction only
/gene_family="154"	COG3671	3e-11	29	61	11	127	21	116	125	Predicted membrane protein	S	Function unknown
/gene_family="2654"	COG0254	1e-22	57	98.4	1	73	1	75	75	Ribosomal protein L31	J	Translation, ribosomal structure and biogenesis
/gene_family="776"	COG2094	2e-43	37	168	2	188	3	193	200	3-methyladenine DNA glycosylase	L	Replication, recombination and repair
/gene_family="433"	COG0183	8e-58	30	218	100	522	2	391	392	Acetyl-CoA acetyltransferase	I	Lipid transport and metabolism
/gene_family="1531"	COG0318	1e-69	24	257	44	575	10	525	534	Acyl-CoA synthetases (AMP-forming)/AMP-acid ligases II	IQ	Multiple classes
/gene_family="530"	COG0110	7e-20	31	90.7	42	202	17	178	190	Acetyltransferase (isoleucine patch superfamily)	R	General function prediction only
/gene_family="1513"	COG3706	4e-44	40	172	234	413	256	434	435	Response regulator containing a CheY-like receiver domain and a GGDEF domain	T	Signal transduction mechanisms
/gene_family="798"	COG0008	2e-66	34	246	25	299	9	306	472	Glutamyl- and glutaminyl-tRNA synthetases	J	Translation, ribosomal structure and biogenesis
/gene_family="2042"	COG0291	9e-10	56	55.2	1	63	1	64	65	Ribosomal protein L35	J	Translation, ribosomal structure and biogenesis
/gene_family="2464"	COG3832	0.0003	22	38.1	3	139	9	139	149	Uncharacterized conserved protein	S	Function unknown
/gene_family="1629"	COG1251	2e-47	29	183	4	379	6	377	793	NAD(P)H-nitrite reductase	C	Energy production and conversion
/gene_family="3145"	COG2076	2e-19	45	87.4	1	105	1	105	106	Membrane transporters of cations and cationic drugs	P	Inorganic ion transport and metabolism
/gene_family="287"	COG1508	1e-119	46	421	1	481	1	443	444	DNA-directed RNA polymerase specialized sigma subunit, sigma54 homolog	K	Transcription
/gene_family="54"	COG0008	1e-126	37	445	2	471	9	471	472	Glutamyl- and glutaminyl-tRNA synthetases	J	Translation, ribosomal structure and biogenesis
/gene_family="3720"	COG4796	1e-94	30	341	63	715	72	709	709	Type II secretory pathway, component HofQ	U	Intracellular trafficking, secretion, and vesicular transport
/gene_family="4259"	COG0829	2e-50	27	192	16	289	6	269	269	Urease accessory protein UreH	O	Posttranslational modification, protein turnover, chaperones
/gene_family="2242"	COG1666	8e-45	56	173	1	162	4	165	165	Uncharacterized protein conserved in bacteria	S	Function unknown
/gene_family="4699"	COG2431	1e-23	28	104	8	302	6	297	297	Predicted membrane protein	S	Function unknown
/gene_family="3988"	COG1250	4e-77	42	283	316	599	5	285	307	3-hydroxyacyl-CoA dehydrogenase	I	Lipid transport and metabolism
/gene_family="3988"	COG1024	3e-36	37	147	1	209	4	206	257	Enoyl-CoA hydratase/carnithine racemase	I	Lipid transport and metabolism
/gene_family="1369"	COG1309	2e-14	21	72.4	3	169	13	179	201	Transcriptional regulator	K	Transcription
/gene_family="2737"	COG0436	6e-98	37	351	81	476	1	393	393	Aspartate/tyrosine/aromatic aminotransferase	E	Amino acid transport and metabolism
/gene_family="2811"	COG4773	2e-46	21	181	18	715	33	719	719	Outer membrane receptor for ferric coprogen and ferric-rhodotorulic acid	P	Inorganic ion transport and metabolism
/gene_family="1455"	COG0202	3e-93	52	335	8	321	1	313	317	DNA-directed RNA polymerase, alpha subunit/40 kD subunit	K	Transcription
/gene_family="589"	COG5373	4e-30	21	127	180	929	124	925	931	Predicted membrane protein	S	Function unknown
/gene_family="704"	COG0193	9e-68	52	249	4	191	2	190	190	Peptidyl-tRNA hydrolase	J	Translation, ribosomal structure and biogenesis
/gene_family="679"	COG1534	9e-19	42	85.2	3	94	1	92	97	Predicted RNA-binding protein containing KH domain, possibly ribosomal protein	J	Translation, ribosomal structure and biogenesis
/gene_family="4508"	COG0481	0	65	1013	5	604	1	601	603	Membrane GTPase LepA	M	Cell wall/membrane/envelope biogenesis
/gene_family="1588"	COG0037	9e-31	29	128	2	202	33	243	298	Predicted ATPase of the PP-loop superfamily implicated in cell cycle control	D	Cell cycle control, cell division, chromosome partitioning
/gene_family="3046"	COG0537	2e-12	20	65	2	131	5	137	138	Diadenosine tetraphosphate (Ap4A) hydrolase and other HIT family hydrolases	FGR	Multiple classes
/gene_family="1355"	COG0832	1e-42	68	164	1	102	1	102	106	Urea amidohydrolase (urease) beta subunit	E	Amino acid transport and metabolism
/gene_family="3151"	COG1530	1e-143	52	502	1	483	1	481	487	Ribonucleases G and E	J	Translation, ribosomal structure and biogenesis
/gene_family="3151"	COG5373	2e-05	25	45.3	936	1067	4	127	931	Predicted membrane protein	S	Function unknown
/gene_family="2863"	COG0705	1e-09	30	57	1	191	24	212	228	Uncharacterized membrane protein (homolog of Drosophila rhomboid)	R	General function prediction only
/gene_family="1895"	COG2133	1e-68	33	254	3	387	14	396	399	Glucose/sorbosone dehydrogenases	G	Carbohydrate transport and metabolism
/gene_family="1075"	COG1011	7e-17	22	81.1	1	215	3	229	229	Predicted hydrolase (HAD superfamily)	R	General function prediction only
/gene_family="1387"	COG0508	8e-84	41	305	228	659	1	403	404	Pyruvate/2-oxoglutarate dehydrogenase complex, dihydrolipoamide acyltransferase (E2) component, and related enzymes	C	Energy production and conversion
/gene_family="1387"	COG0511	4e-08	28	53.9	76	189	30	140	140	Biotin carboxyl carrier protein	I	Lipid transport and metabolism
/gene_family="744"	COG1502	2e-12	18	67.6	79	483	72	435	438	Phosphatidylserine/phosphatidylglycerophosphate/cardiolipin synthases and related enzymes	I	Lipid transport and metabolism
/gene_family="1600"	COG0117	3e-60	66	225	6	146	5	145	146	Pyrimidine deaminase	H	Coenzyme transport and metabolism
/gene_family="1600"	COG1985	7e-48	39	184	148	356	1	216	218	Pyrimidine reductase, riboflavin biosynthesis	H	Coenzyme transport and metabolism
/gene_family="3975"	COG2824	4e-41	70	159	1	114	1	112	112	Uncharacterized Zn-ribbon-containing protein involved in phosphonate metabolism	P	Inorganic ion transport and metabolism
/gene_family="236"	COG2983	3e-45	54	173	1	150	1	148	153	Uncharacterized conserved protein	S	Function unknown
/gene_family="898"	COG2843	4e-15	26	76.6	264	497	61	294	372	Putative enzyme of poly-gamma-glutamate biosynthesis (capsule formation)	M	Cell wall/membrane/envelope biogenesis
/gene_family="898"	COG1686	3e-05	23	43.9	34	175	71	222	389	D-alanyl-D-alanine carboxypeptidase	M	Cell wall/membrane/envelope biogenesis
/gene_family="891"	COG0002	1e-121	51	427	2	349	3	349	349	Acetylglutamate semialdehyde dehydrogenase	E	Amino acid transport and metabolism
/gene_family="3028"	COG1589	3e-27	22	115	10	261	11	263	269	Cell division septal protein	M	Cell wall/membrane/envelope biogenesis
/gene_family="2709"	COG0110	5e-25	28	107	16	175	19	190	190	Acetyltransferase (isoleucine patch superfamily)	R	General function prediction only
/gene_family="3393"	COG0093	2e-48	72	184	1	122	1	122	122	Ribosomal protein L14	J	Translation, ribosomal structure and biogenesis
/gene_family="3101"	COG1506	2e-06	24	47.9	70	210	376	508	620	Dipeptidyl aminopeptidases/acylaminoacyl-peptidases	E	Amino acid transport and metabolism
/gene_family="620"	COG0596	7e-27	27	114	14	274	3	282	282	Predicted hydrolases or acyltransferases (alpha/beta hydrolase superfamily)	R	General function prediction only
/gene_family="97"	COG2920	8e-22	39	95.4	2	103	10	111	111	Dissimilatory sulfite reductase (desulfoviridin), gamma subunit	P	Inorganic ion transport and metabolism
/gene_family="1299"	COG0589	5e-17	36	80.4	1	146	3	151	154	Universal stress protein UspA and related nucleotide-binding proteins	T	Signal transduction mechanisms
/gene_family="1234"	COG1714	6e-05	21	41.6	148	251	46	149	172	Predicted membrane protein/domain	S	Function unknown
/gene_family="588"	COG3667	4e-27	30	115	33	244	110	316	321	Uncharacterized protein involved in copper resistance	P	Inorganic ion transport and metabolism
/gene_family="1980"	COG2945	3e-40	31	158	2	208	4	205	210	Predicted hydrolase of the alpha/beta superfamily	R	General function prediction only
/gene_family="2445"	COG0427	1e-174	53	606	1	495	1	500	501	Acetyl-CoA hydrolase	C	Energy production and conversion
/gene_family="2623"	COG0583	1e-39	30	157	10	305	3	295	297	Transcriptional regulator	K	Transcription
/gene_family="419"	COG1560	1e-64	37	240	12	310	5	307	308	Lauroyl/myristoyl acyltransferase	M	Cell wall/membrane/envelope biogenesis
/gene_family="687"	COG0768	1e-119	34	421	12	600	1	599	599	Cell division protein FtsI/penicillin-binding protein 2	M	Cell wall/membrane/envelope biogenesis
/gene_family="3195"	COG1028	4e-32	28	131	2	210	7	206	251	Dehydrogenases with different specificities (related to short-chain alcohol dehydrogenases)	IQR	Multiple classes
/gene_family="1252"	COG3040	1e-38	39	153	23	194	6	172	174	Bacterial lipocalin	M	Cell wall/membrane/envelope biogenesis
/gene_family="2325"	COG3115	2e-17	20	83.2	54	343	42	324	324	Cell division protein	D	Cell cycle control, cell division, chromosome partitioning
/gene_family="1317"	COG0113	1e-138	56	483	36	363	3	329	330	Delta-aminolevulinic acid dehydratase	H	Coenzyme transport and metabolism
/gene_family="93"	COG3116	9e-11	32	58.8	23	100	26	103	105	Cell division protein	D	Cell cycle control, cell division, chromosome partitioning
/gene_family="2009"	COG0253	2e-92	52	332	3	276	1	272	272	Diaminopimelate epimerase	E	Amino acid transport and metabolism
/gene_family="1474"	COG1054	1e-106	48	379	20	310	6	299	308	Predicted sulfurtransferase	R	General function prediction only
/gene_family="1581"	COG1071	9e-96	46	343	3	320	24	345	358	Pyruvate/2-oxoglutarate dehydrogenase complex, dehydrogenase (E1) component, eukaryotic type, alpha subunit	C	Energy production and conversion
/gene_family="4637"	COG0029	0	50	638	8	543	2	518	518	Aspartate oxidase	H	Coenzyme transport and metabolism
/gene_family="1997"	COG1538	4e-47	32	182	47	460	24	444	457	Outer membrane protein	MU	Multiple classes
/gene_family="398"	COG3791	4e-16	27	77.4	5	128	6	128	133	Uncharacterized conserved protein	S	Function unknown
/gene_family="4717"	COG3791	1e-23	34	102	4	134	3	130	133	Uncharacterized conserved protein	S	Function unknown
/gene_family="3936"	COG0388	5e-49	34	188	1	270	2	263	274	Predicted amidohydrolase	R	General function prediction only
/gene_family="3970"	COG1853	1e-30	31	125	1	155	3	160	176	Conserved protein/domain typically associated with flavoprotein oxygenases, DIM6/NTAB family	R	General function prediction only
/gene_family="447"	COG4323	6e-25	50	106	20	113	10	103	105	Predicted membrane protein	S	Function unknown
/gene_family="2980"	COG0462	2e-25	26	109	13	292	29	293	314	Phosphoribosylpyrophosphate synthetase	FE	Multiple classes
/gene_family="1402"	COG1459	1e-106	42	380	9	408	1	396	397	Type II secretory pathway, component PulF	NU	Multiple classes
/gene_family="522"	COG1053	6e-30	16	125	1	448	6	459	562	Succinate dehydrogenase/fumarate reductase, flavoprotein subunit	C	Energy production and conversion
/gene_family="1454"	COG1733	5e-25	37	106	6	122	3	119	120	Predicted transcriptional regulators	K	Transcription
/gene_family="1009"	COG2067	8e-24	22	105	208	503	146	440	440	Long-chain fatty acid transport protein	I	Lipid transport and metabolism
/gene_family="3861"	COG0621	1e-136	36	478	3	443	2	437	437	2-methylthioadenine synthetase	J	Translation, ribosomal structure and biogenesis
/gene_family="1830"	COG0436	1e-88	34	320	4	383	3	387	393	Aspartate/tyrosine/aromatic aminotransferase	E	Amino acid transport and metabolism
/gene_family="1662"	COG1764	3e-18	23	85	5	153	1	136	143	Predicted redox protein, regulator of disulfide bond formation	O	Posttranslational modification, protein turnover, chaperones
/gene_family="3726"	COG0777	1e-100	54	357	43	298	29	285	294	Acetyl-CoA carboxylase beta subunit	I	Lipid transport and metabolism
/gene_family="827"	COG0462	1e-116	58	411	1	314	2	314	314	Phosphoribosylpyrophosphate synthetase	FE	Multiple classes
/gene_family="1442"	COG0056	0	65	797	3	514	2	502	504	F0F1-type ATP synthase, alpha subunit	C	Energy production and conversion
/gene_family="1171"	COG0642	2e-34	29	140	130	445	19	328	336	Signal transduction histidine kinase	T	Signal transduction mechanisms
/gene_family="2521"	COG3651	6e-38	53	149	8	127	5	124	125	Uncharacterized protein conserved in bacteria	S	Function unknown
/gene_family="3451"	COG1278	4e-21	61	92.9	5	68	3	67	67	Cold shock proteins	K	Transcription
/gene_family="3957"	COG2141	6e-55	35	208	36	357	17	333	336	Coenzyme F420-dependent N5,N10-methylene tetrahydromethanopterin reductase and related flavin-dependent oxidoreductases	C	Energy production and conversion
/gene_family="1815"	COG0339	0	49	762	5	679	5	683	683	Zn-dependent oligopeptidases	E	Amino acid transport and metabolism
/gene_family="4408"	COG0143	1e-173	38	601	2	547	5	558	558	Methionyl-tRNA synthetase	J	Translation, ribosomal structure and biogenesis
/gene_family="4408"	COG0073	5e-24	43	106	578	686	7	123	123	EMAP domain	R	General function prediction only
/gene_family="1427"	COG0217	2e-89	54	322	1	241	1	241	241	Uncharacterized conserved protein	S	Function unknown
/gene_family="3319"	COG3166	9e-30	33	123	1	163	4	166	206	Tfp pilus assembly protein PilN	NU	Multiple classes
/gene_family="1533"	COG1522	6e-20	29	90.5	1	144	4	146	154	Transcriptional regulators	K	Transcription
/gene_family="3468"	COG0092	6e-75	58	274	12	242	1	232	233	Ribosomal protein S3	J	Translation, ribosomal structure and biogenesis
/gene_family="1370"	COG2917	2e-24	30	106	1	204	1	178	180	Intracellular septation protein A	D	Cell cycle control, cell division, chromosome partitioning
/gene_family="2127"	COG1652	2e-07	36	50.3	54	101	210	259	269	Uncharacterized protein containing LysM domain	S	Function unknown
/gene_family="1739"	COG1538	2e-33	22	137	82	468	43	443	457	Outer membrane protein	MU	Multiple classes
/gene_family="3476"	COG0006	4e-56	26	213	174	526	11	363	384	Xaa-Pro aminopeptidase	E	Amino acid transport and metabolism
/gene_family="2512"	COG3324	5e-13	28	66.5	1	122	7	127	127	Predicted enzyme related to lactoylglutathione lyase	R	General function prediction only
/gene_family="697"	COG3188	0	40	729	14	852	3	835	835	P pilus assembly protein, porin PapC	NU	Multiple classes
/gene_family="2956"	COG3158	0	53	759	2	625	7	627	627	K+ transporter	P	Inorganic ion transport and metabolism
/gene_family="1786"	COG1597	1e-30	30	126	9	307	7	296	301	Sphingosine kinase and enzymes related to eukaryotic diacylglycerol kinase	IR	Multiple classes
/gene_family="1718"	COG5001	1e-80	31	295	478	934	169	637	663	Predicted signal transduction protein containing a membrane domain, an EAL and a GGDEF domain	T	Signal transduction mechanisms
/gene_family="3938"	COG1064	2e-91	35	329	5	340	3	339	339	Zn-dependent alcohol dehydrogenases	R	General function prediction only
/gene_family="2346"	COG0027	1e-159	61	555	3	400	2	394	394	Formate-dependent phosphoribosylglycinamide formyltransferase (GAR transformylase)	F	Nucleotide transport and metabolism
/gene_family="2730"	COG3753	7e-08	33	50.8	50	173	6	127	143	Uncharacterized protein conserved in bacteria	S	Function unknown
/gene_family="3035"	COG0317	0	45	668	73	764	50	701	701	Guanosine polyphosphate pyrophosphohydrolases/synthetases	TK	Multiple classes
/gene_family="750"	COG1289	1e-76	26	281	7	714	1	669	674	Predicted membrane protein	S	Function unknown
/gene_family="3519"	COG0082	1e-145	58	507	2	355	1	360	369	Chorismate synthase	E	Amino acid transport and metabolism
/gene_family="170"	COG4266	1e-121	54	427	10	332	9	334	334	Allantoicase	F	Nucleotide transport and metabolism
/gene_family="2473"	COG3182	2e-18	19	87.7	2	332	31	384	442	Uncharacterized iron-regulated membrane protein	S	Function unknown
/gene_family="286"	COG2814	2e-18	25	87.2	22	399	11	383	394	Arabinose efflux permease	G	Carbohydrate transport and metabolism
/gene_family="2257"	COG5510	0.0003	27	36.8	4	40	8	44	44	Predicted small secreted protein	S	Function unknown
/gene_family="1194"	COG1841	4e-12	49	63.2	4	58	1	55	55	Ribosomal protein L30/L7E	J	Translation, ribosomal structure and biogenesis
/gene_family="953"	COG0704	1e-39	36	157	26	255	8	237	240	Phosphate uptake regulator	P	Inorganic ion transport and metabolism
/gene_family="1011"	COG0040	6e-59	49	220	21	227	3	216	290	ATP phosphoribosyltransferase	E	Amino acid transport and metabolism
/gene_family="783"	COG0726	6e-12	22	66.2	39	254	4	180	267	Predicted xylanase/chitin deacetylase	G	Carbohydrate transport and metabolism
/gene_family="1961"	COG1559	1e-87	38	317	14	354	1	342	342	Predicted periplasmic solute-binding protein	R	General function prediction only
/gene_family="3250"	COG2814	9e-05	15	41.7	44	387	53	394	394	Arabinose efflux permease	G	Carbohydrate transport and metabolism
/gene_family="4108"	COG0715	6e-28	22	118	8	349	5	333	335	ABC-type nitrate/sulfonate/bicarbonate transport systems, periplasmic components	P	Inorganic ion transport and metabolism
/gene_family="1131"	COG1454	1e-102	40	364	6	385	4	377	377	Alcohol dehydrogenase, class IV	C	Energy production and conversion
/gene_family="334"	COG2233	1e-96	41	347	11	449	4	435	451	Xanthine/uracil permeases	F	Nucleotide transport and metabolism
/gene_family="3380"	COG2334	8e-33	23	134	1	304	5	311	331	Putative homoserine kinase type II (protein kinase fold)	R	General function prediction only
/gene_family="1146"	COG0115	9e-37	25	147	1	253	2	264	284	Branched-chain amino acid aminotransferase/4-amino-4-deoxychorismate lyase	EH	Multiple classes
/gene_family="2296"	COG4651	1e-115	57	409	1	399	1	397	408	Kef-type K+ transport system, predicted NAD-binding component	P	Inorganic ion transport and metabolism
/gene_family="2296"	COG1226	4e-07	29	50.2	423	560	18	156	212	Kef-type K+ transport systems, predicted NAD-binding component	P	Inorganic ion transport and metabolism
/gene_family="25"	COG1167	1e-101	35	361	19	495	1	459	459	Transcriptional regulators containing a DNA-binding HTH domain and an aminotransferase domain (MocR family) and their eukaryotic orthologs	KE	Multiple classes
/gene_family="883"	COG2837	2e-54	29	206	9	310	30	343	352	Predicted iron-dependent peroxidase	P	Inorganic ion transport and metabolism
/gene_family="1625"	COG0840	2e-42	35	167	354	690	74	408	408	Methyl-accepting chemotaxis protein	NT	Multiple classes
/gene_family="296"	COG5006	1e-06	22	47.6	19	288	21	273	292	Predicted permease, DMT superfamily	R	General function prediction only
/gene_family="3613"	COG1712	1e-49	35	190	3	263	2	254	255	Predicted dinucleotide-utilizing enzyme	R	General function prediction only
/gene_family="1521"	COG0171	3e-66	41	246	261	525	6	263	268	NAD synthase	H	Coenzyme transport and metabolism
/gene_family="1521"	COG0388	4e-37	27	149	2	245	1	248	274	Predicted amidohydrolase	R	General function prediction only
/gene_family="700"	COG1393	1e-23	37	101	1	114	2	114	117	Arsenate reductase and related proteins, glutaredoxin family	P	Inorganic ion transport and metabolism
/gene_family="2675"	COG4638	1e-29	21	124	5	349	3	361	367	Phenylpropionate dioxygenase and related ring-hydroxylating dioxygenases, large terminal subunit	PR	Multiple classes
/gene_family="1020"	COG0045	1e-144	59	506	1	388	1	386	387	Succinyl-CoA synthetase, beta subunit	C	Energy production and conversion
/gene_family="1969"	COG3223	1e-20	30	93	19	136	25	138	138	Predicted membrane protein	S	Function unknown
/gene_family="2326"	COG4166	5e-74	25	272	8	602	9	562	562	ABC-type oligopeptide transport system, periplasmic component	E	Amino acid transport and metabolism
/gene_family="1257"	COG0086	0	51	911	17	848	6	805	808	DNA-directed RNA polymerase, beta' subunit/160 kD subunit	K	Transcription
/gene_family="3724"	COG4993	0	40	780	14	809	1	773	773	Glucose dehydrogenase	G	Carbohydrate transport and metabolism
/gene_family="2466"	COG1159	1e-105	54	376	34	341	1	297	298	GTPase	R	General function prediction only
/gene_family="3927"	COG0581	2e-65	40	243	215	465	43	292	292	ABC-type phosphate transport system, permease component	P	Inorganic ion transport and metabolism
/gene_family="3004"	COG0142	4e-72	39	264	8	324	2	321	322	Geranylgeranyl pyrophosphate synthase	H	Coenzyme transport and metabolism
/gene_family="3808"	COG2009	1e-06	33	45.7	24	125	18	122	132	Succinate dehydrogenase/fumarate reductase, cytochrome b subunit	C	Energy production and conversion
/gene_family="4373"	COG0468	1e-90	64	327	1	281	3	279	279	RecA/RadA recombinase	L	Replication, recombination and repair
/gene_family="771"	COG2076	2e-08	25	51.2	14	109	6	101	106	Membrane transporters of cations and cationic drugs	P	Inorganic ion transport and metabolism
/gene_family="1696"	COG4623	7e-41	35	161	145	363	204	433	473	Predicted soluble lytic transglycosylase fused to an ABC-type amino acid-binding protein	M	Cell wall/membrane/envelope biogenesis
/gene_family="2607"	COG0625	3e-25	31	108	1	201	1	210	211	Glutathione S-transferase	O	Posttranslational modification, protein turnover, chaperones
/gene_family="769"	COG4147	1e-145	51	507	34	562	2	528	529	Predicted symporter	R	General function prediction only
/gene_family="3104"	COG0583	2e-32	28	133	2	281	1	275	297	Transcriptional regulator	K	Transcription
/gene_family="2371"	COG3782	5e-18	30	85.5	14	186	8	167	289	Uncharacterized protein conserved in bacteria	S	Function unknown
/gene_family="3598"	COG0596	1e-20	21	94.4	18	309	1	282	282	Predicted hydrolases or acyltransferases (alpha/beta hydrolase superfamily)	R	General function prediction only
/gene_family="613"	COG1075	3e-05	23	43.6	158	327	62	222	336	Predicted acetyltransferases and hydrolases with the alpha/beta hydrolase fold	R	General function prediction only
/gene_family="2283"	COG0760	9e-08	41	48.6	3	88	168	259	320	Parvulin-like peptidyl-prolyl isomerase	O	Posttranslational modification, protein turnover, chaperones
/gene_family="3075"	COG0331	2e-82	48	299	12	319	1	310	310	(acyl-carrier-protein) S-malonyltransferase	I	Lipid transport and metabolism
/gene_family="4021"	COG0380	1e-113	37	401	1	457	14	482	486	Trehalose-6-phosphate synthase	G	Carbohydrate transport and metabolism
/gene_family="1984"	COG1113	1e-144	52	505	2	451	6	452	462	Gamma-aminobutyrate permease and related permeases	E	Amino acid transport and metabolism
/gene_family="1893"	COG0323	1e-172	42	599	10	649	3	638	638	DNA mismatch repair enzyme (predicted ATPase)	L	Replication, recombination and repair
/gene_family="2483"	COG0188	0	41	708	6	737	5	745	804	Type IIA topoisomerase (DNA gyrase/topo II, topoisomerase IV), A subunit	L	Replication, recombination and repair
/gene_family="2124"	COG2153	5e-18	33	83.4	19	139	24	153	155	Predicted acyltransferase	R	General function prediction only
/gene_family="1166"	COG0824	2e-19	25	88.4	5	135	6	134	137	Predicted thioesterase	R	General function prediction only
/gene_family="2027"	COG1454	1e-99	40	356	8	394	4	377	377	Alcohol dehydrogenase, class IV	C	Energy production and conversion
/gene_family="2658"	COG5008	1e-157	64	547	1	370	5	374	375	Tfp pilus assembly protein, ATPase PilU	NU	Multiple classes
/gene_family="4120"	COG0651	6e-46	31	178	22	412	6	394	504	Formate hydrogenlyase subunit 3/Multisubunit Na+/H+ antiporter, MnhD subunit	CP	Multiple classes
/gene_family="1818"	COG0739	3e-29	48	122	108	230	140	265	277	Membrane proteins related to metalloendopeptidases	M	Cell wall/membrane/envelope biogenesis
/gene_family="3664"	COG1452	1e-104	31	372	86	813	50	782	784	Organic solvent tolerance protein OstA	M	Cell wall/membrane/envelope biogenesis
/gene_family="1271"	COG1192	2e-35	28	143	1	279	2	253	259	ATPases involved in chromosome partitioning	D	Cell cycle control, cell division, chromosome partitioning
/gene_family="1989"	COG1611	6e-43	35	167	1	186	14	203	205	Predicted Rossmann fold nucleotide-binding protein	R	General function prediction only
/gene_family="3839"	COG0288	1e-35	32	143	5	204	1	197	207	Carbonic anhydrase	P	Inorganic ion transport and metabolism
/gene_family="1156"	COG0277	7e-31	16	129	12	553	1	453	459	FAD/FMN-containing dehydrogenases	C	Energy production and conversion
/gene_family="806"	COG0385	1e-71	50	263	1	311	1	310	319	Predicted Na+-dependent transporter	R	General function prediction only
/gene_family="3427"	COG0036	7e-85	61	306	3	223	2	220	220	Pentose-5-phosphate-3-epimerase	G	Carbohydrate transport and metabolism
/gene_family="1568"	COG2918	1e-129	41	455	18	524	16	517	518	Gamma-glutamylcysteine synthetase	H	Coenzyme transport and metabolism
/gene_family="161"	COG0777	2e-46	29	179	1	250	44	288	294	Acetyl-CoA carboxylase beta subunit	I	Lipid transport and metabolism
/gene_family="1394"	COG1600	6e-90	44	324	19	357	2	337	337	Uncharacterized Fe-S protein	C	Energy production and conversion
/gene_family="2225"	COG4771	3e-21	36	98.1	54	227	38	211	699	Outer membrane receptor for ferrienterochelin and colicins	P	Inorganic ion transport and metabolism
/gene_family="1430"	COG3448	2e-80	39	293	8	362	12	375	382	CBS-domain-containing membrane protein	T	Signal transduction mechanisms
/gene_family="3538"	COG0528	2e-80	56	292	7	242	3	238	238	Uridylate kinase	F	Nucleotide transport and metabolism
/gene_family="2761"	COG1758	2e-15	55	74.2	1	68	1	69	74	DNA-directed RNA polymerase, subunit K/omega	K	Transcription
/gene_family="688"	COG0494	4e-06	22	45	24	127	11	112	161	NTP pyrophosphohydrolases including oxidative damage repair enzymes	LR	Multiple classes
/gene_family="4291"	COG0252	1e-20	21	94.2	1	267	27	301	351	L-asparaginase/archaeal Glu-tRNAGln amidotransferase subunit D	EJ	Multiple classes
/gene_family="1340"	COG0413	6e-89	49	320	1	268	1	266	268	Ketopantoate hydroxymethyltransferase	H	Coenzyme transport and metabolism
/gene_family="3658"	COG0693	1e-17	23	84.1	42	279	8	183	188	Putative intracellular protease/amidase	R	General function prediction only
/gene_family="2406"	COG2885	2e-28	28	118	1	179	4	187	190	Outer membrane protein and related peptidoglycan-associated (lipo)proteins	M	Cell wall/membrane/envelope biogenesis
/gene_family="3864"	COG0810	1e-11	17	64.4	63	287	25	244	244	Periplasmic protein TonB, links inner and outer membranes	M	Cell wall/membrane/envelope biogenesis
/gene_family="4"	COG3687	7e-55	31	207	12	289	11	274	280	Predicted metal-dependent hydrolase	R	General function prediction only
/gene_family="2304"	COG4166	2e-44	22	174	1	589	5	560	562	ABC-type oligopeptide transport system, periplasmic component	E	Amino acid transport and metabolism
/gene_family="3263"	COG3619	3e-18	28	85.7	20	229	13	216	226	Predicted membrane protein	S	Function unknown
/gene_family="852"	COG3733	0	43	696	116	756	19	649	654	Cu2+-containing amine oxidase	Q	Secondary metabolites biosynthesis, transport and catabolism
/gene_family="1346"	COG0654	4e-61	34	229	3	400	1	385	387	2-polyprenyl-6-methoxyphenol hydroxylase and related FAD-dependent oxidoreductases	HC	Multiple classes
/gene_family="740"	COG0302	7e-70	55	256	2	180	14	192	195	GTP cyclohydrolase I	H	Coenzyme transport and metabolism
/gene_family="2415"	COG0425	2e-07	20	47.6	6	59	1	54	78	Predicted redox protein, regulator of disulfide bond formation	O	Posttranslational modification, protein turnover, chaperones
/gene_family="3053"	COG1752	2e-44	34	172	34	299	3	299	306	Predicted esterase of the alpha-beta hydrolase superfamily	R	General function prediction only
/gene_family="545"	COG2264	4e-74	42	271	2	298	3	300	300	Ribosomal protein L11 methylase	J	Translation, ribosomal structure and biogenesis
/gene_family="516"	COG0300	6e-38	29	151	1	246	5	255	265	Short-chain dehydrogenases of various substrate specificities	R	General function prediction only
/gene_family="3590"	COG2116	1e-29	25	123	35	270	13	253	265	Formate/nitrite family of transporters	P	Inorganic ion transport and metabolism
/gene_family="4504"	COG0541	1e-168	57	584	1	455	1	451	451	Signal recognition particle GTPase	U	Intracellular trafficking, secretion, and vesicular transport
/gene_family="983"	COG0384	2e-49	29	189	1	270	4	290	291	Predicted epimerase, PhzC/PhzF homolog	R	General function prediction only
/gene_family="3262"	COG0377	3e-69	55	254	15	214	1	194	194	NADH:ubiquinone oxidoreductase 20 kD subunit and related Fe-S oxidoreductases	C	Energy production and conversion
/gene_family="1970"	COG0792	6e-26	35	109	4	131	1	113	114	Predicted endonuclease distantly related to archaeal Holliday junction resolvase	L	Replication, recombination and repair
/gene_family="422"	COG0679	3e-30	28	125	1	301	2	308	311	Predicted permeases	R	General function prediction only
/gene_family="497"	COG1607	2e-45	42	174	6	157	3	154	157	Acyl-CoA hydrolase	I	Lipid transport and metabolism
/gene_family="4392"	COG1765	9e-31	41	125	1	136	2	135	137	Predicted redox protein, regulator of disulfide bond formation	O	Posttranslational modification, protein turnover, chaperones
/gene_family="578"	COG3118	3e-23	41	100	2	105	22	127	304	Thioredoxin domain-containing protein	O	Posttranslational modification, protein turnover, chaperones
/gene_family="413"	COG0693	2e-23	26	102	18	229	7	184	188	Putative intracellular protease/amidase	R	General function prediction only
/gene_family="2678"	COG0555	2e-76	57	278	1	273	2	274	274	ABC-type sulfate transport system, permease component	O	Posttranslational modification, protein turnover, chaperones
/gene_family="3555"	COG0532	0	59	637	399	899	3	507	509	Translation initiation factor 2 (IF-2; GTPase)	J	Translation, ribosomal structure and biogenesis
/gene_family="3555"	COG3064	1e-05	21	45.9	66	231	103	263	387	Membrane protein involved in colicin uptake	M	Cell wall/membrane/envelope biogenesis
/gene_family="3432"	COG1960	4e-40	21	159	25	403	14	393	393	Acyl-CoA dehydrogenases	I	Lipid transport and metabolism
/gene_family="1698"	COG4948	2e-60	29	226	1	368	2	368	372	L-alanine-DL-glutamate epimerase and related enzymes of enolase superfamily	MR	Multiple classes
/gene_family="2005"	COG1409	6e-30	26	124	15	270	3	270	301	Predicted phosphohydrolases	R	General function prediction only
/gene_family="2192"	COG3313	3e-09	32	54.6	11	69	8	65	74	Predicted Fe-S protein	R	General function prediction only
/gene_family="1239"	COG0361	3e-24	68	102	4	73	3	72	75	Translation initiation factor 1 (IF-1)	J	Translation, ribosomal structure and biogenesis
/gene_family="1048"	COG1566	9e-73	37	267	15	353	11	342	352	Multidrug resistance efflux pump	V	Defense mechanisms
/gene_family="231"	COG1960	1e-96	44	346	1	375	3	386	393	Acyl-CoA dehydrogenases	I	Lipid transport and metabolism
/gene_family="633"	COG3023	5e-49	44	187	11	184	4	177	257	Negative regulator of beta-lactamase expression	V	Defense mechanisms
/gene_family="2414"	COG2919	3e-14	37	71.1	11	101	25	115	117	Septum formation initiator	D	Cell cycle control, cell division, chromosome partitioning
/gene_family="2953"	COG1027	0	59	646	8	472	4	467	471	Aspartate ammonia-lyase	E	Amino acid transport and metabolism
/gene_family="3597"	COG2814	1e-68	44	254	4	384	8	389	394	Arabinose efflux permease	G	Carbohydrate transport and metabolism
/gene_family="1712"	COG0613	3e-34	34	139	1	260	1	251	258	Predicted metal-dependent phosphoesterases (PHP family)	R	General function prediction only
/gene_family="4126"	COG2193	2e-44	50	171	1	154	1	154	157	Bacterioferritin (cytochrome b1)	P	Inorganic ion transport and metabolism
/gene_family="1268"	COG1952	2e-38	44	151	3	148	5	151	157	Preprotein translocase subunit SecB	U	Intracellular trafficking, secretion, and vesicular transport
/gene_family="1685"	COG0168	2e-54	33	206	18	428	69	482	499	Trk-type K+ transport systems, membrane components	P	Inorganic ion transport and metabolism
/gene_family="689"	COG0108	4e-76	57	277	20	217	5	201	203	3,4-dihydroxy-2-butanone 4-phosphate synthase	H	Coenzyme transport and metabolism
/gene_family="2228"	COG0176	4e-52	36	198	6	289	1	237	239	Transaldolase	G	Carbohydrate transport and metabolism
/gene_family="461"	COG0561	7e-40	24	157	1	266	1	261	264	Predicted hydrolases of the HAD superfamily	R	General function prediction only
/gene_family="819"	COG0084	6e-71	43	260	2	255	3	255	256	Mg-dependent DNase	L	Replication, recombination and repair
/gene_family="56"	COG0848	6e-29	39	119	1	134	1	134	137	Biopolymer transport protein	U	Intracellular trafficking, secretion, and vesicular transport
/gene_family="1060"	COG2271	1e-17	20	84.5	21	441	20	432	448	Sugar phosphate permease	G	Carbohydrate transport and metabolism
/gene_family="4412"	COG1426	3e-17	21	82.8	26	258	4	239	284	Uncharacterized protein conserved in bacteria	S	Function unknown
/gene_family="1670"	COG1652	2e-10	55	58.8	105	157	210	263	269	Uncharacterized protein containing LysM domain	S	Function unknown
/gene_family="3130"	COG0533	1e-125	58	442	1	336	1	341	342	Metal-dependent proteases with possible chaperone activity	O	Posttranslational modification, protein turnover, chaperones
/gene_family="3703"	COG5455	4e-12	30	63.8	7	117	5	115	129	Predicted integral membrane protein	S	Function unknown
/gene_family="2057"	COG0265	1e-66	40	247	22	357	29	347	347	Trypsin-like serine proteases, typically periplasmic, contain C-terminal PDZ domain	O	Posttranslational modification, protein turnover, chaperones
/gene_family="1121"	COG1132	1e-108	35	387	37	603	13	567	567	ABC-type multidrug transport system, ATPase and permease components	V	Defense mechanisms
/gene_family="243"	COG1018	4e-28	23	118	28	272	1	253	266	Flavodoxin reductases (ferredoxin-NADPH reductases) family 1	C	Energy production and conversion
/gene_family="1762"	COG2891	1e-09	23	56.4	7	163	1	158	167	Cell shape-determining protein	M	Cell wall/membrane/envelope biogenesis
/gene_family="1350"	COG0797	8e-40	62	156	104	201	79	176	233	Lipoproteins	M	Cell wall/membrane/envelope biogenesis
/gene_family="2908"	COG1959	1e-36	40	145	1	132	1	133	150	Predicted transcriptional regulator	K	Transcription
/gene_family="1026"	COG0606	2e-89	54	322	16	280	2	271	490	Predicted ATPase with chaperone activity	O	Posttranslational modification, protein turnover, chaperones
/gene_family="299"	COG0543	2e-35	32	143	110	327	9	218	252	2-polyprenylphenol hydroxylase and related flavodoxin oxidoreductases	HC	Multiple classes
/gene_family="299"	COG0633	2e-14	35	73.2	4	90	2	90	102	Ferredoxin	C	Energy production and conversion
/gene_family="265"	COG0596	1e-09	15	57.4	4	266	21	281	282	Predicted hydrolases or acyltransferases (alpha/beta hydrolase superfamily)	R	General function prediction only
/gene_family="1458"	COG1024	3e-44	38	172	10	262	4	257	257	Enoyl-CoA hydratase/carnithine racemase	I	Lipid transport and metabolism
/gene_family="4260"	COG4972	2e-90	44	326	4	352	4	354	354	Tfp pilus assembly protein, ATPase PilM	NU	Multiple classes
/gene_family="2903"	COG0851	2e-09	37	54.1	9	90	6	84	88	Septum formation topological specificity factor	D	Cell cycle control, cell division, chromosome partitioning
/gene_family="3392"	COG0508	1e-112	51	400	1	397	1	404	404	Pyruvate/2-oxoglutarate dehydrogenase complex, dihydrolipoamide acyltransferase (E2) component, and related enzymes	C	Energy production and conversion
/gene_family="1606"	COG2031	1e-102	39	365	7	458	1	446	446	Short chain fatty acids transporter	I	Lipid transport and metabolism
/gene_family="4172"	COG0738	2e-07	20	51	36	411	14	410	422	Fucose permease	G	Carbohydrate transport and metabolism
/gene_family="2202"	COG0703	2e-52	50	198	19	183	3	166	172	Shikimate kinase	E	Amino acid transport and metabolism
/gene_family="780"	COG0616	1e-56	28	213	51	357	6	310	317	Periplasmic serine proteases (ClpP class)	OU	Multiple classes
/gene_family="767"	COG0512	9e-80	58	289	1	193	3	191	191	Anthranilate/para-aminobenzoate synthases component II	EH	Multiple classes
/gene_family="176"	COG0121	6e-67	44	247	1	252	7	251	252	Predicted glutamine amidotransferase	R	General function prediction only
/gene_family="3218"	COG1113	1e-115	42	409	1	456	3	456	462	Gamma-aminobutyrate permease and related permeases	E	Amino acid transport and metabolism
/gene_family="2481"	COG0845	1e-20	26	94.4	9	332	14	314	372	Membrane-fusion protein	M	Cell wall/membrane/envelope biogenesis
/gene_family="3584"	COG5006	6e-53	43	201	4	283	9	285	292	Predicted permease, DMT superfamily	R	General function prediction only
/gene_family="104"	COG0741	4e-22	26	100	350	650	1	296	296	Soluble lytic murein transglycosylase and related regulatory proteins (some contain LysM/invasin domains)	M	Cell wall/membrane/envelope biogenesis
/gene_family="65"	COG0303	1e-76	31	280	8	393	4	384	404	Molybdopterin biosynthesis enzyme	H	Coenzyme transport and metabolism
/gene_family="2143"	COG0158	1e-115	52	407	5	323	3	322	326	Fructose-1,6-bisphosphatase	G	Carbohydrate transport and metabolism
/gene_family="200"	COG0420	3e-36	27	146	9	309	3	286	390	DNA repair exonuclease	L	Replication, recombination and repair
/gene_family="1866"	COG2271	3e-14	20	73.7	14	454	5	440	448	Sugar phosphate permease	G	Carbohydrate transport and metabolism
/gene_family="2816"	COG0583	5e-32	22	132	2	270	2	270	297	Transcriptional regulator	K	Transcription
/gene_family="3291"	COG0501	5e-07	17	50.3	27	315	26	290	302	Zn-dependent protease with chaperone function	O	Posttranslational modification, protein turnover, chaperones
/gene_family="886"	COG2274	0.0004	28	38.3	13	64	10	61	709	ABC-type bacteriocin/lantibiotic exporters, contain an N-terminal double-glycine peptidase domain	V	Defense mechanisms
/gene_family="4028"	COG0046	0	36	719	153	971	1	743	743	Phosphoribosylformylglycinamidine (FGAM) synthase, synthetase domain	F	Nucleotide transport and metabolism
/gene_family="4028"	COG0047	7e-73	43	269	1022	1277	2	231	231	Phosphoribosylformylglycinamidine (FGAM) synthase, glutamine amidotransferase domain	F	Nucleotide transport and metabolism
/gene_family="2129"	COG3759	1e-22	49	98.4	1	114	3	118	121	Predicted membrane protein	S	Function unknown
/gene_family="529"	COG4805	1e-157	41	550	50	603	22	588	588	Uncharacterized protein conserved in bacteria	S	Function unknown
/gene_family="1406"	COG0583	1e-23	22	103	2	296	1	296	297	Transcriptional regulator	K	Transcription
/gene_family="2717"	COG0334	1e-149	44	522	40	467	1	411	411	Glutamate dehydrogenase/leucine dehydrogenase	E	Amino acid transport and metabolism
/gene_family="1367"	COG4773	1e-145	34	509	8	711	19	719	719	Outer membrane receptor for ferric coprogen and ferric-rhodotorulic acid	P	Inorganic ion transport and metabolism
/gene_family="601"	COG1024	3e-39	29	156	1	238	1	237	257	Enoyl-CoA hydratase/carnithine racemase	I	Lipid transport and metabolism
/gene_family="2393"	COG0628	9e-41	31	161	3	345	11	342	355	Predicted permease	R	General function prediction only
/gene_family="2600"	COG0267	3e-10	51	56.8	1	49	2	50	50	Ribosomal protein L33	J	Translation, ribosomal structure and biogenesis
/gene_family="4069"	COG4277	1e-147	54	513	5	390	3	385	404	Predicted DNA-binding protein with the Helix-hairpin-helix motif	R	General function prediction only
/gene_family="339"	COG0329	4e-55	34	208	1	302	1	293	299	Dihydrodipicolinate synthase/N-acetylneuraminate lyase	EM	Multiple classes
/gene_family="1767"	COG2378	6e-43	36	167	1	226	4	231	311	Predicted transcriptional regulator	K	Transcription
/gene_family="2881"	COG0243	3e-96	23	346	26	773	16	759	765	Anaerobic dehydrogenases, typically selenocysteine-containing	C	Energy production and conversion
/gene_family="3961"	COG1826	2e-09	35	53.8	1	48	1	48	94	Sec-independent protein secretion pathway components	U	Intracellular trafficking, secretion, and vesicular transport
/gene_family="3682"	COG3135	2e-85	43	309	13	391	19	397	402	Uncharacterized protein involved in benzoate metabolism	Q	Secondary metabolites biosynthesis, transport and catabolism
/gene_family="1336"	COG0730	3e-15	30	76.2	1	266	5	256	258	Predicted permeases	R	General function prediction only
/gene_family="1307"	COG0491	1e-15	22	77.2	62	263	16	201	252	Zn-dependent hydrolases, including glyoxylases	R	General function prediction only
/gene_family="988"	COG0216	1e-150	63	523	1	359	1	363	363	Protein chain release factor A	J	Translation, ribosomal structure and biogenesis
/gene_family="249"	COG3659	3e-93	44	335	24	417	26	439	439	Carbohydrate-selective porin	M	Cell wall/membrane/envelope biogenesis
/gene_family="1444"	COG2072	3e-81	28	296	6	454	3	443	443	Predicted flavoprotein involved in K+ transport	P	Inorganic ion transport and metabolism
/gene_family="1831"	COG1309	7e-08	25	50.8	4	182	11	187	201	Transcriptional regulator	K	Transcription
/gene_family="1820"	COG1127	2e-99	55	355	8	265	4	262	263	ABC-type transport system involved in resistance to organic solvents, ATPase component	Q	Secondary metabolites biosynthesis, transport and catabolism
/gene_family="733"	COG0352	6e-16	28	78.4	159	297	52	187	211	Thiamine monophosphate synthase	H	Coenzyme transport and metabolism
/gene_family="733"	COG1051	4e-12	30	65.4	1	119	6	128	145	ADP-ribose pyrophosphatase	F	Nucleotide transport and metabolism
/gene_family="2824"	COG0596	9e-15	19	74.4	7	288	3	281	282	Predicted hydrolases or acyltransferases (alpha/beta hydrolase superfamily)	R	General function prediction only
/gene_family="2089"	COG0593	7e-26	23	111	1	232	71	318	408	ATPase involved in DNA replication initiation	L	Replication, recombination and repair
/gene_family="376"	COG0149	6e-68	46	250	7	264	3	251	251	Triosephosphate isomerase	G	Carbohydrate transport and metabolism
/gene_family="2480"	COG0661	2e-47	27	183	18	347	20	342	517	Predicted unusual protein kinase	R	General function prediction only
/gene_family="85"	COG4741	7e-20	33	90	26	152	47	169	175	Predicted secreted endonuclease distantly related to archaeal Holliday junction resolvase	F	Nucleotide transport and metabolism
/gene_family="1570"	COG3136	6e-22	54	96.1	3	108	2	107	111	Uncharacterized membrane protein required for alginate biosynthesis	R	General function prediction only
/gene_family="2355"	COG2135	2e-17	26	83.1	26	229	1	206	226	Uncharacterized conserved protein	S	Function unknown
/gene_family="2687"	COG0484	2e-62	32	232	1	309	2	351	371	DnaJ-class molecular chaperone with C-terminal Zn finger domain	O	Posttranslational modification, protein turnover, chaperones
/gene_family="822"	COG1522	2e-27	39	115	6	155	4	152	154	Transcriptional regulators	K	Transcription
/gene_family="802"	COG0112	0	66	673	1	415	1	412	413	Glycine/serine hydroxymethyltransferase	E	Amino acid transport and metabolism
/gene_family="1949"	COG3751	3e-18	30	85	12	195	33	240	252	Predicted proline hydroxylase	O	Posttranslational modification, protein turnover, chaperones
/gene_family="2301"	COG0436	1e-80	33	294	24	408	4	389	393	Aspartate/tyrosine/aromatic aminotransferase	E	Amino acid transport and metabolism
/gene_family="194"	COG1506	1e-07	26	51.3	76	223	375	508	620	Dipeptidyl aminopeptidases/acylaminoacyl-peptidases	E	Amino acid transport and metabolism
/gene_family="1599"	COG3104	3e-96	38	346	10	501	14	496	498	Dipeptide/tripeptide permease	E	Amino acid transport and metabolism
/gene_family="3678"	COG2851	1e-134	55	471	1	442	1	433	433	H+/citrate symporter	C	Energy production and conversion
/gene_family="2513"	COG4231	1e-151	29	531	28	723	2	640	640	Indolepyruvate ferredoxin oxidoreductase, alpha and beta subunits	C	Energy production and conversion
/gene_family="2513"	COG1014	5e-22	28	100	740	932	5	188	203	Pyruvate:ferredoxin oxidoreductase and related 2-oxoacid:ferredoxin oxidoreductases, gamma subunit	C	Energy production and conversion
/gene_family="2882"	COG3392	2e-53	30	204	29	377	3	314	330	Adenine-specific DNA methylase	L	Replication, recombination and repair
/gene_family="3533"	COG4461	0.0007	17	37.7	24	155	16	127	185	Uncharacterized protein conserved in bacteria, putative lipoprotein	S	Function unknown
/gene_family="762"	COG1299	1e-104	56	372	235	567	1	338	343	Phosphotransferase system, fructose-specific IIC component	G	Carbohydrate transport and metabolism
/gene_family="762"	COG1445	8e-33	47	135	115	232	3	121	122	Phosphotransferase system fructose-specific component IIB	G	Carbohydrate transport and metabolism
/gene_family="957"	COG1188	1e-22	54	99.2	11	103	7	99	100	Ribosome-associated heat shock protein implicated in the recycling of the 50S subunit (S4 paralog)	J	Translation, ribosomal structure and biogenesis
/gene_family="188"	COG1396	1e-06	37	46.2	7	72	1	67	120	Predicted transcriptional regulators	K	Transcription
/gene_family="188"	COG0662	3e-05	29	41.9	104	177	34	106	127	Mannose-6-phosphate isomerase	G	Carbohydrate transport and metabolism
/gene_family="3717"	COG4667	4e-50	34	191	4	275	9	277	292	Predicted esterase of the alpha-beta hydrolase superfamily	R	General function prediction only
/gene_family="1244"	COG1960	2e-47	21	183	18	411	2	393	393	Acyl-CoA dehydrogenases	I	Lipid transport and metabolism
/gene_family="3050"	COG1167	2e-90	31	326	1	474	3	459	459	Transcriptional regulators containing a DNA-binding HTH domain and an aminotransferase domain (MocR family) and their eukaryotic orthologs	KE	Multiple classes
/gene_family="3096"	COG0493	1e-138	44	484	27	471	2	450	457	NADPH-dependent glutamate synthase beta chain and related oxidoreductases	ER	Multiple classes
/gene_family="3935"	COG0480	0	65	1008	1	703	1	692	697	Translation elongation factors (GTPases)	J	Translation, ribosomal structure and biogenesis
/gene_family="908"	COG0745	4e-24	35	103	9	126	2	117	229	Response regulators consisting of a CheY-like receiver domain and a winged-helix DNA-binding domain	TK	Multiple classes
/gene_family="23"	COG0012	1e-147	60	513	1	363	1	372	372	Predicted GTPase, probable translation factor	J	Translation, ribosomal structure and biogenesis
/gene_family="347"	COG0523	1e-87	40	317	24	392	1	322	323	Putative GTPases (G3E family)	R	General function prediction only
/gene_family="3508"	COG0518	2e-35	32	142	6	199	2	188	198	GMP synthase - Glutamine amidotransferase domain	F	Nucleotide transport and metabolism
/gene_family="295"	COG4638	8e-36	25	144	10	316	15	336	367	Phenylpropionate dioxygenase and related ring-hydroxylating dioxygenases, large terminal subunit	PR	Multiple classes
/gene_family="1090"	COG4208	1e-113	70	401	16	286	9	279	287	ABC-type sulfate transport system, permease component	P	Inorganic ion transport and metabolism
/gene_family="3540"	COG1194	2e-96	45	346	5	343	10	341	342	A/G-specific DNA glycosylase	L	Replication, recombination and repair
/gene_family="1967"	COG0642	4e-40	32	159	216	518	32	331	336	Signal transduction histidine kinase	T	Signal transduction mechanisms
/gene_family="3141"	COG1806	4e-76	45	277	8	276	3	271	273	Uncharacterized protein conserved in bacteria	S	Function unknown
/gene_family="930"	COG2268	2e-05	22	43.9	30	265	228	462	548	Uncharacterized protein conserved in bacteria	S	Function unknown
/gene_family="106"	COG1075	3e-06	19	47.4	362	505	62	171	336	Predicted acetyltransferases and hydrolases with the alpha/beta hydrolase fold	R	General function prediction only
/gene_family="4249"	COG1028	1e-40	37	160	5	259	3	251	251	Dehydrogenases with different specificities (related to short-chain alcohol dehydrogenases)	IQR	Multiple classes
/gene_family="2261"	COG1051	2e-08	22	51.6	2	117	7	127	145	ADP-ribose pyrophosphatase	F	Nucleotide transport and metabolism
/gene_family="3912"	COG0858	3e-26	45	111	1	123	1	116	118	Ribosome-binding factor A	J	Translation, ribosomal structure and biogenesis
/gene_family="2339"	COG1034	1e-180	34	625	1	773	1	693	693	NADH dehydrogenase/NADH:ubiquinone oxidoreductase 75 kD subunit (chain G)	C	Energy production and conversion
/gene_family="175"	COG0847	5e-18	27	84.9	16	212	5	186	243	DNA polymerase III, epsilon subunit and related 3'-5' exonucleases	L	Replication, recombination and repair
/gene_family="1768"	COG0713	8e-24	50	102	4	102	2	100	100	NADH:ubiquinone oxidoreductase subunit 11 or 4L (chain K)	C	Energy production and conversion
/gene_family="626"	COG0414	1e-101	56	361	1	277	1	282	285	Panthothenate synthetase	H	Coenzyme transport and metabolism
/gene_family="3421"	COG0393	2e-29	45	121	1	105	1	107	108	Uncharacterized conserved protein	S	Function unknown
/gene_family="1054"	COG0625	6e-19	31	87.6	7	202	2	201	211	Glutathione S-transferase	O	Posttranslational modification, protein turnover, chaperones
/gene_family="2563"	COG1974	5e-23	40	101	70	203	73	201	201	SOS-response transcriptional repressors (RecA-mediated autopeptidases)	KT	Multiple classes
/gene_family="4569"	COG0194	5e-69	54	253	3	185	4	185	191	Guanylate kinase	F	Nucleotide transport and metabolism
/gene_family="91"	COG1056	5e-24	27	104	17	171	2	167	172	Nicotinamide mononucleotide adenylyltransferase	H	Coenzyme transport and metabolism
/gene_family="1708"	COG1116	1e-74	48	272	29	265	1	243	248	ABC-type nitrate/sulfonate/bicarbonate transport system, ATPase component	P	Inorganic ion transport and metabolism
/gene_family="3000"	COG3762	2e-18	28	85.8	21	185	59	212	213	Predicted membrane protein	S	Function unknown
/gene_family="2459"	COG1464	2e-56	36	212	8	270	1	263	268	ABC-type metal ion transport system, periplasmic component/surface antigen	P	Inorganic ion transport and metabolism
/gene_family="3785"	COG0566	6e-45	30	174	7	258	2	258	260	rRNA methylases	J	Translation, ribosomal structure and biogenesis
/gene_family="959"	COG1968	9e-65	50	240	1	268	1	270	270	Uncharacterized bacitracin resistance protein	V	Defense mechanisms
/gene_family="508"	COG1309	4e-15	20	75.1	15	203	4	189	201	Transcriptional regulator	K	Transcription
/gene_family="1280"	COG0491	7e-13	15	68	28	241	12	229	252	Zn-dependent hydrolases, including glyoxylases	R	General function prediction only
/gene_family="1264"	COG0654	3e-47	28	182	7	405	6	386	387	2-polyprenyl-6-methoxyphenol hydroxylase and related FAD-dependent oxidoreductases	HC	Multiple classes
/gene_family="2574"	COG2087	3e-55	49	207	1	170	1	175	175	Adenosyl cobinamide kinase/adenosyl cobinamide phosphate guanylyltransferase	H	Coenzyme transport and metabolism
/gene_family="865"	COG2084	4e-56	35	211	9	287	3	286	286	3-hydroxyisobutyrate dehydrogenase and related beta-hydroxyacid dehydrogenases	I	Lipid transport and metabolism
/gene_family="1817"	COG1005	1e-97	49	349	11	334	4	328	332	NADH:ubiquinone oxidoreductase subunit 1 (chain H)	C	Energy production and conversion
/gene_family="441"	COG1309	5e-07	19	47.7	17	185	21	195	201	Transcriptional regulator	K	Transcription
/gene_family="1357"	COG2059	2e-35	42	144	17	185	6	176	195	Chromate transport protein ChrA	P	Inorganic ion transport and metabolism
/gene_family="2054"	COG2141	3e-48	28	186	19	316	7	315	336	Coenzyme F420-dependent N5,N10-methylene tetrahydromethanopterin reductase and related flavin-dependent oxidoreductases	C	Energy production and conversion
/gene_family="2421"	COG1538	2e-15	15	77.1	101	434	102	442	457	Outer membrane protein	MU	Multiple classes
/gene_family="3220"	COG0031	1e-101	50	360	19	297	9	300	300	Cysteine synthase	E	Amino acid transport and metabolism
/gene_family="2011"	COG1309	2e-11	20	62.4	9	166	6	164	201	Transcriptional regulator	K	Transcription
/gene_family="1293"	COG2755	4e-08	18	51.8	47	234	11	210	216	Lysophospholipase L1 and related esterases	E	Amino acid transport and metabolism
/gene_family="2699"	COG3739	2e-47	39	183	3	251	9	252	263	Uncharacterized integral membrane protein	S	Function unknown
/gene_family="3608"	COG1012	1e-135	43	475	6	482	4	472	472	NAD-dependent aldehyde dehydrogenases	C	Energy production and conversion
/gene_family="2707"	COG0085	0	58	751	347	956	212	819	1060	DNA-directed RNA polymerase, beta subunit/140 kD subunit	K	Transcription
/gene_family="2076"	COG4973	5e-77	41	281	5	307	3	298	299	Site-specific recombinase XerC	L	Replication, recombination and repair
/gene_family="168"	COG2353	3e-42	41	164	1	188	1	188	192	Uncharacterized conserved protein	S	Function unknown
/gene_family="2051"	COG4770	0	48	762	3	644	2	643	645	Acetyl/propionyl-CoA carboxylase, alpha subunit	I	Lipid transport and metabolism
/gene_family="2996"	COG4302	1e-61	37	229	10	254	59	294	294	Ethanolamine ammonia-lyase, small subunit	E	Amino acid transport and metabolism
/gene_family="2345"	COG3279	1e-44	38	173	1	246	2	244	244	Response regulator of the LytR/AlgR family	KT	Multiple classes
/gene_family="1667"	COG2951	3e-68	35	252	14	331	22	336	343	Membrane-bound lytic murein transglycosylase B	M	Cell wall/membrane/envelope biogenesis
/gene_family="3039"	COG3791	2e-21	31	94.7	1	121	4	124	133	Uncharacterized conserved protein	S	Function unknown
/gene_family="2582"	COG4993	0	53	905	10	799	2	773	773	Glucose dehydrogenase	G	Carbohydrate transport and metabolism
/gene_family="4948"	COG0828	6e-06	60	42.6	1	66	1	66	67	Ribosomal protein S21	J	Translation, ribosomal structure and biogenesis
/gene_family="1652"	COG0706	1e-72	46	268	280	586	4	309	314	Preprotein translocase subunit YidC	U	Intracellular trafficking, secretion, and vesicular transport
/gene_family="3429"	COG2321	1e-91	52	329	1	295	1	289	295	Predicted metalloprotease	R	General function prediction only
/gene_family="774"	COG0044	6e-72	34	264	6	409	5	413	430	Dihydroorotase and related cyclic amidohydrolases	F	Nucleotide transport and metabolism
/gene_family="406"	COG3167	1e-41	39	163	31	219	9	193	211	Tfp pilus assembly protein PilO	NU	Multiple classes
/gene_family="3560"	COG1192	2e-13	22	69.1	2	192	19	252	259	ATPases involved in chromosome partitioning	D	Cell cycle control, cell division, chromosome partitioning
/gene_family="386"	COG1309	7e-06	19	44.3	24	226	1	201	201	Transcriptional regulator	K	Transcription
/gene_family="2736"	COG0261	2e-35	59	140	1	103	1	103	103	Ribosomal protein L21	J	Translation, ribosomal structure and biogenesis
/gene_family="2110"	COG1280	8e-26	31	110	4	204	6	205	208	Putative threonine efflux protein	E	Amino acid transport and metabolism
/gene_family="94"	COG0663	2e-53	43	201	3	176	2	168	176	Carbonic anhydrases/acetyltransferases, isoleucine patch superfamily	R	General function prediction only
/gene_family="3369"	COG0281	1e-161	55	562	3	429	14	432	432	Malic enzyme	C	Energy production and conversion
/gene_family="3369"	COG0280	1e-93	43	337	430	755	5	327	327	Phosphotransacetylase	C	Energy production and conversion
/gene_family="1124"	COG3152	9e-10	27	56.8	20	139	12	118	125	Predicted membrane protein	S	Function unknown
/gene_family="2448"	COG1212	3e-76	48	278	4	243	6	237	247	CMP-2-keto-3-deoxyoctulosonic acid synthetase	M	Cell wall/membrane/envelope biogenesis
/gene_family="2087"	COG0625	4e-35	32	141	1	206	1	206	211	Glutathione S-transferase	O	Posttranslational modification, protein turnover, chaperones
/gene_family="1783"	COG1733	2e-26	39	112	1	119	1	120	120	Predicted transcriptional regulators	K	Transcription
/gene_family="1811"	COG0252	7e-78	36	284	10	352	3	345	351	L-asparaginase/archaeal Glu-tRNAGln amidotransferase subunit D	EJ	Multiple classes
/gene_family="1508"	COG2890	3e-64	40	238	1	271	1	277	280	Methylase of polypeptide chain release factors	J	Translation, ribosomal structure and biogenesis
/gene_family="1617"	COG0249	0	47	901	8	877	1	843	843	Mismatch repair ATPase (MutS family)	L	Replication, recombination and repair
/gene_family="1869"	COG4760	3e-32	32	132	18	243	46	276	276	Predicted membrane protein	S	Function unknown
/gene_family="2891"	COG0715	7e-29	27	121	2	249	26	255	335	ABC-type nitrate/sulfonate/bicarbonate transport systems, periplasmic components	P	Inorganic ion transport and metabolism
/gene_family="1921"	COG0015	1e-110	38	391	17	445	13	438	438	Adenylosuccinate lyase	F	Nucleotide transport and metabolism
/gene_family="2836"	COG0696	0	59	690	6	513	1	509	509	Phosphoglyceromutase	G	Carbohydrate transport and metabolism
/gene_family="2131"	COG0513	1e-101	42	362	1	378	27	401	513	Superfamily II DNA and RNA helicases	LKJ	Multiple classes
/gene_family="2305"	COG2204	1e-157	47	548	4	487	5	464	464	Response regulator containing CheY-like receiver, AAA-type ATPase, and DNA-binding domains	T	Signal transduction mechanisms
/gene_family="2909"	COG0763	1e-106	41	378	6	390	2	380	381	Lipid A disaccharide synthetase	M	Cell wall/membrane/envelope biogenesis
/gene_family="2442"	COG2927	2e-14	28	71.9	1	127	1	133	144	DNA polymerase III, chi subunit	L	Replication, recombination and repair
/gene_family="24"	COG0640	8e-10	27	55.6	1	100	13	98	110	Predicted transcriptional regulators	K	Transcription
/gene_family="3051"	COG1752	4e-24	24	106	156	478	13	301	306	Predicted esterase of the alpha-beta hydrolase superfamily	R	General function prediction only
/gene_family="3323"	COG1294	1e-72	43	267	1	334	4	346	346	Cytochrome bd-type quinol oxidase, subunit 2	C	Energy production and conversion
/gene_family="550"	COG1301	1e-98	48	354	1	420	1	406	415	Na+/H+-dicarboxylate symporters	C	Energy production and conversion
/gene_family="1930"	COG3022	1e-85	63	309	1	257	1	253	253	Uncharacterized protein conserved in bacteria	S	Function unknown
/gene_family="1755"	COG0431	3e-24	31	104	1	160	1	156	184	Predicted flavoprotein	R	General function prediction only
/gene_family="2803"	COG0154	1e-77	35	283	19	362	81	461	475	Asp-tRNAAsn/Glu-tRNAGln amidotransferase A subunit and related amidases	J	Translation, ribosomal structure and biogenesis
/gene_family="4299"	COG3152	4e-11	31	61.1	16	133	12	123	125	Predicted membrane protein	S	Function unknown
/gene_family="3115"	COG2199	5e-42	37	165	300	471	11	180	181	FOG: GGDEF domain	T	Signal transduction mechanisms
/gene_family="3115"	COG3447	0.0004	18	39.9	18	256	16	254	308	Predicted integral membrane sensor domain	T	Signal transduction mechanisms
/gene_family="1270"	COG0544	1e-100	45	360	1	439	1	441	441	FKBP-type peptidyl-prolyl cis-trans isomerase (trigger factor)	O	Posttranslational modification, protein turnover, chaperones
/gene_family="2389"	COG0370	1e-162	40	567	4	614	3	650	653	Fe2+ transport system protein B	P	Inorganic ion transport and metabolism
/gene_family="3585"	COG4206	4e-65	24	242	12	623	4	608	608	Outer membrane cobalamin receptor protein	H	Coenzyme transport and metabolism
/gene_family="1741"	COG2050	5e-07	22	47.7	35	119	19	104	141	Uncharacterized protein, possibly involved in aromatic compounds catabolism	Q	Secondary metabolites biosynthesis, transport and catabolism
/gene_family="712"	COG2183	0	50	810	1	744	7	761	780	Transcriptional accessory protein	K	Transcription
/gene_family="3365"	COG3211	6e-10	24	60	211	379	199	384	616	Predicted phosphatase	R	General function prediction only
/gene_family="2727"	COG0740	8e-86	75	309	9	200	2	193	200	Protease subunit of ATP-dependent Clp proteases	OU	Multiple classes
/gene_family="34"	COG1678	6e-49	39	186	5	184	12	194	194	Putative transcriptional regulator	K	Transcription
/gene_family="2362"	COG4783	2e-63	29	236	1	477	1	480	484	Putative Zn-dependent protease, contains TPR repeats	R	General function prediction only
/gene_family="15"	COG4757	7e-45	32	174	10	277	10	273	281	Predicted alpha/beta hydrolase	R	General function prediction only
/gene_family="1994"	COG1040	3e-26	30	112	17	208	41	225	225	Predicted amidophosphoribosyltransferases	R	General function prediction only
/gene_family="2493"	COG1576	2e-49	44	188	1	158	1	155	155	Uncharacterized conserved protein	S	Function unknown
/gene_family="2639"	COG5006	2e-47	39	182	18	283	19	287	292	Predicted permease, DMT superfamily	R	General function prediction only
/gene_family="1209"	COG0656	2e-80	43	292	3	267	14	278	280	Aldo/keto reductases, related to diketogulonate reductase	R	General function prediction only
/gene_family="2185"	COG1894	1e-166	53	579	19	429	12	420	424	NADH:ubiquinone oxidoreductase, NADH-binding (51 kD) subunit	C	Energy production and conversion
/gene_family="2629"	COG2255	1e-148	66	517	2	331	1	331	332	Holliday junction resolvasome, helicase subunit	L	Replication, recombination and repair
/gene_family="1574"	COG2011	6e-64	54	237	19	229	7	217	222	ABC-type metal ion transport system, permease component	P	Inorganic ion transport and metabolism
/gene_family="3751"	COG2207	1e-17	32	83.8	145	259	7	122	127	AraC-type DNA-binding domain-containing proteins	K	Transcription
/gene_family="2562"	COG0016	1e-125	55	440	1	324	4	335	335	Phenylalanyl-tRNA synthetase alpha subunit	J	Translation, ribosomal structure and biogenesis
/gene_family="4082"	COG0097	2e-55	51	208	1	176	1	176	178	Ribosomal protein L6P/L9E	J	Translation, ribosomal structure and biogenesis
/gene_family="2674"	COG0407	1e-125	54	441	1	355	2	352	352	Uroporphyrinogen-III decarboxylase	H	Coenzyme transport and metabolism
/gene_family="322"	COG1864	1e-39	35	157	82	273	58	262	281	DNA/RNA endonuclease G, NUC1	F	Nucleotide transport and metabolism
/gene_family="4176"	COG2964	3e-40	28	158	1	206	3	214	220	Uncharacterized protein conserved in bacteria	S	Function unknown
/gene_family="228"	COG2932	5e-16	20	77.8	18	220	10	208	214	Predicted transcriptional regulator	K	Transcription
/gene_family="1747"	COG0583	5e-39	30	155	4	292	3	289	297	Transcriptional regulator	K	Transcription
/gene_family="2218"	COG1670	2e-23	32	102	2	171	5	177	187	Acetyltransferases, including N-acetylases of ribosomal proteins	J	Translation, ribosomal structure and biogenesis
/gene_family="2593"	COG0038	8e-45	28	174	13	395	16	417	443	Chloride channel protein EriC	P	Inorganic ion transport and metabolism
/gene_family="1283"	COG3063	3e-31	31	128	5	247	9	247	250	Tfp pilus assembly protein PilF	NU	Multiple classes
/gene_family="4230"	COG0151	1e-174	59	604	1	427	1	428	428	Phosphoribosylamine-glycine ligase	F	Nucleotide transport and metabolism
/gene_family="136"	COG2814	8e-20	20	91.8	35	375	16	352	394	Arabinose efflux permease	G	Carbohydrate transport and metabolism
/gene_family="968"	COG2885	3e-34	41	138	32	216	9	190	190	Outer membrane protein and related peptidoglycan-associated (lipo)proteins	M	Cell wall/membrane/envelope biogenesis
/gene_family="1291"	COG1179	4e-78	49	284	3	254	2	260	263	Dinucleotide-utilizing enzymes involved in molybdopterin and thiamine biosynthesis family 1	H	Coenzyme transport and metabolism
/gene_family="2835"	COG1066	1e-177	58	615	1	451	1	450	456	Predicted ATP-dependent serine protease	O	Posttranslational modification, protein turnover, chaperones
/gene_family="1929"	COG0752	1e-161	79	559	5	298	1	294	298	Glycyl-tRNA synthetase, alpha subunit	J	Translation, ribosomal structure and biogenesis
/gene_family="1066"	COG2146	3e-17	26	80	1	100	10	103	106	Ferredoxin subunits of nitrite reductase and ring-hydroxylating dioxygenases	PR	Multiple classes
/gene_family="3406"	COG1280	7e-29	34	120	1	207	2	208	208	Putative threonine efflux protein	E	Amino acid transport and metabolism
/gene_family="2154"	COG0488	1e-161	47	562	3	533	1	527	530	ATPase components of ABC transporters with duplicated ATPase domains	R	General function prediction only
/gene_family="2854"	COG2908	2e-48	41	186	4	237	1	234	237	Uncharacterized protein conserved in bacteria	S	Function unknown
/gene_family="3798"	COG0664	2e-26	28	112	14	223	2	212	214	cAMP-binding proteins - catabolite gene activator and regulatory subunit of cAMP-dependent protein kinases	T	Signal transduction mechanisms
/gene_family="892"	COG0161	1e-132	41	466	18	454	1	441	449	Adenosylmethionine-8-amino-7-oxononanoate aminotransferase	H	Coenzyme transport and metabolism
/gene_family="542"	COG0483	2e-65	42	242	18	283	1	258	260	Archaeal fructose-1,6-bisphosphatase and related enzymes of inositol monophosphatase family	G	Carbohydrate transport and metabolism
/gene_family="473"	COG1028	8e-37	31	147	13	246	3	246	251	Dehydrogenases with different specificities (related to short-chain alcohol dehydrogenases)	IQR	Multiple classes
/gene_family="1081"	COG1280	1e-27	26	116	1	206	2	207	208	Putative threonine efflux protein	E	Amino acid transport and metabolism
/gene_family="796"	COG3926	6e-29	25	120	2	180	4	173	252	Putative secretion activating protein	R	General function prediction only
/gene_family="1449"	COG0243	1e-140	31	492	16	731	38	764	765	Anaerobic dehydrogenases, typically selenocysteine-containing	C	Energy production and conversion
/gene_family="1449"	COG1251	1e-09	28	59.5	812	919	355	463	793	NAD(P)H-nitrite reductase	C	Energy production and conversion
/gene_family="389"	COG0548	3e-65	38	243	31	295	1	264	265	Acetylglutamate kinase	E	Amino acid transport and metabolism
/gene_family="389"	COG1246	1e-41	45	164	300	443	1	140	153	N-acetylglutamate synthase and related acetyltransferases	E	Amino acid transport and metabolism
/gene_family="2778"	COG0114	0	69	767	1	461	1	461	462	Fumarase	C	Energy production and conversion
/gene_family="556"	COG0492	5e-94	52	337	3	315	1	303	305	Thioredoxin reductase	O	Posttranslational modification, protein turnover, chaperones
/gene_family="3917"	COG4771	0	41	635	1	754	1	699	699	Outer membrane receptor for ferrienterochelin and colicins	P	Inorganic ion transport and metabolism
/gene_family="437"	COG0537	1e-16	29	78.5	4	120	1	121	138	Diadenosine tetraphosphate (Ap4A) hydrolase and other HIT family hydrolases	FGR	Multiple classes
/gene_family="3455"	COG1200	0	53	836	2	674	10	677	677	RecG-like helicase	LK	Multiple classes
/gene_family="89"	COG2812	1e-120	41	427	1	493	2	494	515	DNA polymerase III, gamma/tau subunits	L	Replication, recombination and repair
/gene_family="1138"	COG0730	7e-05	22	41.1	3	243	6	253	258	Predicted permeases	R	General function prediction only
/gene_family="1161"	COG1245	2e-07	32	47.9	17	77	7	73	591	Predicted ATPase, RNase L inhibitor (RLI) homolog	R	General function prediction only
/gene_family="412"	COG1018	4e-46	31	178	4	257	2	266	266	Flavodoxin reductases (ferredoxin-NADPH reductases) family 1	C	Energy production and conversion
/gene_family="4304"	COG1496	3e-56	40	211	33	245	32	247	249	Uncharacterized conserved protein	S	Function unknown
/gene_family="436"	COG0332	3e-64	30	239	37	366	3	323	323	3-oxoacyl-[acyl-carrier-protein] synthase III	I	Lipid transport and metabolism
/gene_family="1561"	COG2514	0.0004	24	39.1	145	279	3	136	265	Predicted ring-cleavage extradiol dioxygenase	R	General function prediction only
/gene_family="1078"	COG1228	1e-100	40	357	4	399	6	400	406	Imidazolonepropionase and related amidohydrolases	Q	Secondary metabolites biosynthesis, transport and catabolism
/gene_family="1418"	COG1521	7e-32	26	130	4	235	3	245	251	Putative transcriptional regulator, homolog of Bvg accessory factor	K	Transcription
/gene_family="3284"	COG0152	3e-82	58	298	1	233	1	235	247	Phosphoribosylaminoimidazolesuccinocarboxamide (SAICAR) synthase	F	Nucleotide transport and metabolism
/gene_family="3390"	COG0277	2e-97	36	349	14	469	1	458	459	FAD/FMN-containing dehydrogenases	C	Energy production and conversion
/gene_family="2703"	COG3030	6e-13	29	67.1	3	113	5	114	158	Protein affecting phage T7 exclusion by the F plasmid	R	General function prediction only
/gene_family="2975"	COG0317	1e-127	31	448	27	688	25	701	701	Guanosine polyphosphate pyrophosphohydrolases/synthetases	TK	Multiple classes
/gene_family="505"	COG1012	1e-144	44	505	11	477	1	464	472	NAD-dependent aldehyde dehydrogenases	C	Energy production and conversion
/gene_family="1180"	COG0739	3e-26	28	112	50	260	42	257	277	Membrane proteins related to metalloendopeptidases	M	Cell wall/membrane/envelope biogenesis
/gene_family="2751"	COG4239	1e-125	61	441	1	336	4	339	341	ABC-type uncharacterized transport system, permease component	R	General function prediction only
/gene_family="2432"	COG2226	1e-89	59	323	77	315	1	238	238	Methylase involved in ubiquinone/menaquinone biosynthesis	H	Coenzyme transport and metabolism
/gene_family="3853"	COG0780	2e-35	36	143	129	270	2	149	149	Enzyme related to GTP cyclohydrolase I	R	General function prediction only
/gene_family="3853"	COG2904	1e-33	44	137	1	128	7	136	137	Uncharacterized protein conserved in bacteria	S	Function unknown
/gene_family="3891"	COG0583	3e-43	29	169	1	291	1	290	297	Transcriptional regulator	K	Transcription
/gene_family="1928"	COG3205	3e-09	39	53.4	17	76	1	64	72	Predicted membrane protein	S	Function unknown
/gene_family="2682"	COG0244	1e-29	41	122	1	162	1	161	175	Ribosomal protein L10	J	Translation, ribosomal structure and biogenesis
/gene_family="622"	COG1522	1e-27	30	115	1	148	6	152	154	Transcriptional regulators	K	Transcription
/gene_family="439"	COG3961	1e-172	47	599	3	546	4	551	557	Pyruvate decarboxylase and related thiamine pyrophosphate-requiring enzymes	GHR	Multiple classes
/gene_family="278"	COG0263	1e-120	47	425	9	377	1	369	369	Glutamate 5-kinase	E	Amino acid transport and metabolism
/gene_family="197"	COG0419	3e-31	20	131	1	822	1	746	908	ATPase involved in DNA repair	L	Replication, recombination and repair
/gene_family="197"	COG1122	0.0007	27	40.6	1080	1170	117	197	235	ABC-type cobalt transport system, ATPase component	P	Inorganic ion transport and metabolism
/gene_family="2282"	COG1280	4e-29	36	121	3	209	2	208	208	Putative threonine efflux protein	E	Amino acid transport and metabolism
/gene_family="3474"	COG1767	6e-40	31	158	9	288	1	288	288	Triphosphoribosyl-dephospho-CoA synthetase	H	Coenzyme transport and metabolism
/gene_family="1554"	COG0711	3e-15	41	74.5	6	156	8	158	161	F0F1-type ATP synthase, subunit b	C	Energy production and conversion
/gene_family="3188"	COG0564	2e-69	40	255	13	297	4	289	289	Pseudouridylate synthases, 23S RNA-specific	J	Translation, ribosomal structure and biogenesis
/gene_family="2900"	COG2988	4e-88	43	318	1	324	1	322	324	Succinylglutamate desuccinylase	E	Amino acid transport and metabolism
/gene_family="2417"	COG0442	1e-168	46	586	1	569	1	498	500	Prolyl-tRNA synthetase	J	Translation, ribosomal structure and biogenesis
/gene_family="3824"	COG1281	3e-64	40	238	1	281	3	282	286	Disulfide bond chaperones of the HSP33 family	O	Posttranslational modification, protein turnover, chaperones
/gene_family="2478"	COG0479	4e-81	56	294	5	235	2	231	234	Succinate dehydrogenase/fumarate reductase, Fe-S protein subunit	C	Energy production and conversion
/gene_family="1807"	COG1047	3e-30	38	124	12	158	2	149	174	FKBP-type peptidyl-prolyl cis-trans isomerases 2	O	Posttranslational modification, protein turnover, chaperones
/gene_family="273"	COG0605	1e-70	54	259	1	200	1	199	204	Superoxide dismutase	P	Inorganic ion transport and metabolism
/gene_family="2500"	COG3028	7e-16	30	76.9	4	150	12	162	187	Uncharacterized protein conserved in bacteria	S	Function unknown
/gene_family="1858"	COG0679	2e-20	29	93.4	2	306	5	307	311	Predicted permeases	R	General function prediction only
/gene_family="828"	COG0583	1e-29	20	123	4	296	1	292	297	Transcriptional regulator	K	Transcription
/gene_family="1959"	COG0191	4e-98	44	351	1	329	1	286	286	Fructose/tagatose bisphosphate aldolase	G	Carbohydrate transport and metabolism
/gene_family="3237"	COG2852	3e-05	35	41.1	74	135	43	102	129	Uncharacterized protein conserved in bacteria	S	Function unknown
/gene_family="1874"	COG3647	7e-21	32	94.3	12	196	13	189	205	Predicted membrane protein	S	Function unknown
/gene_family="2558"	COG3187	2e-09	26	57	4	107	3	105	142	Heat shock protein	O	Posttranslational modification, protein turnover, chaperones
/gene_family="638"	COG5010	1e-06	29	47.7	58	158	111	213	257	Flp pilus assembly protein TadD, contains TPR repeats	U	Intracellular trafficking, secretion, and vesicular transport
/gene_family="2260"	COG1960	1e-88	40	320	1	380	2	389	393	Acyl-CoA dehydrogenases	I	Lipid transport and metabolism
/gene_family="728"	COG2197	9e-47	40	180	1	204	1	201	211	Response regulator containing a CheY-like receiver domain and an HTH DNA-binding domain	TK	Multiple classes
/gene_family="36"	COG1074	1e-113	24	404	22	1195	20	1139	1139	ATP-dependent exoDNAse (exonuclease V) beta subunit (contains helicase and exonuclease domains)	L	Replication, recombination and repair
/gene_family="1316"	COG0063	1e-54	37	207	223	485	20	282	284	Predicted sugar kinase	G	Carbohydrate transport and metabolism
/gene_family="1316"	COG0062	4e-37	29	149	1	199	1	203	203	Uncharacterized conserved protein	S	Function unknown
/gene_family="1460"	COG1555	1e-16	40	79	63	136	76	149	149	DNA uptake protein and related DNA-binding proteins	L	Replication, recombination and repair
/gene_family="3587"	COG1217	0	67	983	3	611	1	602	603	Predicted membrane GTPase involved in stress response	T	Signal transduction mechanisms
/gene_family="842"	COG0669	6e-62	60	230	3	160	2	159	159	Phosphopantetheine adenylyltransferase	H	Coenzyme transport and metabolism
/gene_family="2721"	COG0781	2e-27	40	114	8	145	6	150	151	Transcription termination factor	K	Transcription
/gene_family="3042"	COG0020	2e-80	45	291	7	238	14	245	245	Undecaprenyl pyrophosphate synthase	I	Lipid transport and metabolism
/gene_family="1358"	COG1028	3e-35	31	141	4	249	1	251	251	Dehydrogenases with different specificities (related to short-chain alcohol dehydrogenases)	IQR	Multiple classes
/gene_family="192"	COG2987	0	78	1018	3	558	2	557	561	Urocanate hydratase	E	Amino acid transport and metabolism
/gene_family="404"	COG0635	1e-101	42	363	10	384	34	410	416	Coproporphyrinogen III oxidase and related Fe-S oxidoreductases	H	Coenzyme transport and metabolism
/gene_family="1118"	COG0406	1e-05	21	44	26	194	6	166	208	Fructose-2,6-bisphosphatase	G	Carbohydrate transport and metabolism
/gene_family="551"	COG3185	1e-110	49	392	1	351	11	362	363	4-hydroxyphenylpyruvate dioxygenase and related hemolysins	ER	Multiple classes
/gene_family="1433"	COG0172	1e-169	59	586	1	422	1	425	429	Seryl-tRNA synthetase	J	Translation, ribosomal structure and biogenesis
/gene_family="2167"	COG2391	5e-05	28	40.4	4	132	23	151	198	Predicted transporter component	R	General function prediction only
/gene_family="3448"	COG2707	4e-31	60	127	4	150	1	147	151	Predicted membrane protein	S	Function unknown
/gene_family="394"	COG3297	5e-12	20	65.8	57	379	68	388	390	Type II secretory pathway, component PulL	U	Intracellular trafficking, secretion, and vesicular transport
/gene_family="1378"	COG2303	1e-146	47	512	4	541	6	539	542	Choline dehydrogenase and related flavoproteins	E	Amino acid transport and metabolism
/gene_family="180"	COG0790	3e-09	25	55.1	3	140	74	221	292	FOG: TPR repeat, SEL1 subfamily	R	General function prediction only
/gene_family="3907"	COG0598	5e-37	24	148	28	354	32	318	322	Mg2+ and Co2+ transporters	P	Inorganic ion transport and metabolism
/gene_family="2191"	COG2050	1e-12	28	65.8	30	164	14	135	141	Uncharacterized protein, possibly involved in aromatic compounds catabolism	Q	Secondary metabolites biosynthesis, transport and catabolism
/gene_family="623"	COG0166	1e-118	43	418	52	544	4	446	446	Glucose-6-phosphate isomerase	G	Carbohydrate transport and metabolism
/gene_family="254"	COG1476	2e-08	42	52.1	13	69	4	60	68	Predicted transcriptional regulators	K	Transcription
/gene_family="3425"	COG0776	9e-25	48	104	5	98	1	93	94	Bacterial nucleoid DNA-binding protein	L	Replication, recombination and repair
/gene_family="2610"	COG0668	1e-33	30	137	55	323	39	311	316	Small-conductance mechanosensitive channel	M	Cell wall/membrane/envelope biogenesis
/gene_family="1504"	COG1045	4e-42	47	165	132	296	10	166	194	Serine acetyltransferase	E	Amino acid transport and metabolism
/gene_family="1918"	COG0566	2e-57	41	215	2	247	19	258	260	rRNA methylases	J	Translation, ribosomal structure and biogenesis
/gene_family="3059"	COG2271	3e-24	21	106	19	431	34	448	448	Sugar phosphate permease	G	Carbohydrate transport and metabolism
/gene_family="2685"	COG1280	1e-18	21	86.5	1	196	5	205	208	Putative threonine efflux protein	E	Amino acid transport and metabolism
/gene_family="1825"	COG0486	1e-144	50	505	1	451	1	454	454	Predicted GTPase	R	General function prediction only
/gene_family="1659"	COG2703	1e-15	33	75.8	1	141	1	144	144	Hemerythrin	P	Inorganic ion transport and metabolism
/gene_family="747"	COG3119	1e-66	28	248	36	535	3	448	475	Arylsulfatase A and related enzymes	P	Inorganic ion transport and metabolism
/gene_family="1298"	COG0659	1e-101	33	361	5	484	13	531	554	Sulfate permease and related transporters (MFS superfamily)	P	Inorganic ion transport and metabolism
/gene_family="4336"	COG5007	1e-17	42	81.1	1	77	1	77	80	Predicted transcriptional regulator, BolA superfamily	K	Transcription
/gene_family="2632"	COG2962	0.0002	19	40.5	50	284	49	281	293	Predicted permeases	R	General function prediction only
/gene_family="2807"	COG1816	3e-91	40	328	9	337	6	336	345	Adenosine deaminase	F	Nucleotide transport and metabolism
/gene_family="43"	COG2804	1e-157	46	547	71	570	6	500	500	Type II secretory pathway, ATPase PulE/Tfp pilus assembly pathway, ATPase PilB	NU	Multiple classes
/gene_family="3592"	COG0128	1e-123	40	436	309	744	6	428	428	5-enolpyruvylshikimate-3-phosphate synthase	E	Amino acid transport and metabolism
/gene_family="3592"	COG0287	4e-67	41	249	4	288	1	279	279	Prephenate dehydrogenase	E	Amino acid transport and metabolism
/gene_family="1569"	COG2814	2e-15	21	77.2	16	400	3	384	394	Arabinose efflux permease	G	Carbohydrate transport and metabolism
/gene_family="1819"	COG3907	1e-30	31	126	12	188	62	241	249	PAP2 (acid phosphatase) superfamily protein	R	General function prediction only
/gene_family="1407"	COG0684	2e-40	40	158	8	168	13	172	210	Demethylmenaquinone methyltransferase	H	Coenzyme transport and metabolism
/gene_family="2384"	COG0240	1e-103	46	368	22	347	3	329	329	Glycerol-3-phosphate dehydrogenase	C	Energy production and conversion
/gene_family="1115"	COG1251	0	49	630	1	512	295	790	793	NAD(P)H-nitrite reductase	C	Energy production and conversion
/gene_family="3150"	COG2814	3e-18	23	86.8	46	437	36	394	394	Arabinose efflux permease	G	Carbohydrate transport and metabolism
/gene_family="315"	COG1804	1e-125	45	443	1	404	5	396	396	Predicted acyl-CoA transferases/carnitine dehydratase	C	Energy production and conversion
/gene_family="1168"	COG1947	1e-74	39	272	1	273	3	289	289	4-diphosphocytidyl-2C-methyl-D-erythritol 2-phosphate synthase	I	Lipid transport and metabolism
/gene_family="748"	COG0790	9e-08	29	51.2	11	144	60	198	292	FOG: TPR repeat, SEL1 subfamily	R	General function prediction only
/gene_family="875"	COG0304	1e-114	44	403	1	408	2	412	412	3-oxoacyl-(acyl-carrier-protein) synthase	IQ	Multiple classes
/gene_family="713"	COG2962	3e-50	32	192	1	290	5	292	293	Predicted permeases	R	General function prediction only
/gene_family="2070"	COG0583	2e-28	22	120	7	310	2	293	297	Transcriptional regulator	K	Transcription
/gene_family="2302"	COG2814	4e-05	17	43.3	94	400	80	384	394	Arabinose efflux permease	G	Carbohydrate transport and metabolism
/gene_family="877"	COG1566	1e-16	22	81.2	26	331	18	292	352	Multidrug resistance efflux pump	V	Defense mechanisms
/gene_family="276"	COG0745	4e-61	44	228	22	252	2	229	229	Response regulators consisting of a CheY-like receiver domain and a winged-helix DNA-binding domain	TK	Multiple classes
/gene_family="1719"	COG1113	1e-145	51	508	1	454	3	458	462	Gamma-aminobutyrate permease and related permeases	E	Amino acid transport and metabolism
/gene_family="2524"	COG1136	3e-77	50	283	6	229	1	226	226	ABC-type antimicrobial peptide transport system, ATPase component	V	Defense mechanisms
/gene_family="2524"	COG0577	4e-39	28	156	283	664	1	419	419	ABC-type antimicrobial peptide transport system, permease component	V	Defense mechanisms
/gene_family="3057"	COG2915	9e-26	26	110	17	238	6	205	207	Uncharacterized protein involved in purine metabolism	R	General function prediction only
/gene_family="1793"	COG0523	2e-47	28	183	9	328	1	320	323	Putative GTPases (G3E family)	R	General function prediction only
/gene_family="2606"	COG1845	1e-45	43	176	5	206	12	209	209	Heme/copper-type cytochrome/quinol oxidase, subunit 3	C	Energy production and conversion
/gene_family="2109"	COG4221	1e-19	25	90.3	14	248	8	241	246	Short-chain alcohol dehydrogenase of unknown specificity	R	General function prediction only
/gene_family="1036"	COG0284	7e-68	46	250	1	232	7	235	240	Orotidine-5'-phosphate decarboxylase	F	Nucleotide transport and metabolism
/gene_family="580"	COG5001	3e-82	28	300	82	670	61	637	663	Predicted signal transduction protein containing a membrane domain, an EAL and a GGDEF domain	T	Signal transduction mechanisms
/gene_family="1017"	COG2351	1e-27	42	115	2	107	11	124	124	Transthyretin-like protein	R	General function prediction only
/gene_family="978"	COG5009	0	41	797	10	821	2	792	797	Membrane carboxypeptidase/penicillin-binding protein	M	Cell wall/membrane/envelope biogenesis
/gene_family="2701"	COG2814	6e-15	16	75.6	57	386	60	381	394	Arabinose efflux permease	G	Carbohydrate transport and metabolism
/gene_family="4200"	COG0109	1e-67	42	250	1	280	17	295	304	Polyprenyltransferase (cytochrome oxidase assembly factor)	O	Posttranslational modification, protein turnover, chaperones
/gene_family="57"	COG0722	1e-126	49	445	13	344	11	348	351	3-deoxy-D-arabino-heptulosonate 7-phosphate (DAHP) synthase	E	Amino acid transport and metabolism
/gene_family="1780"	COG0845	2e-24	29	106	1	350	3	365	372	Membrane-fusion protein	M	Cell wall/membrane/envelope biogenesis
/gene_family="290"	COG0294	3e-72	49	265	23	281	8	265	274	Dihydropteroate synthase and related enzymes	H	Coenzyme transport and metabolism
/gene_family="2316"	COG0583	7e-38	26	151	6	310	1	294	297	Transcriptional regulator	K	Transcription
/gene_family="1482"	COG0276	1e-88	40	319	6	328	3	318	320	Protoheme ferro-lyase (ferrochelatase)	H	Coenzyme transport and metabolism
/gene_family="3854"	COG0554	0	69	822	6	502	4	499	499	Glycerol kinase	C	Energy production and conversion
/gene_family="2447"	COG0546	3e-48	40	184	10	221	5	214	220	Predicted phosphatases	R	General function prediction only
/gene_family="2725"	COG3145	3e-25	25	108	3	195	2	194	194	Alkylated DNA repair protein	L	Replication, recombination and repair
/gene_family="3295"	COG1292	1e-136	44	477	15	526	10	516	537	Choline-glycine betaine transporter	M	Cell wall/membrane/envelope biogenesis
/gene_family="397"	COG0484	1e-137	59	482	1	368	1	365	371	DnaJ-class molecular chaperone with C-terminal Zn finger domain	O	Posttranslational modification, protein turnover, chaperones
/gene_family="2590"	COG0765	8e-45	38	173	5	225	8	222	222	ABC-type amino acid transport system, permease component	E	Amino acid transport and metabolism
/gene_family="3326"	COG1249	1e-78	27	287	1	449	4	454	454	Pyruvate/2-oxoglutarate dehydrogenase complex, dihydrolipoamide dehydrogenase (E3) component, and related enzymes	C	Energy production and conversion
/gene_family="665"	COG0445	0	62	963	3	623	1	621	621	NAD/FAD-utilizing enzyme apparently involved in cell division	D	Cell cycle control, cell division, chromosome partitioning
/gene_family="1974"	COG1004	8e-66	29	244	1	404	1	413	414	Predicted UDP-glucose 6-dehydrogenase	M	Cell wall/membrane/envelope biogenesis
/gene_family="2531"	COG1335	4e-33	33	134	7	211	3	198	205	Amidases related to nicotinamidase	Q	Secondary metabolites biosynthesis, transport and catabolism
/gene_family="2397"	COG0667	4e-87	42	315	1	318	1	313	316	Predicted oxidoreductases (related to aryl-alcohol dehydrogenases)	C	Energy production and conversion
/gene_family="538"	COG0682	2e-67	44	248	1	262	5	277	287	Prolipoprotein diacylglyceryltransferase	M	Cell wall/membrane/envelope biogenesis
/gene_family="313"	COG3139	5e-18	39	82.8	1	86	1	77	90	Uncharacterized protein conserved in bacteria	S	Function unknown
/gene_family="162"	COG0596	7e-12	19	65.5	38	308	7	281	282	Predicted hydrolases or acyltransferases (alpha/beta hydrolase superfamily)	R	General function prediction only
/gene_family="3718"	COG1538	1e-21	21	97.9	167	481	121	447	457	Outer membrane protein	MU	Multiple classes
/gene_family="1603"	COG0337	1e-132	57	465	1	354	1	354	360	3-dehydroquinate synthetase	E	Amino acid transport and metabolism
/gene_family="92"	COG0313	1e-90	52	326	1	275	3	274	275	Predicted methyltransferases	R	General function prediction only
/gene_family="3146"	COG0473	1e-122	52	431	1	359	2	346	348	Isocitrate/isopropylmalate dehydrogenase	CE	Multiple classes
/gene_family="1169"	COG0183	1e-81	41	296	1	388	1	388	392	Acetyl-CoA acetyltransferase	I	Lipid transport and metabolism
/gene_family="2509"	COG2145	3e-60	42	225	9	269	1	263	265	Hydroxyethylthiazole kinase, sugar kinase family	H	Coenzyme transport and metabolism
/gene_family="4045"	COG0030	2e-85	51	308	15	266	3	252	259	Dimethyladenosine transferase (rRNA methylation)	J	Translation, ribosomal structure and biogenesis
/gene_family="1927"	COG0476	7e-61	47	227	11	255	2	252	254	Dinucleotide-utilizing enzymes involved in molybdopterin and thiamine biosynthesis family 2	H	Coenzyme transport and metabolism
/gene_family="2090"	COG0054	2e-50	62	191	13	155	10	152	152	Riboflavin synthase beta-chain	H	Coenzyme transport and metabolism
/gene_family="1220"	COG0333	1e-11	47	61.8	1	56	1	57	57	Ribosomal protein L32	J	Translation, ribosomal structure and biogenesis
/gene_family="2340"	COG4420	2e-46	47	179	64	228	3	170	191	Predicted membrane protein	S	Function unknown
/gene_family="2319"	COG0540	1e-100	45	357	14	326	1	314	316	Aspartate carbamoyltransferase, catalytic chain	F	Nucleotide transport and metabolism
/gene_family="3185"	COG0842	2e-07	17	50.7	168	360	79	280	286	ABC-type multidrug transport system, permease component	V	Defense mechanisms
/gene_family="3582"	COG2818	1e-67	54	249	4	186	2	185	188	3-methyladenine DNA glycosylase	L	Replication, recombination and repair
/gene_family="3452"	COG0197	1e-44	60	171	1	134	2	137	146	Ribosomal protein L16/L10E	J	Translation, ribosomal structure and biogenesis
/gene_family="432"	COG2370	2e-09	32	56.1	12	185	18	194	201	Hydrogenase/urease accessory protein	O	Posttranslational modification, protein turnover, chaperones
/gene_family="3343"	COG1020	1e-79	37	292	26	435	229	642	642	Non-ribosomal peptide synthetase modules and related proteins	Q	Secondary metabolites biosynthesis, transport and catabolism
/gene_family="3343"	COG0663	7e-05	20	44	1006	1123	73	176	176	Carbonic anhydrases/acetyltransferases, isoleucine patch superfamily	R	General function prediction only
/gene_family="3343"	COG0110	0.001	24	40.3	1221	1328	80	174	190	Acetyltransferase (isoleucine patch superfamily)	R	General function prediction only
/gene_family="3387"	COG0597	7e-35	46	140	18	175	11	167	167	Lipoprotein signal peptidase	MU	Multiple classes
/gene_family="4381"	COG1309	3e-11	21	62	1	183	2	179	201	Transcriptional regulator	K	Transcription
/gene_family="458"	COG3471	3e-38	33	152	3	232	2	235	235	Predicted periplasmic/secreted protein	S	Function unknown
/gene_family="2019"	COG1475	9e-33	38	134	35	288	1	240	240	Predicted transcriptional regulators	K	Transcription
/gene_family="2752"	COG2233	1e-77	38	283	20	431	7	439	451	Xanthine/uracil permeases	F	Nucleotide transport and metabolism
/gene_family="1728"	COG1009	1e-109	42	388	4	620	1	606	606	NADH:ubiquinone oxidoreductase subunit 5 (chain L)/Multisubunit Na+/H+ antiporter, MnhA subunit	CP	Multiple classes
/gene_family="3814"	COG0488	5e-76	28	279	8	526	6	508	530	ATPase components of ABC transporters with duplicated ATPase domains	R	General function prediction only
/gene_family="840"	COG1301	7e-91	46	327	3	412	2	406	415	Na+/H+-dicarboxylate symporters	C	Energy production and conversion
/gene_family="3700"	COG2200	2e-16	25	81.1	454	691	3	238	256	FOG: EAL domain	T	Signal transduction mechanisms
/gene_family="3626"	COG0688	4e-46	32	178	14	278	1	238	239	Phosphatidylserine decarboxylase	I	Lipid transport and metabolism
/gene_family="2791"	COG0824	3e-25	36	107	1	128	2	131	137	Predicted thioesterase	R	General function prediction only
/gene_family="3320"	COG0393	2e-17	35	81.8	59	143	20	104	108	Uncharacterized conserved protein	S	Function unknown
/gene_family="3244"	COG3555	7e-76	44	277	5	294	1	290	291	Aspartyl/asparaginyl beta-hydroxylase and related dioxygenases	O	Posttranslational modification, protein turnover, chaperones
/gene_family="1147"	COG0768	1e-131	36	464	7	615	3	599	599	Cell division protein FtsI/penicillin-binding protein 2	M	Cell wall/membrane/envelope biogenesis
/gene_family="1938"	COG2960	0.0007	33	35.4	13	75	31	93	103	Uncharacterized protein conserved in bacteria	S	Function unknown
/gene_family="35"	COG3178	5e-60	36	224	3	324	12	344	351	Predicted phosphotransferase related to Ser/Thr protein kinases	R	General function prediction only
/gene_family="1983"	COG0587	0	43	1200	1	1134	2	1131	1139	DNA polymerase III, alpha subunit	L	Replication, recombination and repair
/gene_family="1308"	COG0352	3e-37	37	148	1	202	5	206	211	Thiamine monophosphate synthase	H	Coenzyme transport and metabolism
/gene_family="2655"	COG2938	1e-10	29	58.3	1	82	7	88	94	Uncharacterized conserved protein	S	Function unknown
/gene_family="1255"	COG2391	8e-06	31	43.1	1	136	16	160	198	Predicted transporter component	R	General function prediction only
/gene_family="4275"	COG0175	5e-58	39	217	8	243	13	246	261	3'-phosphoadenosine 5'-phosphosulfate sulfotransferase (PAPS reductase)/FAD synthetase and related enzymes	EH	Multiple classes
/gene_family="643"	COG0353	3e-75	59	274	2	194	3	195	198	Recombinational DNA repair protein (RecF pathway)	L	Replication, recombination and repair
/gene_family="2152"	COG0569	4e-34	31	138	3	215	2	220	225	K+ transport systems, NAD-binding component	P	Inorganic ion transport and metabolism
/gene_family="1366"	COG0583	1e-32	25	133	3	289	2	291	297	Transcriptional regulator	K	Transcription
/gene_family="485"	COG1540	8e-96	54	343	1	250	2	251	252	Uncharacterized proteins, homologs of lactam utilization protein B	R	General function prediction only
/gene_family="1448"	COG1135	1e-119	52	421	1	334	1	334	339	ABC-type metal ion transport system, ATPase component	P	Inorganic ion transport and metabolism
/gene_family="590"	COG3539	7e-14	27	70.2	1	177	6	184	184	P pilus assembly protein, pilin FimA	NU	Multiple classes
/gene_family="2899"	COG1104	1e-151	56	528	3	389	1	386	386	Cysteine sulfinate desulfinase/cysteine desulfurase and related enzymes	E	Amino acid transport and metabolism
/gene_family="897"	COG1551	4e-20	74	89.6	1	54	1	54	73	Carbon storage regulator (could also regulate swarming and quorum sensing)	T	Signal transduction mechanisms
/gene_family="3599"	COG3783	1e-09	37	55.8	26	130	3	100	100	Soluble cytochrome b562	C	Energy production and conversion
/gene_family="1083"	COG0115	4e-69	39	255	7	297	1	284	284	Branched-chain amino acid aminotransferase/4-amino-4-deoxychorismate lyase	EH	Multiple classes
/gene_family="216"	COG1280	2e-20	30	92.6	1	199	1	205	208	Putative threonine efflux protein	E	Amino acid transport and metabolism
/gene_family="1233"	COG0220	6e-13	21	67.6	21	180	47	215	227	Predicted S-adenosylmethionine-dependent methyltransferase	R	General function prediction only
/gene_family="651"	COG0326	0	54	757	3	639	1	620	623	Molecular chaperone, HSP90 family	O	Posttranslational modification, protein turnover, chaperones
/gene_family="3067"	COG0789	2e-16	35	77.9	3	114	1	113	124	Predicted transcriptional regulators	K	Transcription
/gene_family="1962"	COG0830	7e-37	32	147	5	221	3	229	229	Urease accessory protein UreF	O	Posttranslational modification, protein turnover, chaperones
/gene_family="829"	COG1846	2e-10	29	58.4	39	151	14	126	126	Transcriptional regulators	K	Transcription
/gene_family="1105"	COG2207	2e-19	30	90.3	218	334	1	119	127	AraC-type DNA-binding domain-containing proteins	K	Transcription
/gene_family="1745"	COG1686	6e-70	32	258	4	421	9	386	389	D-alanyl-D-alanine carboxypeptidase	M	Cell wall/membrane/envelope biogenesis
/gene_family="4235"	COG0064	0	58	693	13	489	6	481	483	Asp-tRNAAsn/Glu-tRNAGln amidotransferase B subunit (PET112 homolog)	J	Translation, ribosomal structure and biogenesis
/gene_family="627"	COG0238	6e-20	63	89.1	1	68	8	75	75	Ribosomal protein S18	J	Translation, ribosomal structure and biogenesis
/gene_family="195"	COG3117	4e-08	19	51.5	1	181	2	185	188	Uncharacterized protein conserved in bacteria	S	Function unknown
/gene_family="528"	COG1053	1e-171	50	595	13	597	2	562	562	Succinate dehydrogenase/fumarate reductase, flavoprotein subunit	C	Energy production and conversion
/gene_family="3066"	COG0456	1e-19	33	89.3	1	143	13	176	177	Acetyltransferases	R	General function prediction only
/gene_family="3339"	COG4232	1e-109	33	391	1	594	1	564	569	Thiol:disulfide interchange protein	OC	Multiple classes
/gene_family="1655"	COG0230	0.001	79	35.2	1	44	1	44	44	Ribosomal protein L34	J	Translation, ribosomal structure and biogenesis
/gene_family="564"	COG0839	1e-20	38	92.6	5	165	8	165	166	NADH:ubiquinone oxidoreductase subunit 6 (chain J)	C	Energy production and conversion
/gene_family="1305"	COG0778	2e-18	24	85.8	9	233	5	205	207	Nitroreductase	C	Energy production and conversion
/gene_family="169"	COG2853	1e-54	45	206	65	284	23	243	250	Surface lipoprotein	M	Cell wall/membrane/envelope biogenesis
/gene_family="140"	COG1309	1e-11	24	63.5	1	129	1	129	201	Transcriptional regulator	K	Transcription
/gene_family="3109"	COG2326	2e-63	44	237	247	469	39	264	270	Uncharacterized conserved protein	S	Function unknown
/gene_family="1823"	COG1670	1e-18	27	86.9	8	186	4	186	187	Acetyltransferases, including N-acetylases of ribosomal proteins	J	Translation, ribosomal structure and biogenesis
/gene_family="470"	COG0127	6e-57	43	213	12	208	4	192	194	Xanthosine triphosphate pyrophosphatase	F	Nucleotide transport and metabolism
/gene_family="2376"	COG0824	2e-22	29	98.4	9	143	1	135	137	Predicted thioesterase	R	General function prediction only
/gene_family="2125"	COG0418	1e-141	60	494	3	341	4	341	344	Dihydroorotase	F	Nucleotide transport and metabolism
/gene_family="3693"	COG0222	5e-25	70	106	1	123	1	124	124	Ribosomal protein L7/L12	J	Translation, ribosomal structure and biogenesis
/gene_family="20"	COG2137	1e-18	39	86.1	18	156	20	162	174	Uncharacterized protein conserved in bacteria	R	General function prediction only
/gene_family="189"	COG1304	1e-103	44	370	8	380	3	353	360	L-lactate dehydrogenase (FMN-dependent) and related alpha-hydroxy acid dehydrogenases	C	Energy production and conversion
/gene_family="3466"	COG2207	9e-19	40	88	235	338	17	121	127	AraC-type DNA-binding domain-containing proteins	K	Transcription
/gene_family="719"	COG0181	1e-115	56	409	5	309	1	306	307	Porphobilinogen deaminase	H	Coenzyme transport and metabolism
/gene_family="2584"	COG0299	3e-69	49	255	2	195	1	198	200	Folate-dependent phosphoribosylglycinamide formyltransferase PurN	F	Nucleotide transport and metabolism
/gene_family="467"	COG0280	1e-108	51	387	390	711	1	327	327	Phosphotransacetylase	C	Energy production and conversion
/gene_family="467"	COG0857	3e-44	29	173	1	375	2	349	354	BioD-like N-terminal domain of phosphotransacetylase	R	General function prediction only
/gene_family="1111"	COG2119	5e-39	44	154	1	187	1	184	190	Predicted membrane protein	S	Function unknown
/gene_family="1889"	COG0542	0	56	954	5	855	1	783	786	ATPases with chaperone activity, ATP-binding subunit	O	Posttranslational modification, protein turnover, chaperones
/gene_family="2451"	COG1012	1e-145	45	510	7	485	1	471	472	NAD-dependent aldehyde dehydrogenases	C	Energy production and conversion
/gene_family="721"	COG0735	3e-23	32	101	25	162	5	140	145	Fe2+/Zn2+ uptake regulation proteins	P	Inorganic ion transport and metabolism
/gene_family="418"	COG0764	3e-39	46	154	13	152	1	140	147	3-hydroxymyristoyl/3-hydroxydecanoyl-(acyl carrier protein) dehydratases	I	Lipid transport and metabolism
/gene_family="2165"	COG0461	5e-50	42	190	10	214	4	201	201	Orotate phosphoribosyltransferase	F	Nucleotide transport and metabolism
/gene_family="1388"	COG2890	2e-53	36	203	20	327	2	280	280	Methylase of polypeptide chain release factors	J	Translation, ribosomal structure and biogenesis
/gene_family="3324"	COG2607	9e-74	53	269	1	210	80	283	287	Predicted ATPase (AAA+ superfamily)	R	General function prediction only
/gene_family="646"	COG0594	3e-18	31	84.2	6	123	1	117	117	RNase P protein component	J	Translation, ribosomal structure and biogenesis
/gene_family="2516"	COG2323	2e-32	27	132	15	217	3	205	224	Predicted membrane protein	S	Function unknown
/gene_family="854"	COG2371	9e-29	41	119	1	149	1	155	155	Urease accessory protein UreE	O	Posttranslational modification, protein turnover, chaperones
/gene_family="4671"	COG0008	3e-99	32	356	49	549	7	472	472	Glutamyl- and glutaminyl-tRNA synthetases	J	Translation, ribosomal structure and biogenesis
/gene_family="1645"	COG2060	1e-161	44	561	1	566	5	560	560	K+-transporting ATPase, A chain	P	Inorganic ion transport and metabolism
/gene_family="1285"	COG3047	5e-17	22	82.3	127	356	51	213	213	Outer membrane protein W	M	Cell wall/membrane/envelope biogenesis
/gene_family="1428"	COG1346	3e-50	40	191	5	225	7	227	230	Putative effector of murein hydrolase	M	Cell wall/membrane/envelope biogenesis
/gene_family="600"	COG1048	0	50	1101	1	864	1	861	861	Aconitase A	C	Energy production and conversion
/gene_family="379"	COG1593	4e-17	18	84	308	723	7	370	379	TRAP-type C4-dicarboxylate transport system, large permease component	G	Carbohydrate transport and metabolism
/gene_family="3098"	COG1984	1e-68	37	254	229	518	1	287	314	Allophanate hydrolase subunit 2	E	Amino acid transport and metabolism
/gene_family="3098"	COG2049	3e-48	36	186	13	205	17	213	223	Allophanate hydrolase subunit 1	E	Amino acid transport and metabolism
/gene_family="2796"	COG0349	1e-10	23	59.9	30	196	1	165	361	Ribonuclease D	J	Translation, ribosomal structure and biogenesis
/gene_family="3162"	COG1271	1e-139	49	488	4	451	1	452	457	Cytochrome bd-type quinol oxidase, subunit 1	C	Energy production and conversion
/gene_family="52"	COG1386	1e-36	41	146	24	190	13	178	184	Predicted transcriptional regulator containing the HTH domain	K	Transcription
/gene_family="2001"	COG0583	1e-38	27	153	1	294	1	294	297	Transcriptional regulator	K	Transcription
/gene_family="448"	COG2211	8e-10	17	58.7	27	385	26	393	467	Na+/melibiose symporter and related transporters	G	Carbohydrate transport and metabolism
/gene_family="3603"	COG0336	7e-93	46	333	3	243	3	238	240	tRNA-(guanine-N1)-methyltransferase	J	Translation, ribosomal structure and biogenesis
/gene_family="2477"	COG0491	7e-10	20	58.3	62	296	26	216	252	Zn-dependent hydrolases, including glyoxylases	R	General function prediction only
/gene_family="775"	COG2354	6e-89	55	321	1	303	1	303	303	Uncharacterized protein conserved in bacteria	S	Function unknown
/gene_family="1202"	COG1690	1e-103	32	367	10	401	1	432	432	Uncharacterized conserved protein	S	Function unknown
/gene_family="304"	COG0545	9e-34	57	135	5	109	103	205	205	FKBP-type peptidyl-prolyl cis-trans isomerases 1	O	Posttranslational modification, protein turnover, chaperones
/gene_family="932"	COG2761	6e-05	31	41.1	113	185	126	198	225	Predicted dithiol-disulfide isomerase involved in polyketide biosynthesis	Q	Secondary metabolites biosynthesis, transport and catabolism
/gene_family="609"	COG1741	7e-52	36	197	1	285	1	276	276	Pirin-related protein	R	General function prediction only
/gene_family="1979"	COG1946	2e-85	48	309	1	286	1	286	289	Acyl-CoA thioesterase	I	Lipid transport and metabolism
/gene_family="807"	COG0573	1e-70	42	261	149	458	3	310	310	ABC-type phosphate transport system, permease component	P	Inorganic ion transport and metabolism
/gene_family="3117"	COG3619	1e-14	26	73.4	14	212	13	214	226	Predicted membrane protein	S	Function unknown
/gene_family="4090"	COG0627	1e-64	34	239	1	278	7	314	316	Predicted esterase	R	General function prediction only
/gene_family="1771"	COG0657	4e-12	23	65.3	58	172	81	206	312	Esterase/lipase	I	Lipid transport and metabolism
/gene_family="872"	COG0373	1e-105	40	374	1	413	1	407	414	Glutamyl-tRNA reductase	H	Coenzyme transport and metabolism
/gene_family="2003"	COG2271	2e-24	22	107	50	406	62	436	448	Sugar phosphate permease	G	Carbohydrate transport and metabolism
/gene_family="2551"	COG0625	4e-21	25	94.9	11	209	1	209	211	Glutathione S-transferase	O	Posttranslational modification, protein turnover, chaperones
/gene_family="361"	COG0183	2e-93	41	336	6	403	4	392	392	Acetyl-CoA acetyltransferase	I	Lipid transport and metabolism
/gene_family="1425"	COG0802	5e-36	43	143	1	147	3	148	149	Predicted ATPase or kinase	R	General function prediction only
/gene_family="2369"	COG0637	2e-34	32	141	8	191	1	183	221	Predicted phosphatase/phosphohexomutase	R	General function prediction only
/gene_family="2369"	COG0246	2e-14	23	74.6	345	677	150	432	473	Mannitol-1-phosphate/altronate dehydrogenases	G	Carbohydrate transport and metabolism
/gene_family="2094"	COG1902	2e-97	47	349	1	345	3	336	363	NADH:flavin oxidoreductases, Old Yellow Enzyme family	C	Energy production and conversion
/gene_family="2936"	COG1846	2e-10	28	59.2	57	175	7	125	126	Transcriptional regulators	K	Transcription
/gene_family="2917"	COG0357	3e-44	41	172	4	209	1	212	215	Predicted S-adenosylmethionine-dependent methyltransferase involved in bacterial cell division	M	Cell wall/membrane/envelope biogenesis
/gene_family="810"	COG2885	1e-26	29	114	154	337	14	189	190	Outer membrane protein and related peptidoglycan-associated (lipo)proteins	M	Cell wall/membrane/envelope biogenesis
/gene_family="4212"	COG0756	1e-50	52	191	1	150	1	148	148	dUTPase	F	Nucleotide transport and metabolism
/gene_family="332"	COG0583	4e-34	27	138	4	300	2	295	297	Transcriptional regulator	K	Transcription
/gene_family="4145"	COG0624	1e-79	36	290	5	378	14	409	409	Acetylornithine deacetylase/Succinyl-diaminopimelate desuccinylase and related deacylases	E	Amino acid transport and metabolism
/gene_family="1181"	COG1385	4e-59	41	221	1	237	3	244	246	Uncharacterized protein conserved in bacteria	S	Function unknown
/gene_family="252"	COG2188	7e-53	34	200	15	245	1	233	236	Transcriptional regulators	K	Transcription
/gene_family="1751"	COG1960	4e-91	41	328	18	390	5	386	393	Acyl-CoA dehydrogenases	I	Lipid transport and metabolism
/gene_family="2149"	COG0289	3e-92	57	331	6	268	4	266	266	Dihydrodipicolinate reductase	E	Amino acid transport and metabolism
/gene_family="2809"	COG1309	4e-11	22	61.2	3	169	13	179	201	Transcriptional regulator	K	Transcription
/gene_family="2435"	COG3170	6e-08	23	52.4	268	449	180	338	755	Tfp pilus assembly protein FimV	NU	Multiple classes
/gene_family="3153"	COG1560	2e-47	30	183	11	289	22	301	308	Lauroyl/myristoyl acyltransferase	M	Cell wall/membrane/envelope biogenesis
/gene_family="1469"	COG1473	1e-109	39	389	31	430	11	388	392	Metal-dependent amidase/aminoacylase/carboxypeptidase	R	General function prediction only
/gene_family="1377"	COG0210	1e-07	19	51.7	28	288	20	297	655	Superfamily I DNA and RNA helicases	L	Replication, recombination and repair
/gene_family="1879"	COG0611	5e-90	46	324	1	304	3	317	317	Thiamine monophosphate kinase	H	Coenzyme transport and metabolism
/gene_family="2132"	COG0099	2e-38	61	151	1	118	1	119	121	Ribosomal protein S13	J	Translation, ribosomal structure and biogenesis
/gene_family="373"	COG2814	1e-12	20	67.9	57	423	55	393	394	Arabinose efflux permease	G	Carbohydrate transport and metabolism
/gene_family="2074"	COG1271	1e-115	60	408	5	315	3	316	457	Cytochrome bd-type quinol oxidase, subunit 1	C	Energy production and conversion
/gene_family="2793"	COG3203	3e-18	17	86.6	1	368	1	354	354	Outer membrane protein (porin)	M	Cell wall/membrane/envelope biogenesis
/gene_family="3539"	COG0250	1e-49	48	189	1	177	2	178	178	Transcription antiterminator	K	Transcription
/gene_family="996"	COG0515	2e-07	37	49.8	127	205	114	206	384	Serine/threonine protein kinase	RTKL	Multiple classes
/gene_family="755"	COG0663	1e-53	49	202	1	168	3	167	176	Carbonic anhydrases/acetyltransferases, isoleucine patch superfamily	R	General function prediction only
/gene_family="3823"	COG0583	2e-26	22	113	3	274	1	268	297	Transcriptional regulator	K	Transcription
/gene_family="889"	COG0659	1e-70	30	261	13	501	23	517	554	Sulfate permease and related transporters (MFS superfamily)	P	Inorganic ion transport and metabolism
/gene_family="889"	COG0288	1e-31	32	131	526	728	1	196	207	Carbonic anhydrase	P	Inorganic ion transport and metabolism
/gene_family="1900"	COG3135	6e-86	43	311	9	390	19	400	402	Uncharacterized protein involved in benzoate metabolism	Q	Secondary metabolites biosynthesis, transport and catabolism
/gene_family="824"	COG0254	2e-18	38	83.8	1	84	1	74	75	Ribosomal protein L31	J	Translation, ribosomal structure and biogenesis
/gene_family="1973"	COG2814	9e-16	19	78.3	34	400	34	394	394	Arabinose efflux permease	G	Carbohydrate transport and metabolism
/gene_family="1775"	COG0120	3e-67	50	248	6	222	2	227	227	Ribose 5-phosphate isomerase	G	Carbohydrate transport and metabolism
/gene_family="1221"	COG3706	7e-28	34	118	14	151	130	267	435	Response regulator containing a CheY-like receiver domain and a GGDEF domain	T	Signal transduction mechanisms
/gene_family="1221"	COG2771	7e-11	42	61.9	255	315	3	63	65	DNA-binding HTH domain-containing proteins	K	Transcription
/gene_family="1675"	COG0169	9e-69	38	253	1	256	5	268	283	Shikimate 5-dehydrogenase	E	Amino acid transport and metabolism
/gene_family="2688"	COG3288	3e-21	33	93.5	2	104	101	204	356	NAD/NADP transhydrogenase alpha subunit	C	Energy production and conversion
/gene_family="2713"	COG0042	4e-68	35	251	2	308	12	316	323	tRNA-dihydrouridine synthase	J	Translation, ribosomal structure and biogenesis
/gene_family="731"	COG3422	3e-15	56	74.2	1	58	1	58	59	Uncharacterized conserved protein	S	Function unknown
/gene_family="144"	COG0355	2e-31	49	128	1	133	1	134	135	F0F1-type ATP synthase, epsilon subunit (mitochondrial delta subunit)	C	Energy production and conversion
/gene_family="1532"	COG3453	2e-30	40	127	1	128	1	129	130	Uncharacterized protein conserved in bacteria	S	Function unknown
/gene_family="1532"	COG0446	9e-27	21	115	150	501	1	351	415	Uncharacterized NAD(FAD)-dependent dehydrogenases	R	General function prediction only
/gene_family="1266"	COG2207	5e-17	37	81.8	195	281	37	124	127	AraC-type DNA-binding domain-containing proteins	K	Transcription
/gene_family="850"	COG0604	5e-60	31	225	1	333	1	324	326	NADPH:quinone reductase and related Zn-dependent oxidoreductases	CR	Multiple classes
/gene_family="39"	COG1052	4e-81	38	294	1	319	1	324	324	Lactate dehydrogenase and related dehydrogenases	CHR	Multiple classes
/gene_family="2158"	COG0255	7e-07	48	45.6	2	65	4	67	69	Ribosomal protein L29	J	Translation, ribosomal structure and biogenesis
/gene_family="160"	COG0345	4e-45	32	175	8	261	3	264	266	Pyrroline-5-carboxylate reductase	E	Amino acid transport and metabolism
/gene_family="3837"	COG0458	1e-171	71	594	13	408	1	393	400	Carbamoylphosphate synthase large subunit (split gene in MJ)	EF	Multiple classes
/gene_family="3837"	COG1038	2e-16	22	82.6	624	890	68	348	1149	Pyruvate carboxylase	C	Energy production and conversion
/gene_family="3837"	COG0138	8e-10	45	60.2	947	1011	2	64	515	AICAR transformylase/IMP cyclohydrolase PurH (only IMP cyclohydrolase domain in Aful)	F	Nucleotide transport and metabolism
/gene_family="1881"	COG3215	4e-21	34	93.1	7	113	10	117	117	Tfp pilus assembly protein PilZ	NU	Multiple classes
/gene_family="960"	COG1622	2e-63	44	236	7	259	1	247	247	Heme/copper-type cytochrome/quinol oxidases, subunit 2	C	Energy production and conversion
/gene_family="576"	COG1937	5e-16	44	76	1	86	1	88	89	Uncharacterized protein conserved in bacteria	S	Function unknown
/gene_family="1676"	COG0051	6e-38	72	148	1	102	1	102	104	Ribosomal protein S10	J	Translation, ribosomal structure and biogenesis
/gene_family="2018"	COG4392	2e-09	25	54.4	1	103	5	107	107	Predicted membrane protein	S	Function unknown
/gene_family="5300"	COG2606	2e-42	50	165	1	154	1	154	155	Uncharacterized conserved protein	S	Function unknown
/gene_family="3040"	COG0811	1e-31	31	129	1	196	12	209	216	Biopolymer transport proteins	U	Intracellular trafficking, secretion, and vesicular transport
/gene_family="1051"	COG1121	5e-61	36	227	7	237	1	254	254	ABC-type Mn/Zn transport systems, ATPase component	P	Inorganic ion transport and metabolism
/gene_family="1774"	COG0505	1e-161	57	559	2	379	1	367	368	Carbamoylphosphate synthase small subunit	EF	Multiple classes
/gene_family="3950"	COG1846	3e-12	42	64.6	22	121	4	103	126	Transcriptional regulators	K	Transcription
/gene_family="445"	COG0612	1e-48	25	188	18	440	1	430	438	Predicted Zn-dependent peptidases	R	General function prediction only
/gene_family="2645"	COG1087	4e-70	33	258	2	334	3	327	329	UDP-glucose 4-epimerase	M	Cell wall/membrane/envelope biogenesis
/gene_family="918"	COG2365	1e-07	20	50.1	25	182	32	197	249	Protein tyrosine/serine phosphatase	T	Signal transduction mechanisms
/gene_family="3578"	COG1301	1e-85	40	310	3	413	1	401	415	Na+/H+-dicarboxylate symporters	C	Energy production and conversion
/gene_family="2856"	COG4399	1e-06	19	48.3	231	432	16	186	376	Uncharacterized protein conserved in bacteria	S	Function unknown
/gene_family="3657"	COG2814	5e-21	21	96	25	390	30	388	394	Arabinose efflux permease	G	Carbohydrate transport and metabolism
/gene_family="1846"	COG2825	3e-08	19	51.9	1	165	3	169	170	Outer membrane protein	M	Cell wall/membrane/envelope biogenesis
/gene_family="1058"	COG2030	2e-06	25	46.2	166	262	18	123	159	Acyl dehydratase	I	Lipid transport and metabolism
/gene_family="1312"	COG4125	5e-40	41	156	1	143	6	147	149	Predicted membrane protein	S	Function unknown
/gene_family="1941"	COG0629	2e-30	42	125	3	145	2	148	167	Single-stranded DNA-binding protein	L	Replication, recombination and repair
/gene_family="1690"	COG0119	1e-55	24	210	3	291	1	280	409	Isopropylmalate/homocitrate/citramalate synthases	E	Amino acid transport and metabolism
/gene_family="3809"	COG0546	8e-35	32	140	7	214	6	219	220	Predicted phosphatases	R	General function prediction only
/gene_family="628"	COG2223	6e-64	28	238	13	416	1	393	417	Nitrate/nitrite transporter	P	Inorganic ion transport and metabolism
/gene_family="3606"	COG3545	2e-35	35	142	1	178	2	172	181	Predicted esterase of the alpha/beta hydrolase fold	R	General function prediction only
/gene_family="981"	COG0283	2e-63	51	235	5	224	6	220	222	Cytidylate kinase	F	Nucleotide transport and metabolism
/gene_family="1562"	COG1414	2e-31	22	129	4	247	1	243	246	Transcriptional regulator	K	Transcription
/gene_family="484"	COG0262	3e-33	37	134	7	169	1	166	167	Dihydrofolate reductase	H	Coenzyme transport and metabolism
/gene_family="1732"	COG0204	1e-13	22	70	17	162	34	186	255	1-acyl-sn-glycerol-3-phosphate acyltransferase	I	Lipid transport and metabolism
/gene_family="866"	COG0451	2e-11	20	63.4	1	216	1	249	314	Nucleoside-diphosphate-sugar epimerases	MG	Multiple classes
/gene_family="1206"	COG0824	1e-22	30	98.8	7	137	4	137	137	Predicted thioesterase	R	General function prediction only
/gene_family="2008"	COG1214	3e-34	31	138	1	214	1	220	220	Inactive homolog of metal-dependent proteases, putative molecular chaperone	O	Posttranslational modification, protein turnover, chaperones
/gene_family="3311"	COG0823	7e-85	41	308	23	425	12	423	425	Periplasmic component of the Tol biopolymer transport system	U	Intracellular trafficking, secretion, and vesicular transport
/gene_family="4360"	COG0491	1e-32	32	133	1	208	11	225	252	Zn-dependent hydrolases, including glyoxylases	R	General function prediction only
/gene_family="1957"	COG1682	2e-10	19	59.8	29	251	43	254	263	ABC-type polysaccharide/polyol phosphate export systems, permease component	GM	Multiple classes
/gene_family="772"	COG1566	9e-61	34	227	7	330	12	338	352	Multidrug resistance efflux pump	V	Defense mechanisms
/gene_family="980"	COG0749	0	54	724	328	923	2	593	593	DNA polymerase I - 3'-5' exonuclease and polymerase domains	L	Replication, recombination and repair
/gene_family="980"	COG0258	2e-69	43	258	1	273	10	291	310	5'-3' exonuclease (including N-terminal domain of PolI)	L	Replication, recombination and repair
/gene_family="1480"	COG0845	4e-18	25	85.9	12	350	6	351	372	Membrane-fusion protein	M	Cell wall/membrane/envelope biogenesis
/gene_family="1683"	COG2025	3e-79	53	289	1	310	1	310	313	Electron transfer flavoprotein, alpha subunit	C	Energy production and conversion
/gene_family="2251"	COG2962	9e-05	19	41.3	5	275	6	272	293	Predicted permeases	R	General function prediction only
/gene_family="2922"	COG4303	0	54	669	1	455	1	452	453	Ethanolamine ammonia-lyase, large subunit	E	Amino acid transport and metabolism
/gene_family="357"	COG0131	5e-81	56	293	1	197	1	195	195	Imidazoleglycerol-phosphate dehydratase	E	Amino acid transport and metabolism
/gene_family="2575"	COG2261	3e-05	33	40.4	3	82	2	82	82	Predicted membrane protein	S	Function unknown
/gene_family="4482"	COG0265	3e-69	47	255	51	382	26	347	347	Trypsin-like serine proteases, typically periplasmic, contain C-terminal PDZ domain	O	Posttranslational modification, protein turnover, chaperones
/gene_family="431"	COG0772	1e-76	38	280	33	395	18	381	381	Bacterial cell division membrane protein	D	Cell cycle control, cell division, chromosome partitioning
/gene_family="4339"	COG0211	3e-28	68	116	1	85	1	84	87	Ribosomal protein L27	J	Translation, ribosomal structure and biogenesis
/gene_family="2746"	COG3622	6e-67	40	247	1	259	1	259	260	Hydroxypyruvate isomerase	G	Carbohydrate transport and metabolism
/gene_family="4286"	COG1208	8e-47	37	180	1	219	2	230	358	Nucleoside-diphosphate-sugar pyrophosphorylase involved in lipopolysaccharide biosynthesis/translation initiation factor 2B, gamma/epsilon subunits (eIF-2Bgamma/eIF-2Bepsilon)	MJ	Multiple classes
/gene_family="2441"	COG2374	1e-110	34	392	13	780	10	790	798	Predicted extracellular nuclease	R	General function prediction only
/gene_family="857"	COG4783	5e-21	27	95	8	248	10	258	484	Putative Zn-dependent protease, contains TPR repeats	R	General function prediction only
/gene_family="4464"	COG3803	3e-47	53	181	4	174	10	179	182	Uncharacterized protein conserved in bacteria	S	Function unknown
/gene_family="1190"	COG0129	0	43	641	7	565	11	574	575	Dihydroxyacid dehydratase/phosphogluconate dehydratase	EG	Multiple classes
/gene_family="1715"	COG3707	3e-36	36	145	4	189	6	194	194	Response regulator with putative antiterminator output domain	T	Signal transduction mechanisms
/gene_family="2747"	COG0215	1e-180	55	623	6	471	4	463	464	Cysteinyl-tRNA synthetase	J	Translation, ribosomal structure and biogenesis
/gene_family="1179"	COG3545	8e-24	22	103	1	183	2	176	181	Predicted esterase of the alpha/beta hydrolase fold	R	General function prediction only
/gene_family="1153"	COG0132	2e-46	40	178	4	176	3	173	223	Dethiobiotin synthetase	H	Coenzyme transport and metabolism
/gene_family="2324"	COG0324	1e-85	48	309	6	294	4	285	308	tRNA delta(2)-isopentenylpyrophosphate transferase	J	Translation, ribosomal structure and biogenesis
/gene_family="3275"	COG0242	1e-41	45	162	4	160	3	152	168	N-formylmethionyl-tRNA deformylase	J	Translation, ribosomal structure and biogenesis
/gene_family="1778"	COG1309	4e-10	18	58.1	14	209	1	195	201	Transcriptional regulator	K	Transcription
/gene_family="1565"	COG0722	1e-155	60	542	28	375	2	348	351	3-deoxy-D-arabino-heptulosonate 7-phosphate (DAHP) synthase	E	Amino acid transport and metabolism
/gene_family="2043"	COG2854	2e-23	28	102	3	191	1	192	202	ABC-type transport system involved in resistance to organic solvents, auxiliary component	Q	Secondary metabolites biosynthesis, transport and catabolism
/gene_family="3227"	COG0424	9e-59	49	219	1	183	2	186	193	Nucleotide-binding protein implicated in inhibition of septum formation	D	Cell cycle control, cell division, chromosome partitioning
/gene_family="1421"	COG1309	2e-08	24	52.7	27	193	7	174	201	Transcriptional regulator	K	Transcription
/gene_family="1019"	COG2986	0	59	669	1	499	2	498	498	Histidine ammonia-lyase	E	Amino acid transport and metabolism
/gene_family="3055"	COG4174	1e-132	59	463	1	348	1	364	364	ABC-type uncharacterized transport system, permease component	R	General function prediction only
/gene_family="460"	COG0546	8e-38	33	150	1	219	4	219	220	Predicted phosphatases	R	General function prediction only
/gene_family="1029"	COG4929	1e-14	26	73.1	2	168	6	187	190	Uncharacterized membrane-anchored protein	S	Function unknown
/gene_family="2403"	COG0760	1e-11	27	64.7	277	436	161	317	320	Parvulin-like peptidyl-prolyl isomerase	O	Posttranslational modification, protein turnover, chaperones
/gene_family="2873"	COG1485	1e-120	44	425	9	372	3	367	367	Predicted ATPase	R	General function prediction only
/gene_family="2507"	COG2814	3e-09	21	56.8	14	190	9	185	394	Arabinose efflux permease	G	Carbohydrate transport and metabolism
/gene_family="3871"	COG0300	8e-15	23	74.1	1	223	5	232	265	Short-chain dehydrogenases of various substrate specificities	R	General function prediction only
/gene_family="1999"	COG1434	4e-13	30	69.4	194	359	49	213	223	Uncharacterized conserved protein	S	Function unknown
/gene_family="1763"	COG0833	1e-130	40	460	4	471	27	503	541	Amino acid transporters	E	Amino acid transport and metabolism
/gene_family="2769"	COG2951	1e-83	43	303	49	354	41	343	343	Membrane-bound lytic murein transglycosylase B	M	Cell wall/membrane/envelope biogenesis
/gene_family="75"	COG0275	1e-107	52	381	1	304	5	314	314	Predicted S-adenosylmethionine-dependent methyltransferase involved in cell envelope biogenesis	M	Cell wall/membrane/envelope biogenesis
/gene_family="2200"	COG1028	2e-40	37	159	6	258	2	249	251	Dehydrogenases with different specificities (related to short-chain alcohol dehydrogenases)	IQR	Multiple classes
/gene_family="835"	COG0489	2e-57	44	216	108	365	22	263	265	ATPases involved in chromosome partitioning	D	Cell cycle control, cell division, chromosome partitioning
/gene_family="354"	COG2207	1e-17	35	84.5	239	336	25	123	127	AraC-type DNA-binding domain-containing proteins	K	Transcription
/gene_family="2198"	COG0841	0	34	841	2	1019	1	1009	1009	Cation/multidrug efflux pump	V	Defense mechanisms
/gene_family="1543"	COG0807	8e-67	59	246	3	194	3	192	193	GTP cyclohydrolase II	H	Coenzyme transport and metabolism
/gene_family="366"	COG0854	1e-89	61	322	3	240	1	241	243	Pyridoxal phosphate biosynthesis protein	H	Coenzyme transport and metabolism
/gene_family="808"	COG0368	2e-31	35	129	1	241	2	241	246	Cobalamin-5-phosphate synthase	H	Coenzyme transport and metabolism
/gene_family="1269"	COG3695	2e-25	42	107	10	109	6	103	103	Predicted methylated DNA-protein cysteine methyltransferase	L	Replication, recombination and repair
/gene_family="758"	COG4531	7e-26	29	111	7	230	14	265	318	ABC-type Zn2+ transport system, periplasmic component/surface adhesin	P	Inorganic ion transport and metabolism
/gene_family="1412"	COG3755	2e-12	34	64.6	18	110	25	127	127	Uncharacterized protein conserved in bacteria	S	Function unknown
/gene_family="4099"	COG1234	2e-48	33	186	1	309	1	292	292	Metal-dependent hydrolases of the beta-lactamase superfamily III	R	General function prediction only
/gene_family="967"	COG0501	6e-44	33	171	1	298	8	296	302	Zn-dependent protease with chaperone function	O	Posttranslational modification, protein turnover, chaperones
/gene_family="1721"	COG4121	9e-56	32	211	7	254	6	252	252	Uncharacterized conserved protein	S	Function unknown
/gene_family="1721"	COG0665	4e-23	19	103	263	610	3	382	387	Glycine/D-amino acid oxidases (deaminating)	E	Amino acid transport and metabolism
/gene_family="362"	COG1853	1e-34	37	140	11	168	3	165	176	Conserved protein/domain typically associated with flavoprotein oxygenases, DIM6/NTAB family	R	General function prediction only
/gene_family="126"	COG3802	1e-134	58	471	1	330	3	333	333	Uncharacterized protein conserved in bacteria	S	Function unknown
/gene_family="1049"	COG2226	4e-11	25	61.4	12	130	49	180	238	Methylase involved in ubiquinone/menaquinone biosynthesis	H	Coenzyme transport and metabolism
/gene_family="3219"	COG0186	5e-23	63	99.1	7	85	9	87	87	Ribosomal protein S17	J	Translation, ribosomal structure and biogenesis
/gene_family="3697"	COG1309	1e-11	15	63.5	1	162	5	167	201	Transcriptional regulator	K	Transcription
/gene_family="2269"	COG0694	2e-20	43	92.3	119	207	6	91	93	Thioredoxin-like proteins and domains	O	Posttranslational modification, protein turnover, chaperones
/gene_family="2269"	COG0316	5e-19	27	87.9	15	113	3	99	110	Uncharacterized conserved protein	S	Function unknown
/gene_family="3270"	COG1198	0	45	737	11	741	1	730	730	Primosomal protein N' (replication factor Y) - superfamily II helicase	L	Replication, recombination and repair
/gene_family="3030"	COG2873	0	61	637	1	425	4	426	426	O-acetylhomoserine sulfhydrylase	E	Amino acid transport and metabolism
/gene_family="3360"	COG1210	1e-101	51	360	2	289	4	287	291	UDP-glucose pyrophosphorylase	M	Cell wall/membrane/envelope biogenesis
/gene_family="2870"	COG1519	1e-93	36	336	5	426	3	419	419	3-deoxy-D-manno-octulosonic-acid transferase	M	Cell wall/membrane/envelope biogenesis
/gene_family="2841"	COG1048	0	64	1258	8	917	1	861	861	Aconitase A	C	Energy production and conversion
/gene_family="2568"	COG1960	2e-62	29	233	1	408	2	393	393	Acyl-CoA dehydrogenases	I	Lipid transport and metabolism
/gene_family="1143"	COG0625	3e-37	31	148	1	200	1	201	211	Glutathione S-transferase	O	Posttranslational modification, protein turnover, chaperones
/gene_family="1379"	COG0300	4e-43	32	168	1	262	1	248	265	Short-chain dehydrogenases of various substrate specificities	R	General function prediction only
/gene_family="4806"	COG4221	3e-88	56	318	2	243	8	246	246	Short-chain alcohol dehydrogenase of unknown specificity	R	General function prediction only
/gene_family="524"	COG0593	1e-112	44	399	3	461	1	408	408	ATPase involved in DNA replication initiation	L	Replication, recombination and repair
/gene_family="2309"	COG3150	4e-29	32	121	3	187	2	185	191	Predicted esterase	R	General function prediction only
/gene_family="4001"	COG1024	4e-28	26	119	14	229	7	217	257	Enoyl-CoA hydratase/carnithine racemase	I	Lipid transport and metabolism
/gene_family="147"	COG0596	8e-18	21	84.8	1	301	1	282	282	Predicted hydrolases or acyltransferases (alpha/beta hydrolase superfamily)	R	General function prediction only
/gene_family="610"	COG0617	8e-79	35	287	1	395	23	409	412	tRNA nucleotidyltransferase/poly(A) polymerase	J	Translation, ribosomal structure and biogenesis
/gene_family="1559"	COG0379	1e-112	49	398	29	350	14	324	324	Quinolinate synthase	H	Coenzyme transport and metabolism
/gene_family="1087"	COG2937	1e-174	37	606	4	821	2	798	810	Glycerol-3-phosphate O-acyltransferase	I	Lipid transport and metabolism
/gene_family="2597"	COG0810	5e-06	25	45.1	37	251	29	243	244	Periplasmic protein TonB, links inner and outer membranes	M	Cell wall/membrane/envelope biogenesis
/gene_family="3416"	COG0161	1e-154	45	538	4	421	7	443	449	Adenosylmethionine-8-amino-7-oxononanoate aminotransferase	H	Coenzyme transport and metabolism
/gene_family="2223"	COG0382	1e-50	36	193	6	292	3	289	289	4-hydroxybenzoate polyprenyltransferase and related prenyltransferases	H	Coenzyme transport and metabolism
/gene_family="2515"	COG0239	2e-18	42	84.4	1	124	1	126	126	Integral membrane protein possibly involved in chromosome condensation	D	Cell cycle control, cell division, chromosome partitioning
/gene_family="607"	COG0804	0	77	748	1	398	171	568	568	Urea amidohydrolase (urease) alpha subunit	E	Amino acid transport and metabolism
/gene_family="2926"	COG1051	6e-13	27	67	1	142	4	143	145	ADP-ribose pyrophosphatase	F	Nucleotide transport and metabolism
/gene_family="539"	COG5281	1e-10	19	63.3	123	677	1	560	833	Phage-related minor tail protein	S	Function unknown
/gene_family="539"	COG0739	1e-06	33	49.8	723	808	139	227	277	Membrane proteins related to metalloendopeptidases	M	Cell wall/membrane/envelope biogenesis
/gene_family="2927"	COG0818	2e-31	49	127	6	123	1	118	123	Diacylglycerol kinase	M	Cell wall/membrane/envelope biogenesis
/gene_family="227"	COG3284	7e-12	21	65.3	34	220	28	225	606	Transcriptional activator of acetoin/glycerol metabolism	QK	Multiple classes
/gene_family="3234"	COG0488	1e-148	42	520	1	521	3	529	530	ATPase components of ABC transporters with duplicated ATPase domains	R	General function prediction only
/gene_family="905"	COG2017	1e-58	34	220	26	379	1	307	308	Galactose mutarotase and related enzymes	G	Carbohydrate transport and metabolism
/gene_family="2720"	COG1275	1e-26	25	114	12	367	3	323	329	Tellurite resistance protein and related permeases	P	Inorganic ion transport and metabolism
/gene_family="298"	COG0106	2e-79	49	289	1	241	2	241	241	Phosphoribosylformimino-5-aminoimidazole carboxamide ribonucleotide (ProFAR) isomerase	E	Amino acid transport and metabolism
/gene_family="637"	COG0583	5e-39	29	154	1	286	1	289	297	Transcriptional regulator	K	Transcription
/gene_family="3293"	COG0583	1e-31	24	130	1	293	1	291	297	Transcriptional regulator	K	Transcription
/gene_family="1400"	COG4984	0.0003	20	40.7	25	267	26	284	644	Predicted membrane protein	S	Function unknown
/gene_family="1628"	COG0563	3e-45	40	175	1	216	1	178	178	Adenylate kinase and related kinases	F	Nucleotide transport and metabolism
/gene_family="1385"	COG3453	6e-27	45	112	1	105	6	109	130	Uncharacterized protein conserved in bacteria	S	Function unknown
/gene_family="2444"	COG2976	3e-28	34	118	2	212	4	206	207	Uncharacterized protein conserved in bacteria	S	Function unknown
/gene_family="1840"	COG0174	5e-84	33	305	56	471	18	439	443	Glutamine synthetase	E	Amino acid transport and metabolism
/gene_family="3287"	COG0608	1e-101	39	364	34	544	1	491	491	Single-stranded DNA-specific exonuclease	L	Replication, recombination and repair
/gene_family="907"	COG0245	9e-61	60	226	5	158	1	154	159	2C-methyl-D-erythritol 2,4-cyclodiphosphate synthase	I	Lipid transport and metabolism
/gene_family="131"	COG0745	4e-58	41	217	6	231	3	229	229	Response regulators consisting of a CheY-like receiver domain and a winged-helix DNA-binding domain	TK	Multiple classes
/gene_family="2248"	COG0835	8e-25	23	106	24	167	12	155	165	Chemotaxis signal transduction protein	NT	Multiple classes
/gene_family="367"	COG1335	4e-17	15	81.4	8	179	1	178	205	Amidases related to nicotinamidase	Q	Secondary metabolites biosynthesis, transport and catabolism
/gene_family="90"	COG1457	6e-63	31	235	16	456	9	432	442	Purine-cytosine permease and related proteins	F	Nucleotide transport and metabolism
/gene_family="2808"	COG0307	2e-68	50	252	1	204	1	203	204	Riboflavin synthase alpha chain	H	Coenzyme transport and metabolism
/gene_family="2887"	COG0661	1e-107	34	383	1	521	3	516	517	Predicted unusual protein kinase	R	General function prediction only
/gene_family="2073"	COG1629	2e-25	14	111	35	889	36	768	768	Outer membrane receptor proteins, mostly Fe transport	P	Inorganic ion transport and metabolism
/gene_family="947"	COG1075	1e-43	31	170	33	321	50	336	336	Predicted acetyltransferases and hydrolases with the alpha/beta hydrolase fold	R	General function prediction only
/gene_family="3221"	COG3975	1e-113	40	403	2	545	1	524	558	Predicted protease with the C-terminal PDZ domain	R	General function prediction only
/gene_family="2092"	COG0173	0	61	886	2	587	1	585	585	Aspartyl-tRNA synthetase	J	Translation, ribosomal structure and biogenesis
/gene_family="661"	COG0580	5e-44	43	171	1	224	5	238	241	Glycerol uptake facilitator and related permeases (Major Intrinsic Protein Family)	G	Carbohydrate transport and metabolism
/gene_family="2680"	COG0654	1e-43	25	171	1	343	3	345	387	2-polyprenyl-6-methoxyphenol hydroxylase and related FAD-dependent oxidoreductases	HC	Multiple classes
/gene_family="4105"	COG2804	1e-160	54	559	9	492	20	500	500	Type II secretory pathway, ATPase PulE/Tfp pilus assembly pathway, ATPase PilB	NU	Multiple classes
/gene_family="1267"	COG2816	8e-64	44	237	5	240	20	262	279	NTP pyrophosphohydrolases containing a Zn-finger, probably nucleic-acid-binding	L	Replication, recombination and repair
/gene_family="1664"	COG4105	3e-49	34	189	11	253	3	235	254	DNA uptake lipoprotein	R	General function prediction only
/gene_family="1098"	COG2814	2e-07	20	50.6	4	387	10	393	394	Arabinose efflux permease	G	Carbohydrate transport and metabolism
/gene_family="2159"	COG1538	2e-61	38	230	16	482	1	448	457	Outer membrane protein	MU	Multiple classes
/gene_family="2994"	COG3394	6e-22	22	98.1	8	258	9	252	257	Uncharacterized protein conserved in bacteria	S	Function unknown
/gene_family="4116"	COG0583	8e-42	31	164	1	286	1	291	297	Transcriptional regulator	K	Transcription
/gene_family="1133"	COG2207	8e-20	35	91.5	198	314	6	122	127	AraC-type DNA-binding domain-containing proteins	K	Transcription
/gene_family="1133"	COG1917	0.0009	28	38.3	25	111	48	129	131	Uncharacterized conserved protein, contains double-stranded beta-helix domain	S	Function unknown
/gene_family="1109"	COG2141	8e-55	36	208	6	351	1	328	336	Coenzyme F420-dependent N5,N10-methylene tetrahydromethanopterin reductase and related flavin-dependent oxidoreductases	C	Energy production and conversion
/gene_family="2030"	COG0107	1e-113	65	399	1	252	1	255	256	Imidazoleglycerol-phosphate synthase	E	Amino acid transport and metabolism
/gene_family="2377"	COG0685	8e-21	28	95.4	51	219	78	242	291	5,10-methylenetetrahydrofolate reductase	E	Amino acid transport and metabolism
/gene_family="2280"	COG0789	3e-21	35	94	1	116	1	121	124	Predicted transcriptional regulators	K	Transcription
/gene_family="1208"	COG2901	1e-23	61	101	16	87	27	98	98	Factor for inversion stimulation Fis, transcriptional activator	KL	Multiple classes
/gene_family="1782"	COG2032	1e-39	53	156	44	191	29	179	179	Cu/Zn superoxide dismutase	P	Inorganic ion transport and metabolism
/gene_family="1373"	COG3307	6e-07	17	49.8	7	401	19	409	424	Lipid A core - O-antigen ligase and related enzymes	M	Cell wall/membrane/envelope biogenesis
/gene_family="3759"	COG4638	3e-55	27	209	22	346	6	339	367	Phenylpropionate dioxygenase and related ring-hydroxylating dioxygenases, large terminal subunit	PR	Multiple classes
/gene_family="163"	COG2091	3e-20	33	92	44	184	53	195	223	Phosphopantetheinyl transferase	H	Coenzyme transport and metabolism
/gene_family="3900"	COG0178	0	66	1532	1	943	1	934	935	Excinuclease ATPase subunit	L	Replication, recombination and repair
/gene_family="2561"	COG1804	7e-88	38	317	1	369	4	371	396	Predicted acyl-CoA transferases/carnitine dehydratase	C	Energy production and conversion
/gene_family="2066"	COG1918	4e-09	34	52.9	15	95	3	75	75	Fe2+ transport system protein A	P	Inorganic ion transport and metabolism
/gene_family="4226"	COG1051	1e-17	35	83.5	18	158	6	144	145	ADP-ribose pyrophosphatase	F	Nucleotide transport and metabolism
/gene_family="2059"	COG0717	5e-60	40	223	2	189	1	181	183	Deoxycytidine deaminase	F	Nucleotide transport and metabolism
/gene_family="2048"	COG0048	6e-49	74	185	1	123	7	129	129	Ribosomal protein S12	J	Translation, ribosomal structure and biogenesis
/gene_family="2918"	COG0583	4e-37	32	148	1	281	1	275	297	Transcriptional regulator	K	Transcription
/gene_family="2712"	COG0705	1e-06	24	46.6	30	188	57	216	228	Uncharacterized membrane protein (homolog of Drosophila rhomboid)	R	General function prediction only
/gene_family="2698"	COG0560	8e-30	28	123	1	211	5	202	212	Phosphoserine phosphatase	E	Amino acid transport and metabolism
/gene_family="998"	COG0102	1e-54	62	205	1	142	1	143	148	Ribosomal protein L13	J	Translation, ribosomal structure and biogenesis
/gene_family="1616"	COG0789	1e-16	30	78.6	15	127	1	112	124	Predicted transcriptional regulators	K	Transcription
/gene_family="2566"	COG0212	1e-29	31	123	1	193	2	191	191	5-formyltetrahydrofolate cyclo-ligase	H	Coenzyme transport and metabolism
/gene_family="3332"	COG3485	6e-50	48	190	4	209	22	226	226	Protocatechuate 3,4-dioxygenase beta subunit	Q	Secondary metabolites biosynthesis, transport and catabolism
/gene_family="3180"	COG1012	1e-128	44	452	10	475	1	469	472	NAD-dependent aldehyde dehydrogenases	C	Energy production and conversion
/gene_family="4170"	COG0220	8e-53	41	200	19	238	1	226	227	Predicted S-adenosylmethionine-dependent methyltransferase	R	General function prediction only
/gene_family="766"	COG1960	9e-37	23	148	39	399	34	393	393	Acyl-CoA dehydrogenases	I	Lipid transport and metabolism
/gene_family="1649"	COG1109	1e-118	48	419	1	440	7	459	464	Phosphomannomutase	G	Carbohydrate transport and metabolism
/gene_family="2461"	COG1028	7e-49	43	187	1	241	1	250	251	Dehydrogenases with different specificities (related to short-chain alcohol dehydrogenases)	IQR	Multiple classes
/gene_family="1769"	COG2363	2e-19	49	88.3	2	121	5	123	124	Uncharacterized small membrane protein	S	Function unknown
/gene_family="4042"	COG1792	6e-50	30	191	5	274	2	271	284	Cell shape-determining protein	M	Cell wall/membrane/envelope biogenesis
/gene_family="316"	COG0848	1e-29	45	122	1	148	1	134	137	Biopolymer transport protein	U	Intracellular trafficking, secretion, and vesicular transport
/gene_family="1072"	COG0177	3e-81	55	294	6	209	1	204	211	Predicted EndoIII-related endonuclease	L	Replication, recombination and repair
/gene_family="1582"	COG3686	7e-22	37	96.5	7	129	4	124	125	Predicted membrane protein	S	Function unknown
/gene_family="1035"	COG0314	8e-30	31	123	1	146	2	147	149	Molybdopterin converting factor, large subunit	H	Coenzyme transport and metabolism
/gene_family="509"	COG2066	2e-98	45	352	2	303	3	308	309	Glutaminase	E	Amino acid transport and metabolism
/gene_family="1043"	COG2814	1e-07	18	51.7	3	393	8	392	394	Arabinose efflux permease	G	Carbohydrate transport and metabolism
/gene_family="3100"	COG0586	6e-27	38	113	16	176	7	168	208	Uncharacterized membrane-associated protein	S	Function unknown
/gene_family="993"	COG0794	7e-62	53	230	7	207	1	202	202	Predicted sugar phosphate isomerase involved in capsule formation	M	Cell wall/membrane/envelope biogenesis
/gene_family="993"	COG2905	6e-12	23	65.3	211	322	159	268	610	Predicted signal-transduction protein containing cAMP-binding and CBS domains	T	Signal transduction mechanisms
/gene_family="135"	COG1114	1e-111	49	394	3	431	1	431	431	Branched-chain amino acid permeases	E	Amino acid transport and metabolism
/gene_family="3561"	COG1970	8e-34	51	136	1	142	1	130	130	Large-conductance mechanosensitive channel	M	Cell wall/membrane/envelope biogenesis
/gene_family="1328"	COG0180	2e-86	41	312	7	316	5	314	314	Tryptophanyl-tRNA synthetase	J	Translation, ribosomal structure and biogenesis
/gene_family="1311"	COG3121	9e-49	37	187	12	247	10	235	235	P pilus assembly protein, chaperone PapD	NU	Multiple classes
/gene_family="51"	COG1252	1e-94	33	340	3	415	1	403	405	NADH dehydrogenase, FAD-containing subunit	C	Energy production and conversion
/gene_family="3830"	COG1408	2e-23	27	103	83	336	13	282	284	Predicted phosphohydrolases	R	General function prediction only
/gene_family="3357"	COG0592	7e-77	33	281	2	382	2	364	364	DNA polymerase sliding clamp subunit (PCNA homolog)	L	Replication, recombination and repair
/gene_family="4051"	COG0319	5e-32	45	130	21	156	20	150	153	Predicted metal-dependent hydrolase	R	General function prediction only
/gene_family="837"	COG0026	1e-119	45	422	3	365	2	372	375	Phosphoribosylaminoimidazole carboxylase (NCAIR synthetase)	F	Nucleotide transport and metabolism
/gene_family="830"	COG2333	3e-55	32	210	508	803	2	290	293	Predicted hydrolase (metallo-beta-lactamase superfamily)	R	General function prediction only
/gene_family="830"	COG0658	2e-21	22	98.3	33	463	32	430	453	Predicted membrane metal-binding protein	R	General function prediction only
/gene_family="1021"	COG1250	2e-86	44	313	313	594	1	284	307	3-hydroxyacyl-CoA dehydrogenase	I	Lipid transport and metabolism
/gene_family="1021"	COG1024	3e-33	32	137	15	245	13	240	257	Enoyl-CoA hydratase/carnithine racemase	I	Lipid transport and metabolism
/gene_family="991"	COG2199	1e-43	41	171	215	388	4	181	181	FOG: GGDEF domain	T	Signal transduction mechanisms
/gene_family="724"	COG0741	2e-21	37	96.4	73	211	123	283	296	Soluble lytic murein transglycosylase and related regulatory proteins (some contain LysM/invasin domains)	M	Cell wall/membrane/envelope biogenesis
/gene_family="3492"	COG1826	1e-11	32	62.7	1	88	1	92	94	Sec-independent protein secretion pathway components	U	Intracellular trafficking, secretion, and vesicular transport
/gene_family="215"	COG1905	2e-46	40	178	16	168	4	156	160	NADH:ubiquinone oxidoreductase 24 kD subunit	C	Energy production and conversion
/gene_family="2595"	COG1404	9e-21	25	95.1	9	378	6	401	508	Subtilisin-like serine proteases	O	Posttranslational modification, protein turnover, chaperones
/gene_family="3092"	COG1296	8e-32	33	130	14	238	6	235	238	Predicted branched-chain amino acid permease (azaleucine resistance)	E	Amino acid transport and metabolism
/gene_family="327"	COG0014	1e-172	56	599	5	420	1	416	417	Gamma-glutamyl phosphate reductase	E	Amino acid transport and metabolism
/gene_family="2643"	COG3326	5e-16	40	78	108	200	1	88	94	Predicted membrane protein	S	Function unknown
/gene_family="2643"	COG1278	8e-07	40	47.4	8	59	6	58	67	Cold shock proteins	K	Transcription
/gene_family="3018"	COG0625	5e-30	29	124	40	250	1	200	211	Glutathione S-transferase	O	Posttranslational modification, protein turnover, chaperones
/gene_family="1056"	COG1414	5e-46	31	178	24	267	1	242	246	Transcriptional regulator	K	Transcription
/gene_family="1700"	COG0378	1e-65	54	242	1	202	8	202	202	Ni2+-binding GTPase involved in regulation of expression and maturation of urease and hydrogenase	OK	Multiple classes
/gene_family="2644"	COG1610	1e-29	47	122	2	148	1	148	148	Uncharacterized conserved protein	S	Function unknown
/gene_family="1014"	COG0359	2e-39	52	154	3	148	3	147	148	Ribosomal protein L9	J	Translation, ribosomal structure and biogenesis
/gene_family="3628"	COG2197	1e-49	40	189	2	211	1	211	211	Response regulator containing a CheY-like receiver domain and an HTH DNA-binding domain	TK	Multiple classes
/gene_family="3167"	COG1024	3e-40	36	158	1	243	4	244	257	Enoyl-CoA hydratase/carnithine racemase	I	Lipid transport and metabolism
/gene_family="2476"	COG3956	2e-55	44	209	2	249	235	484	488	Protein containing tetrapyrrole methyltransferase domain and MazG-like (predicted pyrophosphatase) domain	R	General function prediction only
/gene_family="997"	COG1218	7e-53	33	200	9	264	5	261	276	3'-Phosphoadenosine 5'-phosphosulfate (PAPS) 3'-phosphatase	P	Inorganic ion transport and metabolism
/gene_family="2681"	COG0632	4e-51	43	194	1	198	1	201	201	Holliday junction resolvasome, DNA-binding subunit	L	Replication, recombination and repair
/gene_family="1808"	COG3187	1e-07	25	49.7	50	172	15	136	142	Heat shock protein	O	Posttranslational modification, protein turnover, chaperones
/gene_family="1242"	COG2921	4e-14	31	69.5	13	95	8	90	90	Uncharacterized conserved protein	S	Function unknown
/gene_family="4130"	COG0657	1e-46	33	180	19	296	16	306	312	Esterase/lipase	I	Lipid transport and metabolism
/gene_family="3111"	COG0775	5e-17	29	80.8	16	173	37	215	234	Nucleoside phosphorylase	F	Nucleotide transport and metabolism
/gene_family="2518"	COG2102	3e-40	30	158	13	224	2	216	223	Predicted ATPases of PP-loop superfamily	R	General function prediction only
/gene_family="2588"	COG1932	1e-138	57	485	1	359	4	365	365	Phosphoserine aminotransferase	HE	Multiple classes
/gene_family="1701"	COG1570	4e-45	21	175	1	420	1	440	440	Exonuclease VII, large subunit	L	Replication, recombination and repair
/gene_family="562"	COG0321	8e-64	51	236	1	188	3	192	221	Lipoate-protein ligase B	H	Coenzyme transport and metabolism
/gene_family="3274"	COG0251	1e-32	47	131	1	125	2	128	130	Putative translation initiation inhibitor, yjgF family	J	Translation, ribosomal structure and biogenesis
/gene_family="3336"	COG0147	1e-134	43	472	19	494	1	460	462	Anthranilate/para-aminobenzoate synthases component I	EH	Multiple classes
/gene_family="1205"	COG0583	2e-41	29	162	4	299	3	295	297	Transcriptional regulator	K	Transcription
/gene_family="3361"	COG0098	1e-52	58	198	1	165	15	180	181	Ribosomal protein S5	J	Translation, ribosomal structure and biogenesis
/gene_family="523"	COG4770	0	51	806	1	657	1	645	645	Acetyl/propionyl-CoA carboxylase, alpha subunit	I	Lipid transport and metabolism
/gene_family="2716"	COG2207	8e-13	25	67.6	135	253	1	120	127	AraC-type DNA-binding domain-containing proteins	K	Transcription
/gene_family="2348"	COG1080	1e-177	46	615	402	950	5	568	574	Phosphoenolpyruvate-protein kinase (PTS system EI component in bacteria)	G	Carbohydrate transport and metabolism
/gene_family="2348"	COG4668	3e-32	44	134	4	140	3	140	142	Mannitol/fructose-specific phosphotransferase system, IIA domain	G	Carbohydrate transport and metabolism
/gene_family="2348"	COG1925	1e-14	39	76	284	371	3	88	88	Phosphotransferase system, HPr-related proteins	G	Carbohydrate transport and metabolism
/gene_family="2895"	COG0308	6e-97	25	349	26	888	2	855	859	Aminopeptidase N	E	Amino acid transport and metabolism
/gene_family="3774"	COG2804	1e-141	43	497	92	583	15	499	500	Type II secretory pathway, ATPase PulE/Tfp pilus assembly pathway, ATPase PilB	NU	Multiple classes
/gene_family="3461"	COG0306	6e-42	34	165	67	292	3	210	326	Phosphate/sulphate permeases	P	Inorganic ion transport and metabolism
/gene_family="2017"	COG1434	4e-12	27	65.2	34	225	3	173	223	Uncharacterized conserved protein	S	Function unknown
/gene_family="3308"	COG3897	5e-23	36	101	27	162	15	155	218	Predicted methyltransferase	R	General function prediction only
/gene_family="262"	COG1309	5e-05	21	41.2	1	181	3	194	201	Transcriptional regulator	K	Transcription
/gene_family="7"	COG0135	2e-58	45	218	8	216	1	208	208	Phosphoribosylanthranilate isomerase	E	Amino acid transport and metabolism
/gene_family="4077"	COG0154	1e-151	52	530	1	485	1	474	475	Asp-tRNAAsn/Glu-tRNAGln amidotransferase A subunit and related amidases	J	Translation, ribosomal structure and biogenesis
/gene_family="1005"	COG1960	2e-28	20	120	20	403	20	393	393	Acyl-CoA dehydrogenases	I	Lipid transport and metabolism
/gene_family="3283"	COG2906	5e-10	42	56.1	1	57	1	57	63	Bacterioferritin-associated ferredoxin	P	Inorganic ion transport and metabolism
/gene_family="2619"	COG1301	6e-77	36	281	28	436	6	402	415	Na+/H+-dicarboxylate symporters	C	Energy production and conversion
/gene_family="2035"	COG1230	4e-32	25	131	1	206	1	218	296	Co/Zn/Cd efflux system component	P	Inorganic ion transport and metabolism
/gene_family="62"	COG0318	1e-133	36	469	19	557	5	523	534	Acyl-CoA synthetases (AMP-forming)/AMP-acid ligases II	IQ	Multiple classes
/gene_family="3233"	COG0810	2e-10	30	59.4	43	235	57	241	244	Periplasmic protein TonB, links inner and outer membranes	M	Cell wall/membrane/envelope biogenesis
/gene_family="940"	COG0744	2e-54	40	206	4	218	19	240	661	Membrane carboxypeptidase (penicillin-binding protein)	M	Cell wall/membrane/envelope biogenesis
/gene_family="1593"	COG0725	3e-21	23	95.8	1	260	5	255	258	ABC-type molybdate transport system, periplasmic component	P	Inorganic ion transport and metabolism
/gene_family="1409"	COG0583	1e-37	28	150	1	290	1	293	297	Transcriptional regulator	K	Transcription
/gene_family="4585"	COG1741	2e-37	32	149	11	228	12	243	276	Pirin-related protein	R	General function prediction only
/gene_family="4438"	COG5517	2e-11	23	62.3	3	161	2	164	164	Small subunit of phenylpropionate dioxygenase	Q	Secondary metabolites biosynthesis, transport and catabolism
/gene_family="801"	COG0322	1e-171	47	594	10	600	3	581	581	Nuclease subunit of the excinuclease complex	L	Replication, recombination and repair
/gene_family="3470"	COG1729	1e-19	23	90.8	5	290	6	252	262	Uncharacterized protein conserved in bacteria	S	Function unknown
/gene_family="2184"	COG4539	6e-35	45	140	1	166	1	170	180	Predicted membrane protein	S	Function unknown
/gene_family="1738"	COG1457	2e-21	21	97.2	50	494	30	439	442	Purine-cytosine permease and related proteins	F	Nucleotide transport and metabolism
/gene_family="1636"	COG1135	1e-104	48	373	15	351	2	339	339	ABC-type metal ion transport system, ATPase component	P	Inorganic ion transport and metabolism
/gene_family="291"	COG0300	2e-41	30	163	11	269	2	250	265	Short-chain dehydrogenases of various substrate specificities	R	General function prediction only
/gene_family="1660"	COG2829	5e-60	38	225	110	379	53	313	317	Outer membrane phospholipase A	M	Cell wall/membrane/envelope biogenesis
/gene_family="2391"	COG1778	1e-49	46	189	6	175	1	170	170	Low specificity phosphatase (HAD superfamily)	R	General function prediction only
/gene_family="2396"	COG2975	2e-18	56	83.9	3	64	1	62	64	Uncharacterized protein conserved in bacteria	S	Function unknown
/gene_family="289"	COG3781	8e-61	37	227	1	293	1	295	306	Predicted membrane protein	S	Function unknown
/gene_family="3754"	COG2050	6e-21	27	93.2	1	138	3	140	141	Uncharacterized protein, possibly involved in aromatic compounds catabolism	Q	Secondary metabolites biosynthesis, transport and catabolism
/gene_family="3397"	COG1187	3e-55	34	208	1	229	3	240	248	16S rRNA uridine-516 pseudouridylate synthase and related pseudouridylate synthases	J	Translation, ribosomal structure and biogenesis
/gene_family="214"	COG0041	1e-57	63	215	10	165	3	156	162	Phosphoribosylcarboxyaminoimidazole (NCAIR) mutase	F	Nucleotide transport and metabolism
/gene_family="1977"	COG2733	6e-60	29	225	13	428	7	410	415	Predicted membrane protein	S	Function unknown
/gene_family="2429"	COG0441	0	52	777	35	634	2	583	589	Threonyl-tRNA synthetase	J	Translation, ribosomal structure and biogenesis
/gene_family="778"	COG0692	2e-94	62	338	14	235	1	222	223	Uracil DNA glycosylase	L	Replication, recombination and repair
/gene_family="5104"	COG0346	4e-13	24	67.2	1	125	1	138	138	Lactoylglutathione lyase and related lyases	E	Amino acid transport and metabolism
/gene_family="1546"	COG0845	2e-34	34	140	8	373	3	365	372	Membrane-fusion protein	M	Cell wall/membrane/envelope biogenesis
/gene_family="2095"	COG2249	1e-37	35	149	3	193	2	189	189	Putative NADPH-quinone reductase (modulator of drug activity B)	R	General function prediction only
/gene_family="790"	COG0547	1e-102	45	365	3	344	2	338	338	Anthranilate phosphoribosyltransferase	E	Amino acid transport and metabolism
/gene_family="1753"	COG2352	0	45	935	1	894	1	910	910	Phosphoenolpyruvate carboxylase	C	Energy production and conversion
/gene_family="1789"	COG0556	0	65	1061	3	673	1	661	663	Helicase subunit of the DNA excision repair complex	L	Replication, recombination and repair
/gene_family="277"	COG2226	5e-11	24	61.4	1	221	4	231	238	Methylase involved in ubiquinone/menaquinone biosynthesis	H	Coenzyme transport and metabolism
/gene_family="350"	COG4977	3e-29	32	122	156	284	191	319	328	Transcriptional regulator containing an amidase domain and an AraC-type DNA-binding HTH domain	K	Transcription
/gene_family="1706"	COG2914	9e-17	45	78.4	7	90	6	91	99	Uncharacterized protein conserved in bacteria	S	Function unknown
/gene_family="2330"	COG0084	2e-58	34	218	1	269	1	256	256	Mg-dependent DNase	L	Replication, recombination and repair
/gene_family="1191"	COG1305	4e-28	25	118	1	253	11	299	319	Transglutaminase-like enzymes, putative cysteine proteases	E	Amino acid transport and metabolism
/gene_family="3482"	COG0136	3e-95	31	342	1	367	2	334	334	Aspartate-semialdehyde dehydrogenase	E	Amino acid transport and metabolism
/gene_family="3831"	COG1007	2e-85	41	309	8	487	3	473	475	NADH:ubiquinone oxidoreductase subunit 2 (chain N)	C	Energy production and conversion
/gene_family="3161"	COG0470	3e-31	25	129	9	325	3	325	325	ATPase involved in DNA replication	L	Replication, recombination and repair
/gene_family="132"	COG2207	2e-13	34	69.9	244	333	35	125	127	AraC-type DNA-binding domain-containing proteins	K	Transcription
/gene_family="165"	COG0787	1e-100	42	357	3	356	2	357	360	Alanine racemase	M	Cell wall/membrane/envelope biogenesis
/gene_family="3034"	COG1309	2e-07	18	49.3	1	174	3	172	201	Transcriptional regulator	K	Transcription
/gene_family="1497"	COG0305	1e-135	43	474	29	470	1	434	435	Replicative DNA helicase	L	Replication, recombination and repair
/gene_family="4840"	COG0796	4e-69	42	254	19	275	4	257	269	Glutamate racemase	M	Cell wall/membrane/envelope biogenesis
/gene_family="4503"	COG0386	3e-59	52	221	1	181	1	162	162	Glutathione peroxidase	O	Posttranslational modification, protein turnover, chaperones
/gene_family="374"	COG0037	6e-48	35	184	25	274	1	246	298	Predicted ATPase of the PP-loop superfamily implicated in cell cycle control	D	Cell cycle control, cell division, chromosome partitioning
/gene_family="3570"	COG0452	1e-115	52	409	9	415	3	392	392	Phosphopantothenoylcysteine synthetase/decarboxylase	H	Coenzyme transport and metabolism
/gene_family="271"	COG0564	8e-54	40	203	8	212	79	289	289	Pseudouridylate synthases, 23S RNA-specific	J	Translation, ribosomal structure and biogenesis
/gene_family="3698"	COG0576	4e-23	39	101	3	184	4	191	193	Molecular chaperone GrpE (heat shock protein)	O	Posttranslational modification, protein turnover, chaperones
/gene_family="2604"	COG4795	3e-10	23	58.9	24	153	2	135	194	Type II secretory pathway, component PulJ	U	Intracellular trafficking, secretion, and vesicular transport
/gene_family="246"	COG0204	9e-17	27	80	13	156	50	193	255	1-acyl-sn-glycerol-3-phosphate acyltransferase	I	Lipid transport and metabolism
/gene_family="649"	COG1278	1e-08	35	51.7	7	68	3	67	67	Cold shock proteins	K	Transcription
/gene_family="1440"	COG0575	8e-32	35	130	1	257	2	254	265	CDP-diglyceride synthetase	I	Lipid transport and metabolism
/gene_family="2266"	COG0119	2e-94	31	340	31	464	1	409	409	Isopropylmalate/homocitrate/citramalate synthases	E	Amino acid transport and metabolism
/gene_family="804"	COG0397	1e-125	36	442	1	480	8	488	488	Uncharacterized conserved protein	S	Function unknown
/gene_family="811"	COG1613	1e-142	64	497	6	329	21	345	348	ABC-type sulfate transport system, periplasmic component	P	Inorganic ion transport and metabolism
/gene_family="2611"	COG0183	5e-81	41	294	1	401	1	392	392	Acetyl-CoA acetyltransferase	I	Lipid transport and metabolism
/gene_family="1027"	COG4774	1e-174	39	606	1	743	15	750	750	Outer membrane receptor for monomeric catechols	P	Inorganic ion transport and metabolism
/gene_family="2055"	COG4445	1e-60	47	226	5	214	1	203	203	Hydroxylase for synthesis of 2-methylthio-cis-ribozeatin in tRNA	FJ	Multiple classes
/gene_family="1516"	COG1704	2e-21	24	95.3	1	161	1	160	185	Uncharacterized conserved protein	S	Function unknown
/gene_family="1729"	COG0634	3e-62	56	231	6	171	9	172	178	Hypoxanthine-guanine phosphoribosyltransferase	F	Nucleotide transport and metabolism
/gene_family="4314"	COG3047	5e-22	29	97.7	19	193	24	213	213	Outer membrane protein W	M	Cell wall/membrane/envelope biogenesis
/gene_family="531"	COG0081	2e-74	57	272	1	227	1	228	228	Ribosomal protein L1	J	Translation, ribosomal structure and biogenesis
/gene_family="10"	COG1981	2e-36	47	144	1	148	1	148	149	Predicted membrane protein	S	Function unknown
/gene_family="2935"	COG1280	8e-14	24	70.7	1	208	3	205	208	Putative threonine efflux protein	E	Amino acid transport and metabolism
/gene_family="3106"	COG2207	3e-22	30	99.6	152	273	1	123	127	AraC-type DNA-binding domain-containing proteins	K	Transcription
/gene_family="2430"	COG2899	1e-101	50	361	1	360	4	345	346	Uncharacterized protein conserved in bacteria	S	Function unknown
/gene_family="390"	COG2755	2e-13	24	70.7	197	404	7	204	216	Lysophospholipase L1 and related esterases	E	Amino acid transport and metabolism
/gene_family="248"	COG1929	1e-126	50	445	1	377	1	377	378	Glycerate kinase	G	Carbohydrate transport and metabolism
/gene_family="832"	COG1359	8e-14	31	68.5	1	101	1	94	100	Uncharacterized conserved protein	S	Function unknown
/gene_family="117"	COG2084	1e-79	47	289	1	291	1	285	286	3-hydroxyisobutyrate dehydrogenase and related beta-hydroxyacid dehydrogenases	I	Lipid transport and metabolism
/gene_family="888"	COG3511	1e-134	39	471	1	568	4	525	527	Phospholipase C	M	Cell wall/membrane/envelope biogenesis
/gene_family="1069"	COG1292	1e-164	51	573	13	500	11	500	537	Choline-glycine betaine transporter	M	Cell wall/membrane/envelope biogenesis
/gene_family="2373"	COG0042	5e-74	32	271	3	315	5	314	323	tRNA-dihydrouridine synthase	J	Translation, ribosomal structure and biogenesis
/gene_family="3226"	COG2377	1e-103	46	368	1	372	3	367	371	Predicted molecular chaperone distantly related to HSP70-fold metalloproteases	O	Posttranslational modification, protein turnover, chaperones
/gene_family="1142"	COG2227	9e-89	58	319	5	234	11	241	243	2-polyprenyl-3-methyl-5-hydroxy-6-metoxy-1,4-benzoquinol methylase	H	Coenzyme transport and metabolism
/gene_family="1226"	COG1566	6e-80	45	291	15	382	1	342	352	Multidrug resistance efflux pump	V	Defense mechanisms
/gene_family="2365"	COG1398	3e-60	33	225	1	285	5	288	289	Fatty-acid desaturase	I	Lipid transport and metabolism
/gene_family="229"	COG1167	4e-99	33	355	15	473	1	456	459	Transcriptional regulators containing a DNA-binding HTH domain and an aminotransferase domain (MocR family) and their eukaryotic orthologs	KE	Multiple classes
/gene_family="488"	COG0534	4e-61	32	229	5	445	10	447	455	Na+-driven multidrug efflux pump	V	Defense mechanisms
/gene_family="3548"	COG0198	2e-17	56	80.7	1	99	2	101	104	Ribosomal protein L24	J	Translation, ribosomal structure and biogenesis
/gene_family="945"	COG0861	2e-36	29	146	54	318	1	251	254	Membrane protein TerC, possibly involved in tellurium resistance	P	Inorganic ion transport and metabolism
/gene_family="3922"	COG0739	3e-27	30	116	52	276	1	266	277	Membrane proteins related to metalloendopeptidases	M	Cell wall/membrane/envelope biogenesis
/gene_family="338"	COG3706	5e-48	43	185	208	398	247	432	435	Response regulator containing a CheY-like receiver domain and a GGDEF domain	T	Signal transduction mechanisms
/gene_family="678"	COG0438	3e-27	23	116	1	366	3	379	381	Glycosyltransferase	M	Cell wall/membrane/envelope biogenesis
/gene_family="1441"	COG0542	0	47	850	1	742	1	782	786	ATPases with chaperone activity, ATP-binding subunit	O	Posttranslational modification, protein turnover, chaperones
/gene_family="2239"	COG1960	6e-84	38	304	26	404	5	392	393	Acyl-CoA dehydrogenases	I	Lipid transport and metabolism
/gene_family="1583"	COG2271	2e-16	19	80.6	9	435	17	436	448	Sugar phosphate permease	G	Carbohydrate transport and metabolism
/gene_family="3523"	COG0787	8e-97	41	347	1	364	1	357	360	Alanine racemase	M	Cell wall/membrane/envelope biogenesis
/gene_family="1117"	COG0111	3e-85	43	309	9	334	1	321	324	Phosphoglycerate dehydrogenase and related dehydrogenases	HE	Multiple classes
/gene_family="1144"	COG0776	2e-26	43	110	3	92	1	90	94	Bacterial nucleoid DNA-binding protein	L	Replication, recombination and repair
/gene_family="3601"	COG0118	1e-79	53	288	1	203	1	202	204	Glutamine amidotransferase	E	Amino acid transport and metabolism
/gene_family="1096"	COG0042	4e-90	45	324	1	321	2	322	323	tRNA-dihydrouridine synthase	J	Translation, ribosomal structure and biogenesis
/gene_family="208"	COG1253	1e-95	34	343	2	435	2	429	429	Hemolysins and related proteins containing CBS domains	R	General function prediction only
/gene_family="4236"	COG1454	1e-124	51	438	13	390	4	377	377	Alcohol dehydrogenase, class IV	C	Energy production and conversion
/gene_family="1697"	COG0602	4e-38	31	151	18	232	4	212	212	Organic radical activating enzymes	O	Posttranslational modification, protein turnover, chaperones
/gene_family="2892"	COG0644	1e-65	29	244	8	483	1	396	396	Dehydrogenases (flavoproteins)	C	Energy production and conversion
/gene_family="1982"	COG4731	4e-08	22	51.1	5	147	43	162	162	Uncharacterized protein conserved in bacteria	S	Function unknown
/gene_family="3184"	COG0726	5e-08	21	53.5	55	261	23	184	267	Predicted xylanase/chitin deacetylase	G	Carbohydrate transport and metabolism
/gene_family="3184"	COG1649	5e-05	16	43.4	326	528	61	264	418	Uncharacterized protein conserved in bacteria	S	Function unknown
/gene_family="1717"	COG0004	1e-118	56	419	64	463	1	400	409	Ammonia permease	P	Inorganic ion transport and metabolism
/gene_family="1634"	COG2165	1e-06	32	47	5	53	2	50	149	Type II secretory pathway, pseudopilin PulG	NU	Multiple classes
/gene_family="3893"	COG2819	8e-42	35	164	45	297	14	262	264	Predicted hydrolase of the alpha/beta superfamily	R	General function prediction only
/gene_family="975"	COG0316	5e-35	52	139	3	111	2	110	110	Uncharacterized conserved protein	S	Function unknown
/gene_family="2328"	COG0604	8e-82	41	297	7	330	1	326	326	NADPH:quinone reductase and related Zn-dependent oxidoreductases	CR	Multiple classes
/gene_family="486"	COG0665	6e-34	21	138	1	414	4	370	387	Glycine/D-amino acid oxidases (deaminating)	E	Amino acid transport and metabolism
/gene_family="3811"	COG1959	3e-22	32	97.7	1	138	1	141	150	Predicted transcriptional regulator	K	Transcription
/gene_family="1247"	COG0226	6e-37	24	148	8	329	23	318	318	ABC-type phosphate transport system, periplasmic component	P	Inorganic ion transport and metabolism
/gene_family="2758"	COG0475	1e-60	42	228	1	375	5	381	397	Kef-type K+ transport systems, membrane components	P	Inorganic ion transport and metabolism
/gene_family="2758"	COG1226	2e-14	27	74.8	398	587	22	212	212	Kef-type K+ transport systems, predicted NAD-binding component	P	Inorganic ion transport and metabolism
/gene_family="164"	COG0162	1e-105	40	376	9	401	5	399	401	Tyrosyl-tRNA synthetase	J	Translation, ribosomal structure and biogenesis
/gene_family="2700"	COG3173	1e-53	33	204	10	335	2	313	321	Predicted aminoglycoside phosphotransferase	R	General function prediction only
/gene_family="5056"	COG0200	6e-29	51	119	3	146	1	150	152	Ribosomal protein L15	J	Translation, ribosomal structure and biogenesis
/gene_family="2458"	COG2999	5e-06	25	45.3	36	149	1	126	215	Glutaredoxin 2	O	Posttranslational modification, protein turnover, chaperones
/gene_family="2458"	COG0625	2e-05	31	42.9	160	258	1	77	211	Glutathione S-transferase	O	Posttranslational modification, protein turnover, chaperones
/gene_family="233"	COG1643	0	34	648	16	922	4	811	845	HrpA-like helicases	L	Replication, recombination and repair
/gene_family="990"	COG1186	1e-100	64	356	73	310	1	239	239	Protein chain release factor B	J	Translation, ribosomal structure and biogenesis
/gene_family="3378"	COG3791	3e-21	31	94.3	1	129	2	128	133	Uncharacterized conserved protein	S	Function unknown
/gene_family="2118"	COG2050	3e-18	30	84.3	21	144	16	139	141	Uncharacterized protein, possibly involved in aromatic compounds catabolism	Q	Secondary metabolites biosynthesis, transport and catabolism
/gene_family="4528"	COG0260	1e-139	43	489	1	477	1	483	485	Leucyl aminopeptidase	E	Amino acid transport and metabolism
/gene_family="1097"	COG0006	2e-67	32	250	14	422	2	375	384	Xaa-Pro aminopeptidase	E	Amino acid transport and metabolism
/gene_family="13"	COG1215	2e-48	29	187	7	413	10	437	439	Glycosyltransferases, probably involved in cell wall biogenesis	M	Cell wall/membrane/envelope biogenesis
/gene_family="3181"	COG0727	3e-09	26	54.2	3	104	5	115	132	Predicted Fe-S-cluster oxidoreductase	R	General function prediction only
/gene_family="1248"	COG3206	5e-43	25	169	1	466	1	458	458	Uncharacterized protein involved in exopolysaccharide biosynthesis	M	Cell wall/membrane/envelope biogenesis
/gene_family="1248"	COG0489	4e-42	29	166	483	721	3	245	265	ATPases involved in chromosome partitioning	D	Cell cycle control, cell division, chromosome partitioning
/gene_family="4115"	COG0633	2e-15	37	74.3	1	104	1	102	102	Ferredoxin	C	Energy production and conversion
/gene_family="157"	COG1807	8e-41	26	162	10	467	12	484	535	4-amino-4-deoxy-L-arabinose transferase and related glycosyltransferases of PMT family	M	Cell wall/membrane/envelope biogenesis
/gene_family="1890"	COG1012	1e-139	41	488	19	498	1	472	472	NAD-dependent aldehyde dehydrogenases	C	Energy production and conversion
/gene_family="3646"	COG0745	4e-59	47	221	8	234	1	228	229	Response regulators consisting of a CheY-like receiver domain and a winged-helix DNA-binding domain	TK	Multiple classes
/gene_family="1986"	COG2195	3e-68	27	253	9	484	2	410	414	Di- and tripeptidases	E	Amino acid transport and metabolism
/gene_family="359"	COG5002	2e-46	29	180	106	444	100	447	459	Signal transduction histidine kinase	T	Signal transduction mechanisms
/gene_family="3443"	COG0057	3e-92	41	332	130	471	1	330	335	Glyceraldehyde-3-phosphate dehydrogenase/erythrose-4-phosphate dehydrogenase	G	Carbohydrate transport and metabolism
/gene_family="3118"	COG2838	0	73	1265	1	744	1	743	744	Monomeric isocitrate dehydrogenase	C	Energy production and conversion
/gene_family="219"	COG1292	1e-165	44	576	18	571	6	537	537	Choline-glycine betaine transporter	M	Cell wall/membrane/envelope biogenesis
/gene_family="238"	COG0546	2e-27	27	115	5	206	1	211	220	Predicted phosphatases	R	General function prediction only
/gene_family="3083"	COG0025	2e-35	28	144	71	418	53	402	429	NhaP-type Na+/H+ and K+/H+ antiporters	P	Inorganic ion transport and metabolism
/gene_family="2298"	COG0811	1e-39	33	157	73	276	1	209	216	Biopolymer transport proteins	U	Intracellular trafficking, secretion, and vesicular transport
/gene_family="2433"	COG2935	6e-65	42	240	10	242	7	244	253	Putative arginyl-tRNA:protein arginylyltransferase	O	Posttranslational modification, protein turnover, chaperones
/gene_family="1641"	COG0730	2e-10	29	59.6	1	256	7	253	258	Predicted permeases	R	General function prediction only
/gene_family="1287"	COG0788	1e-110	60	392	5	287	4	286	287	Formyltetrahydrofolate hydrolase	F	Nucleotide transport and metabolism
/gene_family="2199"	COG1960	3e-64	30	240	38	456	8	387	393	Acyl-CoA dehydrogenases	I	Lipid transport and metabolism
/gene_family="2333"	COG0350	1e-34	34	140	118	275	4	166	168	Methylated DNA-protein cysteine methyltransferase	L	Replication, recombination and repair
/gene_family="2333"	COG2207	6e-15	27	74.9	2	110	12	121	127	AraC-type DNA-binding domain-containing proteins	K	Transcription
/gene_family="3129"	COG1835	3e-23	25	102	1	366	13	366	386	Predicted acyltransferases	I	Lipid transport and metabolism
/gene_family="1827"	COG0730	4e-13	22	68.9	4	263	7	248	258	Predicted permeases	R	General function prediction only
/gene_family="1431"	COG0188	0	52	975	5	867	7	797	804	Type IIA topoisomerase (DNA gyrase/topo II, topoisomerase IV), A subunit	L	Replication, recombination and repair
/gene_family="1601"	COG2095	1e-11	23	63.3	6	204	8	203	203	Multiple antibiotic transporter	U	Intracellular trafficking, secretion, and vesicular transport
/gene_family="33"	COG0405	1e-144	39	504	83	657	9	538	539	Gamma-glutamyltransferase	E	Amino acid transport and metabolism
/gene_family="1978"	COG0697	1e-08	24	54.1	9	297	1	291	292	Permeases of the drug/metabolite transporter (DMT) superfamily	GER	Multiple classes
/gene_family="1611"	COG2076	9e-19	45	85.1	1	104	2	105	106	Membrane transporters of cations and cationic drugs	P	Inorganic ion transport and metabolism
/gene_family="2119"	COG1296	5e-25	26	108	21	224	13	220	238	Predicted branched-chain amino acid permease (azaleucine resistance)	E	Amino acid transport and metabolism
/gene_family="430"	COG0190	3e-94	52	338	34	312	2	281	283	5,10-methylene-tetrahydrofolate dehydrogenase/Methenyl tetrahydrofolate cyclohydrolase	H	Coenzyme transport and metabolism
/gene_family="268"	COG2814	5e-20	19	92.6	45	431	37	387	394	Arabinose efflux permease	G	Carbohydrate transport and metabolism
/gene_family="3094"	COG0179	2e-50	40	192	4	200	58	254	266	2-keto-4-pentenoate hydratase/2-oxohepta-3-ene-1,7-dioic acid hydratase (catechol pathway)	Q	Secondary metabolites biosynthesis, transport and catabolism
/gene_family="1059"	COG4399	3e-09	15	56.8	12	187	3	199	376	Uncharacterized protein conserved in bacteria	S	Function unknown
/gene_family="2332"	COG1520	1e-22	19	101	5	377	7	369	370	FOG: WD40-like repeat	S	Function unknown
/gene_family="3080"	COG3659	1e-77	38	284	13	439	15	439	439	Carbohydrate-selective porin	M	Cell wall/membrane/envelope biogenesis
/gene_family="833"	COG2207	2e-22	36	99	187	293	10	116	127	AraC-type DNA-binding domain-containing proteins	K	Transcription
/gene_family="1865"	COG2127	1e-30	43	125	36	136	7	107	107	Uncharacterized conserved protein	S	Function unknown
/gene_family="2212"	COG0208	8e-96	32	344	92	426	10	339	348	Ribonucleotide reductase, beta subunit	F	Nucleotide transport and metabolism
/gene_family="1116"	COG3201	2e-20	26	92.2	1	184	26	213	222	Nicotinamide mononucleotide transporter	H	Coenzyme transport and metabolism
/gene_family="465"	COG1190	0	56	661	8	508	2	502	502	Lysyl-tRNA synthetase (class II)	J	Translation, ribosomal structure and biogenesis
/gene_family="1878"	COG3165	2e-15	21	76.1	5	219	6	204	204	Uncharacterized protein conserved in bacteria	S	Function unknown
/gene_family="1318"	COG0739	2e-17	40	82.1	69	178	159	265	277	Membrane proteins related to metalloendopeptidases	M	Cell wall/membrane/envelope biogenesis
/gene_family="2497"	COG1739	1e-40	38	159	3	194	5	203	203	Uncharacterized conserved protein	S	Function unknown
/gene_family="3956"	COG0560	8e-21	23	93.8	1	196	5	212	212	Phosphoserine phosphatase	E	Amino acid transport and metabolism
[truncated: 167 more rows]
