# Supplementary material for: Pangenome and immuno-proteomics analysis of Acinetobacter baumannii strains revealed the core peptide vaccine targets
Source: BMC Genomics. 2016 Sep 15;17:732. doi: 10.1186/s12864-016-2951-4 (PMC5025611; doi:10.1186/s12864-016-2951-4)
Supplement: Additional file 9: — KEGG description of core proteins. (XLSX 515 kb) [file 12864_2016_2951_MOESM9_ESM.xlsx]

## Sheet: KEGG analysis
#Query_ID	Hit_ID	e-value	indentity	bit score	score	query_start	query_end	hit_start	hit_end	align_length	hit_length	KEGG_no	KEGG_description	ko_no	ko_description	EC_no	GO_no	COG_no
/gene_family="2570"	abb:ABBFA_003439	1e-152	95	541	1394	1	294	1	294	294	294	K03417	methylisocitrate lyase	ko00640	Propanoate metabolism	EC:4.1.3.30	46421	COG2513
/gene_family="2621"	abb:ABBFA_001270	0	96	792	2046	1	432	1	432	432	432	K11103	aerobic C4-dicarboxylate transport protein	ko02020	Two-component system	N/A	N/A	COG1301
/gene_family="2621"	aby:ABAYE1360	0	96	792	2046	1	432	1	432	432	432	K03309	dicarboxylate/amino acid:cation (Na+ or H+) symporter, DAACS family	N/A	N/A	N/A	N/A	COG1301
/gene_family="2851"	abc:ACICU_00731	1e-169	100	596	1537	1	293	1	293	293	293	K01505	1-aminocyclopropane-1-carboxylate deaminase	ko00640	Propanoate metabolism	EC:3.5.99.7	8660	COG2515
/gene_family="2851"	abm:ABSDF2692	1e-166	97	585	1508	1	293	1	293	293	293	K05396	D-cysteine desulfhydrase	ko00270	Cysteine and methionine metabolism	EC:4.4.1.15	19148	COG2515
/gene_family="2592"	abn:AB57_3653	0	96	892	2304	1	466	1	466	466	466	K01929	UDP-N-acetylmuramoylalanyl-D-glutamyl-2,6-diaminopimelate--D-alanyl-D-alanine ligase	ko00300	Lysine biosynthesis	EC:6.3.2.10	8766	COG0770
/gene_family="2592"	abn:AB57_3653	0	96	892	2304	1	466	1	466	466	466	K01929	UDP-N-acetylmuramoylalanyl-D-glutamyl-2,6-diaminopimelate--D-alanyl-D-alanine ligase	ko00550	Peptidoglycan biosynthesis	EC:6.3.2.10	8766	COG0770
/gene_family="3878"	ach:Achl_1690	8e-26	33	119	299	6	222	10	227	219	248	K00038	3alpha(or 20beta)-hydroxysteroid dehydrogenase	ko00140	Steroid hormone biosynthesis	EC:1.1.1.53	47044	N/A
/gene_family="3878"	llk:LLKF_0925	2e-22	35	108	270	7	219	7	226	220	253	K03366	(R,R)-butanediol dehydrogenase / diacetyl reductase	ko00650	Butanoate metabolism	EC:1.1.1.4;1.1.1.303	721	COG1028
/gene_family="3878"	nhl:Nhal_3411	1e-21	34	105	263	5	213	15	220	211	237	K00059	3-oxoacyl-[acyl-carrier protein] reductase	ko00061	Fatty acid biosynthesis	EC:1.1.1.100	4316	COG1028
/gene_family="3878"	nhl:Nhal_3411	1e-21	34	105	263	5	213	15	220	211	237	K00059	3-oxoacyl-[acyl-carrier protein] reductase	ko01040	Biosynthesis of unsaturated fatty acids	EC:1.1.1.100	4316	COG1028
/gene_family="1352"	rsp:RSP_0715	2e-09	24	64.7	156	40	211	28	197	183	206	K01166	ribonuclease T2	N/A	N/A	EC:3.1.27.1	33897	N/A
/gene_family="1352"	bme:BMEI1247	3e-09	22	64.3	155	34	216	32	220	193	225	K01172	rRNA endonuclease	N/A	N/A	N/A	N/A	N/A
/gene_family="2847"	vpo:Kpol_1039p26	0.001	36	45.4	106	55	153	418	511	100	1204	K06867	autonomous glycyl radical cofactor	N/A	N/A	N/A	N/A	COG0666
/gene_family="137"	bpu:BPUM_0308	2e-15	32	83.6	205	5	134	2	135	134	138	K03719	Lrp/AsnC family transcriptional regulator, leucine-responsiveregulatory protein	N/A	N/A	N/A	N/A	COG1522
/gene_family="4965"	npp:PP1Y_AT15610	3e-48	33	195	496	28	391	41	406	382	470	K05549	benzoate 1,2-dioxygenase alpha subunit	ko00362	Benzoate degradation	EC:1.14.12.10	18623	COG2146
/gene_family="4965"	npp:PP1Y_AT15610	3e-48	33	195	496	28	391	41	406	382	470	K05549	benzoate 1,2-dioxygenase alpha subunit	ko00364	Fluorobenzoate degradation	EC:1.14.12.10	18623	COG2146
/gene_family="871"	abc:ACICU_03478	0	97	974	2518	16	514	1	499	499	499	K00375	GntR family transcriptional regulator / MocR family aminotransferase	N/A	N/A	N/A	N/A	COG1167
/gene_family="3690"	abb:ABBFA_002797	7e-95	91	348	892	1	186	1	186	186	186	K07040	mannosyl-3-phosphoglycerate phosphatase	N/A	N/A	N/A	N/A	COG1399
/gene_family="4097"	abb:ABBFA_001109	5e-69	100	261	667	1	127	1	127	127	127	K01607	4-carboxymuconolactone decarboxylase	ko00362	Benzoate degradation	EC:4.1.1.44	N/A	COG0599
/gene_family="1371"	abc:ACICU_02953	0	97	917	2369	1	477	1	477	477	477	K00382	dihydrolipoamide dehydrogenase	ko00010	Glycolysis / Gluconeogenesis	EC:1.8.1.4	4148	COG1249
/gene_family="1371"	abc:ACICU_02953	0	97	917	2369	1	477	1	477	477	477	K00382	dihydrolipoamide dehydrogenase	ko00020	Citrate cycle (TCA cycle)	EC:1.8.1.4	4148	COG1249
/gene_family="1371"	abc:ACICU_02953	0	97	917	2369	1	477	1	477	477	477	K00382	dihydrolipoamide dehydrogenase	ko00260	Glycine, serine and threonine metabolism	EC:1.8.1.4	4148	COG1249
/gene_family="1371"	abc:ACICU_02953	0	97	917	2369	1	477	1	477	477	477	K00382	dihydrolipoamide dehydrogenase	ko00280	Valine, leucine and isoleucine degradation	EC:1.8.1.4	4148	COG1249
/gene_family="1371"	abc:ACICU_02953	0	97	917	2369	1	477	1	477	477	477	K00382	dihydrolipoamide dehydrogenase	ko00620	Pyruvate metabolism	EC:1.8.1.4	4148	COG1249
/gene_family="1850"	abc:ACICU_02051	0	97	770	1988	1	402	1	402	402	402	K00818	acetylornithine aminotransferase	ko00330	Arginine and proline metabolism	EC:2.6.1.11	3992	COG4992
/gene_family="3788"	abc:ACICU_01572	0	96	694	1792	1	361	1	361	361	361	K00557	tRNA (uracil-5-)-methyltransferase	N/A	N/A	EC:2.1.1.35	9021	COG2265
/gene_family="1010"	abc:ACICU_03095	0	100	1105	2857	1	547	1	547	547	547	K00381	sulfite reductase (NADPH) hemoprotein beta-component	ko00920	Sulfur metabolism	EC:1.8.1.2	4783	COG0155
/gene_family="1010"	aci:ACIAD2982	0	90	1021	2641	1	547	1	547	547	547	K00392	sulfite reductase (ferredoxin)	ko00450	Selenoamino acid metabolism	EC:1.8.7.1	50311	N/A
/gene_family="1010"	aci:ACIAD2982	0	90	1021	2641	1	547	1	547	547	547	K00392	sulfite reductase (ferredoxin)	ko00920	Sulfur metabolism	EC:1.8.7.1	50311	N/A
/gene_family="1781"	abb:ABBFA_000145	1e-176	88	621	1602	1	365	1	365	365	365	K02563	UDP-N-acetylglucosamine--N-acetylmuramyl-(pentapeptide)pyrophosphoryl-undecaprenol N-acetylglucosamine transferase	ko00550	Peptidoglycan biosynthesis	EC:2.4.1.227	50511	COG0707
/gene_family="1781"	abb:ABBFA_000145	1e-176	88	621	1602	1	365	1	365	365	365	K02563	UDP-N-acetylglucosamine--N-acetylmuramyl-(pentapeptide)pyrophosphoryl-undecaprenol N-acetylglucosamine transferase	ko04112	Cell cycle - Caulobacter	EC:2.4.1.227	50511	COG0707
/gene_family="644"	abb:ABBFA_003256	0	90	685	1767	1	381	1	381	381	396	K02358	elongation factor EF-Tu	ko04626	Plant-pathogen interaction	EC:3.6.5.3	3746	COG0050
/gene_family="235"	abb:ABBFA_001823	8e-65	100	247	631	1	124	1	124	124	137	K02503	Hit-like protein involved in cell-cycle regulation	N/A	N/A	N/A	N/A	COG0537
/gene_family="3016"	abc:ACICU_03610	0	99	882	2280	1	435	1	435	435	435	K01555	fumarylacetoacetase	ko00350	Tyrosine metabolism	EC:3.7.1.2	4334	N/A
/gene_family="3016"	abc:ACICU_03610	0	99	882	2280	1	435	1	435	435	435	K01555	fumarylacetoacetase	ko00643	Styrene degradation	EC:3.7.1.2	4334	N/A
/gene_family="2771"	abc:ACICU_03154	1e-166	100	587	1513	1	296	1	296	296	296	K07276	hypothetical protein	N/A	N/A	N/A	N/A	COG3660
/gene_family="1354"	abc:ACICU_03164	0	100	785	2026	1	377	1	377	377	377	K00773	queuine tRNA-ribosyltransferase	N/A	N/A	EC:2.4.2.29	8479	COG0343
/gene_family="2748"	abb:ABBFA_003299	0	99	767	1980	1	394	1	394	394	394	K03797	carboxyl-terminal processing protease	N/A	N/A	EC:3.4.21.102	19132	COG0793
/gene_family="3074"	abb:ABBFA_000909	1e-172	100	605	1560	1	307	1	307	307	307	K13635	LysR family transcriptional regulator, cys regulon transcriptionalactivator	N/A	N/A	N/A	N/A	COG0583
/gene_family="1424"	abc:ACICU_00475	1e-141	100	503	1294	1	256	1	256	256	256	K03118	sec-independent protein translocase protein TatC	ko03060	Protein export	N/A	N/A	COG0805
/gene_family="1424"	abc:ACICU_00475	1e-141	100	503	1294	1	256	1	256	256	256	K03118	sec-independent protein translocase protein TatC	ko03070	Bacterial secretion system	N/A	N/A	COG0805
/gene_family="1360"	par:Psyc_1225	4e-11	19	72.4	176	19	443	19	446	431	455	K03327	multidrug resistance protein, MATE family	N/A	N/A	N/A	N/A	COG0534
/gene_family="2724"	abc:ACICU_02045	0	92	656	1693	1	368	1	368	368	368	K03110	fused signal recognition particle receptor	ko03060	Protein export	N/A	N/A	COG0552
/gene_family="2724"	abc:ACICU_02045	0	92	656	1693	1	368	1	368	368	368	K03110	fused signal recognition particle receptor	ko03070	Bacterial secretion system	N/A	N/A	COG0552
/gene_family="4135"	abc:ACICU_00123	0	100	850	2196	1	421	7	427	421	427	K00285	D-amino-acid dehydrogenase	ko00360	Phenylalanine metabolism	EC:1.4.99.1	8718	COG0665
/gene_family="4135"	abc:ACICU_00123	0	100	850	2196	1	421	7	427	421	427	K00285	D-amino-acid dehydrogenase	ko00910	Nitrogen metabolism	EC:1.4.99.1	8718	COG0665
/gene_family="2075"	abc:ACICU_00066	1e-139	92	497	1280	1	281	1	281	281	281	K00767	nicotinate-nucleotide pyrophosphorylase (carboxylating)	ko00760	Nicotinate and nicotinamide metabolism	EC:2.4.2.19	4514	COG0157
/gene_family="224"	abb:ABBFA_000452	0	97	846	2186	1	450	3	452	450	452	K03076	preprotein translocase subunit SecY	ko03060	Protein export	N/A	N/A	COG0201
/gene_family="224"	abb:ABBFA_000452	0	97	846	2186	1	450	3	452	450	452	K03076	preprotein translocase subunit SecY	ko03070	Bacterial secretion system	N/A	N/A	COG0201
/gene_family="2313"	pen:PSEEN3116	2e-53	38	211	538	3	256	2	254	254	256	K00599	trans-aconitate 2-methyltransferase	ko00340	Histidine metabolism	N/A	N/A	COG0500
/gene_family="2313"	pen:PSEEN3116	2e-53	38	211	538	3	256	2	254	254	256	K00599	trans-aconitate 2-methyltransferase	ko00350	Tyrosine metabolism	N/A	N/A	COG0500
/gene_family="2313"	pen:PSEEN3116	2e-53	38	211	538	3	256	2	254	254	256	K00599	trans-aconitate 2-methyltransferase	ko00450	Selenoamino acid metabolism	N/A	N/A	COG0500
/gene_family="2313"	pen:PSEEN3116	2e-53	38	211	538	3	256	2	254	254	256	K00599	trans-aconitate 2-methyltransferase	ko00624	Polycyclic aromatic hydrocarbon degradation	N/A	N/A	COG0500
/gene_family="2313"	cci:CC1G_13903	2e-14	28	82.4	202	4	232	3	255	253	1341	K14300	nuclear pore complex protein Nup133	ko03013	RNA transport	N/A	N/A	N/A
/gene_family="2313"	cps:CPS_2596	2e-09	29	65.9	159	11	200	16	191	199	265	K02169	biotin synthesis protein BioC	N/A	N/A	N/A	N/A	COG0500
/gene_family="2313"	ana:all3750	3e-07	29	58.2	139	39	164	41	169	129	207	K03183	ubiquinone/menaquinone biosynthesis methyltransferase	ko00130	Ubiquinone and other terpenoid-quinone biosynthesis	EC:2.1.1.-	8425	COG2226
/gene_family="2313"	lbf:LBF_4179	2e-06	29	55.8	133	13	139	131	261	133	320	K03892	ArsR family transcriptional regulator	N/A	N/A	N/A	N/A	COG0640
/gene_family="1730"	eum:ECUMN_1743	3e-44	38	182	461	151	389	548	786	240	799	K13243	c-di-GMP-specific phosphodiesterase	N/A	N/A	EC:3.1.4.52	71111	COG2199;COG2200;COG2202
/gene_family="1730"	cyc:PCC7424_3673	2e-43	39	179	454	147	394	592	839	249	1262	K02488	two-component system, cell cycle response regulator	ko02020	Two-component system	N/A	156	COG3706
/gene_family="1730"	cyc:PCC7424_3673	2e-43	39	179	454	147	394	592	839	249	1262	K02488	two-component system, cell cycle response regulator	ko04112	Cell cycle - Caulobacter	N/A	156	COG3706
/gene_family="4160"	abc:ACICU_03180	1e-74	99	280	716	1	140	1	140	140	140	K10806	acyl-CoA thioesterase YciA	ko01040	Biosynthesis of unsaturated fatty acids	EC:3.1.2.-	N/A	COG1607
/gene_family="2381"	abb:ABBFA_002769	6e-76	89	284	727	1	158	1	158	158	158	K03664	SsrA-binding protein	N/A	N/A	N/A	N/A	COG0691
/gene_family="3620"	abb:ABBFA_000377	0	100	791	2044	1	392	1	392	392	404	K00840	succinylornithine aminotransferase	ko00330	Arginine and proline metabolism	EC:2.6.1.81	43825	COG0160
/gene_family="3182"	abc:ACICU_00548	2e-89	100	329	844	1	169	1	169	169	169	K03643	LPS-assembly lipoprotein	N/A	N/A	N/A	N/A	COG2980
/gene_family="1920"	abc:ACICU_03288	0	100	652	1681	1	315	1	315	315	315	K07044	mannosyl-3-phosphoglycerate phosphatase	N/A	N/A	N/A	N/A	COG3687
/gene_family="2014"	esa:ESA_03360	4e-17	28	91.3	225	8	241	8	244	240	305	K10918	LysR family transcriptional regulator, transcriptional activatorAphB	ko05111	Vibrio cholerae pathogenic cycle	N/A	N/A	COG0583
/gene_family="2014"	lin:lin1846	5e-12	26	74.3	181	8	240	6	247	243	295	K09681	LysR family transcriptional regulator, transcription activator ofglutamate synthase operon	N/A	N/A	N/A	N/A	COG0583
/gene_family="2014"	gan:UMN179_00699	9e-12	26	73.6	179	8	280	11	287	280	295	K03566	LysR family transcriptional regulator, glycine cleavage systemtranscriptional activator	N/A	N/A	N/A	N/A	COG0583
/gene_family="2014"	spl:Spea_3451	3e-10	24	68.6	166	8	286	32	321	292	323	K13636	LysR family transcriptional regulator, D-serine deaminase activator	N/A	N/A	N/A	N/A	COG0583
/gene_family="3200"	abn:AB57_0536	1e-109	100	395	1015	1	206	1	206	206	206	K03561	biopolymer transport protein ExbB	N/A	N/A	N/A	N/A	COG0811
/gene_family="440"	abb:ABBFA_003281	0	100	1276	3302	1	625	1	625	625	625	K03147	thiamine biosynthesis protein ThiC	ko00730	Thiamine metabolism	N/A	N/A	COG0422
/gene_family="1241"	abc:ACICU_02645	0	92	715	1845	1	377	1	377	377	377	K00566	tRNA-specific 2-thiouridylase	ko04122	Sulfur relay system	EC:2.8.1.-	N/A	COG0482
/gene_family="1211"	abb:ABBFA_001996	1e-145	99	517	1332	1	254	1	254	254	254	K00799	glutathione S-transferase	ko00480	Glutathione metabolism	EC:2.5.1.18	4364	COG0625
/gene_family="1211"	abb:ABBFA_001996	1e-145	99	517	1332	1	254	1	254	254	254	K00799	glutathione S-transferase	ko00980	Metabolism of xenobiotics by cytochrome P450	EC:2.5.1.18	4364	COG0625
/gene_family="1211"	abb:ABBFA_001996	1e-145	99	517	1332	1	254	1	254	254	254	K00799	glutathione S-transferase	ko00982	Drug metabolism - cytochrome P450	EC:2.5.1.18	4364	COG0625
/gene_family="746"	abb:ABBFA_000910	0	96	670	1728	1	353	1	353	353	353	K02045	sulfate transport system ATP-binding protein	ko02010	ABC transporters	EC:3.6.3.25	15419	COG1118
/gene_family="1434"	eck:EC55989_2180	3e-11	27	72	175	15	269	12	268	261	306	K15269
/gene_family="1680"	abb:ABBFA_000962	1e-79	100	297	760	1	148	1	148	148	160	K03775	FKBP-type peptidyl-prolyl cis-trans isomerase SlyD	N/A	N/A	EC:5.2.1.8	3755	COG1047
/gene_family="4131"	abc:ACICU_02094	0	99	776	2003	1	398	1	398	398	398	K00099	1-deoxy-D-xylulose-5-phosphate reductoisomerase	ko00900	Terpenoid backbone biosynthesis	EC:1.1.1.267	30604	COG0743
/gene_family="3876"	aby:ABAYE0134	0	98	669	1725	1	321	19	339	321	339	K01452	chitin deacetylase	ko00520	Amino sugar and nucleotide sugar metabolism	EC:3.5.1.41	4099	COG0726
/gene_family="3876"	azo:azo1181	1e-115	59	417	1073	18	318	9	309	301	315	K01463	glutathionylspermidine amidase/synthetase	N/A	N/A	N/A	N/A	N/A
/gene_family="3876"	sme:SM_b21284	4e-91	53	337	864	20	318	3	297	301	471	K00365	urate oxidase	ko00230	Purine metabolism	EC:1.7.3.3	4846	N/A
/gene_family="3876"	sme:SM_b21284	4e-91	53	337	864	20	318	3	297	301	471	K00365	urate oxidase	ko00232	Caffeine metabolism	EC:1.7.3.3	4846	N/A
/gene_family="843"	abc:ACICU_00031	0	92	1125	2910	1	646	1	646	646	646	K04043	molecular chaperone DnaK	ko03018	RNA degradation	N/A	N/A	COG0443
/gene_family="1339"	bja:bll0889	1e-74	39	283	723	16	401	29	415	387	449	K08172	MFS transporter, MHS family, shikimate and dehydroshikimatetransport protein	N/A	N/A	N/A	N/A	COG0477
/gene_family="1339"	bxe:Bxe_B0699	6e-74	37	280	717	19	402	10	396	387	436	K08173	MFS transporter, MHS family, metabolite:H+ symporter	N/A	N/A	N/A	N/A	COG0477
/gene_family="1339"	pfs:PFLU3383	9e-63	37	243	621	19	402	16	398	388	445	K03762	MFS transporter, MHS family, proline/betaine transporter	N/A	N/A	N/A	N/A	COG0477
/gene_family="950"	abb:ABBFA_002798	1e-129	99	464	1193	1	220	1	220	220	220	K09906	hypothetical protein	N/A	N/A	N/A	N/A	COG3101
/gene_family="648"	abc:ACICU_02262	0	96	1738	4502	1	918	1	918	918	918	K01531	Mg2+-importing ATPase	N/A	N/A	EC:3.6.3.2	15444	COG0474
/gene_family="1277"	abc:ACICU_02261	1e-124	96	445	1145	1	239	1	239	239	239	K07507	putative Mg2+ transporter-C (MgtC) family protein	N/A	N/A	N/A	N/A	COG1285
/gene_family="3222"	abc:ACICU_00784	1e-68	100	259	663	1	126	1	126	126	126	K01579	aspartate 1-decarboxylase	ko00410	beta-Alanine metabolism	EC:4.1.1.11	4068	COG0853
/gene_family="3222"	abc:ACICU_00784	1e-68	100	259	663	1	126	1	126	126	126	K01579	aspartate 1-decarboxylase	ko00770	Pantothenate and CoA biosynthesis	EC:4.1.1.11	4068	COG0853
/gene_family="1759"	abb:ABBFA_001868	2e-82	100	306	785	1	156	1	156	156	172	K04082	molecular chaperone HscB	N/A	N/A	N/A	N/A	COG1076
/gene_family="1047"	abc:ACICU_01716	0	100	778	2008	1	395	9	403	395	403	K10764	O-succinylhomoserine sulfhydrylase	ko00270	Cysteine and methionine metabolism	EC:2.5.1.-	N/A	COG0626
/gene_family="4349"	abb:ABBFA_001112	0	100	948	2451	1	470	1	470	470	470	K00322	NAD(P) transhydrogenase	ko00760	Nicotinate and nicotinamide metabolism	EC:1.6.1.1	3957	COG1249
/gene_family="3156"	abc:ACICU_01155	0	96	645	1665	1	341	1	341	341	341	K00134	glyceraldehyde 3-phosphate dehydrogenase	ko00010	Glycolysis / Gluconeogenesis	EC:1.2.1.12	4365	COG0057
/gene_family="3156"	abc:ACICU_01155	0	96	645	1665	1	341	1	341	341	341	K00134	glyceraldehyde 3-phosphate dehydrogenase	ko05010	Alzheimer's disease	EC:1.2.1.12	4365	COG0057
/gene_family="3156"	aby:ABAYE2594	0	95	640	1650	1	341	1	341	341	341	K03472	D-erythrose 4-phosphate dehydrogenase	ko00750	Vitamin B6 metabolism	EC:1.2.1.72	48001	COG0057
/gene_family="141"	aci:ACIAD2345	3e-33	61	142	359	1	121	1	121	121	121	K08992	putative membrane protein	N/A	N/A	N/A	N/A	COG3771
/gene_family="625"	abb:ABBFA_003484	1e-132	92	473	1218	1	265	1	265	265	265	K15554
/gene_family="1382"	bcy:Bcer98_0612	8e-08	28	60.1	144	21	152	5	131	132	231	K03707	thiaminase (transcriptional activator TenA)	ko00730	Thiamine metabolism	EC:3.5.99.2	50334	COG0819
/gene_family="730"	stl:stu1836	1e-10	31	69.7	169	68	213	60	188	148	224	K01362	lactocepin	N/A	N/A	N/A	N/A	COG1404;COG1506
/gene_family="730"	sde:Sde_1735	6e-09	25	63.9	154	19	214	148	327	206	340	K02441	GlpG protein	N/A	N/A	N/A	N/A	COG0705
/gene_family="730"	mfs:MFS40622_1590	3e-08	24	61.6	148	20	216	2	182	203	190	K07059	mannosyl-3-phosphoglycerate phosphatase	N/A	N/A	N/A	N/A	COG3582
/gene_family="931"	pbs:Plabr_2317	1e-14	28	83.2	204	107	281	220	403	184	461	K07315	sigma-B regulation protein RsbU (phosphoserine phosphatase)	N/A	N/A	N/A	N/A	COG2208
/gene_family="931"	bsu:BSU34110	9e-11	22	70.5	171	93	282	157	353	199	403	K01090	protein phosphatase	N/A	N/A	EC:3.1.3.16	4721	COG0631;COG0639
/gene_family="2412"	abn:AB57_3678	0	93	892	2305	1	485	1	485	485	485	K07638	two-component system, OmpR family, osmolarity sensor histidinekinase EnvZ	ko02020	Two-component system	EC:2.7.13.3	155	COG0642
/gene_family="893"	bbt:BBta_2573	1e-148	57	528	1360	7	446	24	463	440	478	K04091	alkanesulfonate monooxygenase	N/A	N/A	EC:1.14.14.5	8726	COG2141
/gene_family="893"	cgl:NCgl0972	1e-120	47	436	1120	7	462	12	471	460	487	K07485	transposase	N/A	N/A	N/A	N/A	COG3464
/gene_family="893"	rha:RHA1_ro02615	2e-64	33	249	636	23	435	19	434	418	452	K00492	nitric-oxide synthase, bacterial	ko00340	Histidine metabolism	N/A	N/A	COG0654
/gene_family="893"	rha:RHA1_ro02615	2e-64	33	249	636	23	435	19	434	418	452	K00492	nitric-oxide synthase, bacterial	ko00361	Chlorocyclohexane and chlorobenzene degradation	N/A	N/A	COG0654
/gene_family="893"	rha:RHA1_ro02615	2e-64	33	249	636	23	435	19	434	418	452	K00492	nitric-oxide synthase, bacterial	ko00363	Bisphenol degradation	N/A	N/A	COG0654
/gene_family="893"	rha:RHA1_ro02615	2e-64	33	249	636	23	435	19	434	418	452	K00492	nitric-oxide synthase, bacterial	ko00623	Toluene degradation	N/A	N/A	COG0654
/gene_family="893"	rha:RHA1_ro02615	2e-64	33	249	636	23	435	19	434	418	452	K00492	nitric-oxide synthase, bacterial	ko00624	Polycyclic aromatic hydrocarbon degradation	N/A	N/A	COG0654
/gene_family="893"	rha:RHA1_ro02615	2e-64	33	249	636	23	435	19	434	418	452	K00492	nitric-oxide synthase, bacterial	ko00626	Naphthalene degradation	N/A	N/A	COG0654
/gene_family="893"	rha:RHA1_ro02615	2e-64	33	249	636	23	435	19	434	418	452	K00492	nitric-oxide synthase, bacterial	ko00627	Aminobenzoate degradation	N/A	N/A	COG0654
/gene_family="893"	rha:RHA1_ro02615	2e-64	33	249	636	23	435	19	434	418	452	K00492	nitric-oxide synthase, bacterial	ko00903	Limonene and pinene degradation	N/A	N/A	COG0654
/gene_family="2683"	abb:ABBFA_000732	0	96	1961	5081	1	1058	1	1058	1058	1058	K03296	hydrophobic/amphiphilic exporter-1 (mainly G- bacteria), HAE1 family	N/A	N/A	N/A	N/A	COG0841
/gene_family="2467"	abc:ACICU_02625	0	91	1238	3202	1	698	1	698	698	698	K06200	carbon starvation protein	N/A	N/A	N/A	N/A	COG1966
/gene_family="3246"	syg:sync_2405	2e-05	30	53.5	127	291	411	40	159	129	162	K00257	isoquinoline 1-oxidoreductase	ko00281	Geraniol degradation	N/A	N/A	COG1960
/gene_family="3246"	syg:sync_2405	2e-05	30	53.5	127	291	411	40	159	129	162	K00257	isoquinoline 1-oxidoreductase	ko00626	Naphthalene degradation	N/A	N/A	COG1960
/gene_family="1222"	abb:ABBFA_000676	0	95	750	1937	1	411	1	411	411	411	K01754	threonine dehydratase	ko00260	Glycine, serine and threonine metabolism	EC:4.3.1.19	4794	COG1171
/gene_family="1222"	abb:ABBFA_000676	0	95	750	1937	1	411	1	411	411	411	K01754	threonine dehydratase	ko00290	Valine, leucine and isoleucine biosynthesis	EC:4.3.1.19	4794	COG1171
/gene_family="3389"	acd:AOLE_04000	1e-140	89	499	1286	1	291	1	292	292	292	K02073	D-methionine transport system substrate-binding protein	ko02010	ABC transporters	N/A	N/A	COG1464
/gene_family="3408"	bpb:bpr_I2255	4e-05	26	51.6	122	187	334	521	659	149	663	K01649	2-isopropylmalate synthase	ko00290	Valine, leucine and isoleucine biosynthesis	EC:2.3.3.13	3852	COG0119
/gene_family="3408"	bpb:bpr_I2255	4e-05	26	51.6	122	187	334	521	659	149	663	K01649	2-isopropylmalate synthase	ko00620	Pyruvate metabolism	EC:2.3.3.13	3852	COG0119
/gene_family="3408"	acb:A1S_1713	0.0001	21	50.1	118	138	333	61	257	203	259	K07506	AraC family transcriptional regulator	N/A	N/A	N/A	N/A	COG2207
/gene_family="3408"	gtn:GTNG_1802	0.0002	28	49.3	116	223	336	278	393	118	400	K07720	two-component system, response regulator YesN	ko02020	Two-component system	N/A	156	COG4753
/gene_family="199"	abc:ACICU_00268	0	96	839	2168	1	448	1	448	448	448	K01925	UDP-N-acetylmuramoylalanine--D-glutamate ligase	ko00471	D-Glutamine and D-glutamate metabolism	EC:6.3.2.9	8764	COG0771
/gene_family="199"	abc:ACICU_00268	0	96	839	2168	1	448	1	448	448	448	K01925	UDP-N-acetylmuramoylalanine--D-glutamate ligase	ko00550	Peptidoglycan biosynthesis	EC:6.3.2.9	8764	COG0771
/gene_family="2954"	abb:ABBFA_002302	0	89	1207	3123	1	713	1	713	713	713	K06148	ATP-binding cassette, subfamily C, bacterial	ko02010	ABC transporters	N/A	N/A	COG4988;COG4987;COG1132;COG2274
/gene_family="3077"	sha:SH0574	6e-09	29	63.5	153	8	167	14	172	160	226	K11476	GntR family transcriptional regulator, gluconate operontranscriptional repressor	N/A	N/A	N/A	N/A	COG1802
/gene_family="3077"	swi:Swit_4322	2e-08	33	62	149	5	107	5	107	103	252	K11475	GntR family transcriptional regulator, vanillate catabolismtranscriptional regulator	N/A	N/A	N/A	N/A	COG1802
/gene_family="565"	abc:ACICU_00849	1e-128	100	461	1185	1	230	1	230	230	230	K06997	putative drug exporter of the RND superfamily	N/A	N/A	N/A	N/A	COG0325
/gene_family="2462"	abb:ABBFA_002933	2e-48	88	193	490	1	112	1	112	112	112	K05808	putative sigma-54 modulation protein	N/A	N/A	N/A	N/A	COG1544
/gene_family="3529"	abc:ACICU_02487	1e-121	100	436	1121	1	220	1	220	220	220	K02483	two-component system, OmpR family, response regulator	N/A	N/A	N/A	156	COG0745
/gene_family="3529"	bte:BTH_II1765	5e-55	50	216	550	1	218	36	253	218	255	K07771	two-component system, OmpR family, response regulator BasR	ko02020	Two-component system	N/A	156	COG0745
/gene_family="793"	fre:Franean1_2292	5e-86	40	321	822	72	511	415	863	453	865	K06048	carboxylate-amine ligase	N/A	N/A	EC:6.3.-.-	N/A	COG2170
/gene_family="3877"	abc:ACICU_02672	0	100	866	2237	1	432	1	432	432	432	K01845	glutamate-1-semialdehyde 2,1-aminomutase	ko00860	Porphyrin and chlorophyll metabolism	EC:5.4.3.8	42286	COG0001
/gene_family="3412"	abc:ACICU_00933	0	98	2381	6170	19	1228	19	1228	1210	1228	K00548	5-methyltetrahydrofolate--homocysteine methyltransferase	ko00270	Cysteine and methionine metabolism	EC:2.1.1.13	8705	COG0646;COG1410
/gene_family="3412"	abc:ACICU_00933	0	98	2381	6170	19	1228	19	1228	1210	1228	K00548	5-methyltetrahydrofolate--homocysteine methyltransferase	ko00670	One carbon pool by folate	EC:2.1.1.13	8705	COG0646;COG1410
/gene_family="1272"	aby:ABAYE3172	2e-50	100	199	507	1	103	1	103	103	103	K08485	phosphocarrier protein NPr	ko02060	Phosphotransferase system (PTS)	N/A	N/A	COG1925
/gene_family="1272"	abb:ABBFA_002972	2e-42	100	172	437	15	103	1	89	89	89	K11189	phosphocarrier protein	N/A	N/A	N/A	N/A	COG1925
/gene_family="11"	bge:BC1002_0870	9e-59	38	230	586	58	412	77	434	374	439	K07404	6-phosphogluconolactonase	ko00030	Pentose phosphate pathway	EC:3.1.1.31	17057	COG2706
/gene_family="3122"	abc:ACICU_03479	0	97	933	2411	1	480	1	480	480	480	K03293	amino acid transporter, AAT family	N/A	N/A	N/A	N/A	COG0833;COG1113
/gene_family="1958"	abb:ABBFA_001035	1e-106	100	385	988	1	189	1	189	189	189	K02356	elongation factor EF-P	N/A	N/A	N/A	3746	COG0231
/gene_family="1705"	pen:PSEEN4516	6e-27	41	121	304	1	150	5	154	150	159	K03719	Lrp/AsnC family transcriptional regulator, leucine-responsiveregulatory protein	N/A	N/A	N/A	N/A	COG1522
/gene_family="3644"	scl:sce0894	2e-40	30	169	428	11	403	13	393	394	407	K08218	MFS transporter, PAT family, beta-lactamase induction signaltransducer AmpG	N/A	N/A	N/A	N/A	COG0477
/gene_family="3644"	smk:Sinme_3541	2e-24	26	116	290	10	413	19	393	405	421	K05373	MFS transporter, putative signal transducer	N/A	N/A	N/A	N/A	COG0477
/gene_family="1001"	abb:ABBFA_002013	0	97	1714	4439	1	887	1	887	887	887	K00990	[protein-PII] uridylyltransferase	ko02020	Two-component system	EC:2.7.7.59	8773	COG2844
/gene_family="2270"	bha:BH2236	4e-25	32	116	291	3	201	12	213	205	213	K00540	formate acetyltransferase activating enzyme	N/A	N/A	N/A	N/A	N/A
/gene_family="1519"	abb:ABBFA_002993	0	100	719	1855	1	375	1	375	375	375	K00324	NAD(P) transhydrogenase subunit alpha	ko00760	Nicotinate and nicotinamide metabolism	EC:1.6.1.2	8750	COG3288
/gene_family="1638"	abb:ABBFA_001332	1e-117	100	424	1089	1	211	1	211	211	211	K06134	ubiquinone biosynthesis monooxygenase Coq7	ko00130	Ubiquinone and other terpenoid-quinone biosynthesis	EC:1.14.13.-	N/A	COG2941
/gene_family="2144"	abc:ACICU_00768	1e-174	100	613	1580	1	307	1	307	307	307	K06178	ribosomal large subunit pseudouridine synthase B	N/A	N/A	EC:5.4.99.12	16439	COG1187
/gene_family="2034"	vex:VEA_002309	3e-20	30	100	248	1	177	1	177	178	179	K10917	PadR family transcriptional regulator, regulatory protein AphA	ko05111	Vibrio cholerae pathogenic cycle	N/A	N/A	COG1695
/gene_family="220"	fth:FTH_1838	1e-29	29	132	333	34	298	28	290	268	296	K00680	phospholipid:diacylglycerol acyltransferase	ko00350	Tyrosine metabolism	N/A	N/A	N/A
/gene_family="220"	fth:FTH_1838	1e-29	29	132	333	34	298	28	290	268	296	K00680	phospholipid:diacylglycerol acyltransferase	ko00362	Benzoate degradation	N/A	N/A	N/A
/gene_family="220"	fth:FTH_1838	1e-29	29	132	333	34	298	28	290	268	296	K00680	phospholipid:diacylglycerol acyltransferase	ko00626	Naphthalene degradation	N/A	N/A	N/A
/gene_family="220"	fth:FTH_1838	1e-29	29	132	333	34	298	28	290	268	296	K00680	phospholipid:diacylglycerol acyltransferase	ko00627	Aminobenzoate degradation	N/A	N/A	N/A
/gene_family="220"	fth:FTH_1838	1e-29	29	132	333	34	298	28	290	268	296	K00680	phospholipid:diacylglycerol acyltransferase	ko00642	Ethylbenzene degradation	N/A	N/A	N/A
/gene_family="220"	fth:FTH_1838	1e-29	29	132	333	34	298	28	290	268	296	K00680	phospholipid:diacylglycerol acyltransferase	ko00903	Limonene and pinene degradation	N/A	N/A	N/A
/gene_family="220"	tad:TRIADDRAFT_56473	8e-08	23	60.5	145	25	298	25	287	288	376	K13523	lysophosphatidic acid acyltransferase / lysophosphatidylinositolacyltransferase	ko00561	Glycerolipid metabolism	EC:2.3.1.51;2.3.1.-	3841	N/A
/gene_family="220"	tad:TRIADDRAFT_56473	8e-08	23	60.5	145	25	298	25	287	288	376	K13523	lysophosphatidic acid acyltransferase / lysophosphatidylinositolacyltransferase	ko00564	Glycerophospholipid metabolism	EC:2.3.1.51;2.3.1.-	3841	N/A
/gene_family="220"	aly:ARALYDRAFT_476640	0.0002	22	49.3	116	13	302	21	300	304	379	K13513	lysocardiolipin and lysophospholipid acyltransferase	ko00561	Glycerolipid metabolism	EC:2.3.1.-;2.3.1.51	3841	N/A
/gene_family="220"	aly:ARALYDRAFT_476640	0.0002	22	49.3	116	13	302	21	300	304	379	K13513	lysocardiolipin and lysophospholipid acyltransferase	ko00564	Glycerophospholipid metabolism	EC:2.3.1.-;2.3.1.51	3841	N/A
/gene_family="220"	pmk:MDS_3092	0.0004	34	48.1	113	87	190	75	164	105	268	K00655	1-acyl-sn-glycerol-3-phosphate acyltransferase	ko00561	Glycerolipid metabolism	EC:2.3.1.51	3841	COG0204
/gene_family="220"	pmk:MDS_3092	0.0004	34	48.1	113	87	190	75	164	105	268	K00655	1-acyl-sn-glycerol-3-phosphate acyltransferase	ko00564	Glycerophospholipid metabolism	EC:2.3.1.51	3841	COG0204
/gene_family="4164"	saf:SULAZ_1451	4e-07	29	57.4	137	7	207	2	195	205	283	K00329	NADH dehydrogenase	ko00190	Oxidative phosphorylation	EC:1.6.5.3	8137	N/A
/gene_family="3110"	abc:ACICU_00848	0	100	697	1798	1	355	1	355	355	355	K02669	twitching motility protein PilT	N/A	N/A	N/A	N/A	COG2805
/gene_family="1145"	mbb:BCG_1560	4e-49	35	198	503	15	385	26	378	376	429	K01175	micrococcal nuclease	N/A	N/A	N/A	N/A	N/A
/gene_family="1145"	ppp:PHYPADRAFT_185235	6e-35	35	151	381	40	308	498	757	274	936	K08869	aarF domain-containing kinase	N/A	N/A	N/A	N/A	N/A
/gene_family="1173"	abb:ABBFA_003211	1e-108	100	392	1007	1	198	1	198	198	198	K00859	dephospho-CoA kinase	ko00770	Pantothenate and CoA biosynthesis	EC:2.7.1.24	4140	COG0237
/gene_family="410"	abc:ACICU_01466	1e-170	100	601	1550	1	312	1	312	312	312	K13935	malonate decarboxylase epsilon subunit	ko00061	Fatty acid biosynthesis	EC:2.3.1.39	4314	COG0331
/gene_family="427"	nda:Ndas_1341	2e-52	35	208	530	2	314	10	317	314	329	K00074	3-hydroxybutyryl-CoA dehydrogenase	ko00362	Benzoate degradation	EC:1.1.1.157	8691	COG1250
/gene_family="427"	nda:Ndas_1341	2e-52	35	208	530	2	314	10	317	314	329	K00074	3-hydroxybutyryl-CoA dehydrogenase	ko00650	Butanoate metabolism	EC:1.1.1.157	8691	COG1250
/gene_family="427"	pcs:Pc19g00460	6e-51	44	203	517	17	270	19	267	256	314	K00022	3-hydroxyacyl-CoA dehydrogenase	ko00062	Fatty acid elongation in mitochondria	EC:1.1.1.35	3857	N/A
/gene_family="427"	pcs:Pc19g00460	6e-51	44	203	517	17	270	19	267	256	314	K00022	3-hydroxyacyl-CoA dehydrogenase	ko00071	Fatty acid metabolism	EC:1.1.1.35	3857	N/A
/gene_family="427"	pcs:Pc19g00460	6e-51	44	203	517	17	270	19	267	256	314	K00022	3-hydroxyacyl-CoA dehydrogenase	ko00280	Valine, leucine and isoleucine degradation	EC:1.1.1.35	3857	N/A
/gene_family="427"	pcs:Pc19g00460	6e-51	44	203	517	17	270	19	267	256	314	K00022	3-hydroxyacyl-CoA dehydrogenase	ko00281	Geraniol degradation	EC:1.1.1.35	3857	N/A
/gene_family="427"	pcs:Pc19g00460	6e-51	44	203	517	17	270	19	267	256	314	K00022	3-hydroxyacyl-CoA dehydrogenase	ko00310	Lysine degradation	EC:1.1.1.35	3857	N/A
/gene_family="427"	pcs:Pc19g00460	6e-51	44	203	517	17	270	19	267	256	314	K00022	3-hydroxyacyl-CoA dehydrogenase	ko00380	Tryptophan metabolism	EC:1.1.1.35	3857	N/A
/gene_family="427"	pcs:Pc19g00460	6e-51	44	203	517	17	270	19	267	256	314	K00022	3-hydroxyacyl-CoA dehydrogenase	ko00650	Butanoate metabolism	EC:1.1.1.35	3857	N/A
/gene_family="427"	pcs:Pc19g00460	6e-51	44	203	517	17	270	19	267	256	314	K00022	3-hydroxyacyl-CoA dehydrogenase	ko00930	Caprolactam degradation	EC:1.1.1.35	3857	N/A
/gene_family="427"	afu:AF1206	5e-48	36	194	492	17	309	15	310	298	315	K15039
/gene_family="1892"	abc:ACICU_02012	0	100	754	1946	1	364	1	364	364	364	K07019	putative glutamine amidotransferase	N/A	N/A	N/A	N/A	COG0429
/gene_family="1892"	nvi:100119648	3e-26	26	122	305	33	358	50	387	347	400	K13696	abhydrolase domain-containing protein 1/3	N/A	N/A	N/A	N/A	N/A
/gene_family="250"	abc:ACICU_02077	0	100	860	2222	1	416	1	416	416	416	K01556	kynureninase	ko00380	Tryptophan metabolism	EC:3.7.1.3	30429	COG3844
/gene_family="1726"	bpm:BURPS1710b_2230	8e-13	28	77.4	189	142	338	137	322	198	323	K07345	major type 1 subunit fimbrin (pilin)	N/A	N/A	N/A	N/A	COG3539
/gene_family="1726"	bbr:BB2989	3e-08	26	62	149	202	339	235	365	141	365	K07347	outer membrane usher protein	N/A	N/A	N/A	N/A	COG3188
/gene_family="2869"	abb:ABBFA_000823	1e-91	100	337	863	1	164	1	164	164	164	K04760	transcription elongation factor GreB	N/A	N/A	N/A	N/A	COG0782
/gene_family="1229"	hxa:Halxa_1767	0.0003	21	50.1	118	83	381	83	363	315	460	K07218	nitrous oxidase accessory protein	N/A	N/A	N/A	N/A	COG3420
/gene_family="912"	abc:ACICU_01666	0	100	838	2166	1	407	1	407	407	407	K00496	alkane 1-monooxygenase	ko00071	Fatty acid metabolism	EC:1.14.15.3	18685	N/A
/gene_family="787"	abc:ACICU_00192	0	97	1407	3641	1	704	1	704	704	704	K02014	iron complex outermembrane recepter protein	N/A	N/A	N/A	N/A	COG1629;COG4771;COG4772;COG4773;COG4774
/gene_family="1492"	abc:ACICU_03092	3e-82	100	305	781	1	147	1	147	147	147	K04750	PhnB protein	N/A	N/A	N/A	N/A	COG2764
/gene_family="652"	abc:ACICU_00558	0	100	1073	2774	1	530	1	530	530	530	K02837	peptide chain release factor RF-3	N/A	N/A	N/A	3747	COG0480
/gene_family="3794"	abc:ACICU_00418	0	94	1377	3563	1	718	1	718	718	718	K03782	catalase/peroxidase	ko00360	Phenylalanine metabolism	EC:1.11.1.6;1.11.1.7	0004096;0004601	COG0376
/gene_family="3794"	abc:ACICU_00418	0	94	1377	3563	1	718	1	718	718	718	K03782	catalase/peroxidase	ko00380	Tryptophan metabolism	EC:1.11.1.6;1.11.1.7	0004096;0004601	COG0376
/gene_family="3794"	abc:ACICU_00418	0	94	1377	3563	1	718	1	718	718	718	K03782	catalase/peroxidase	ko00680	Methane metabolism	EC:1.11.1.6;1.11.1.7	0004096;0004601	COG0376
/gene_family="3794"	abc:ACICU_00418	0	94	1377	3563	1	718	1	718	718	718	K03782	catalase/peroxidase	ko00940	Phenylpropanoid biosynthesis	EC:1.11.1.6;1.11.1.7	0004096;0004601	COG0376
/gene_family="2058"	abb:ABBFA_001994	1e-158	100	560	1444	1	280	1	280	280	280	K10003	glutamate/aspartate transport system permease protein	ko02010	ABC transporters	N/A	N/A	COG0765
/gene_family="1359"	gfo:GFO_2536	2e-83	70	310	794	3	211	4	211	209	214	K00435	peroxiredoxin	N/A	N/A	EC:1.11.1.-	N/A	N/A
/gene_family="1359"	maq:Maqu_1410	1e-73	61	278	711	1	210	1	209	210	212	K03386	peroxiredoxin (alkyl hydroperoxide reductase subunit C)	N/A	N/A	EC:1.11.1.15	51920	COG0450
/gene_family="1359"	ppp:PHYPADRAFT_161426	1e-61	54	238	607	1	213	1	222	223	222	K11188	peroxiredoxin 6, 1-Cys peroxiredoxin	ko00360	Phenylalanine metabolism	EC:1.11.1.7;1.11.1.15;3.1.1.-	0004601;0051920	N/A
/gene_family="1359"	ppp:PHYPADRAFT_161426	1e-61	54	238	607	1	213	1	222	223	222	K11188	peroxiredoxin 6, 1-Cys peroxiredoxin	ko00680	Methane metabolism	EC:1.11.1.7;1.11.1.15;3.1.1.-	0004601;0051920	N/A
/gene_family="1359"	ppp:PHYPADRAFT_161426	1e-61	54	238	607	1	213	1	222	223	222	K11188	peroxiredoxin 6, 1-Cys peroxiredoxin	ko00940	Phenylpropanoid biosynthesis	EC:1.11.1.7;1.11.1.15;3.1.1.-	0004601;0051920	N/A
/gene_family="3353"	abc:ACICU_01085	1e-110	100	399	1026	1	202	1	202	202	202	K06895	ATP-dependent Clp protease adaptor protein ClpS	N/A	N/A	N/A	N/A	COG1279
/gene_family="3147"	dat:HRM2_24820	7e-07	27	56.6	135	2	168	6	170	171	192	K04065	hyperosmotically inducible periplasmic protein	N/A	N/A	N/A	N/A	COG2823
/gene_family="603"	abc:ACICU_00832	1e-117	92	422	1084	1	240	1	240	240	240	K03610	septum site-determining protein MinC	N/A	N/A	N/A	N/A	COG0850
/gene_family="680"	abb:ABBFA_001925	1e-133	100	475	1222	1	249	1	249	249	260	K03496	chromosome partitioning protein	N/A	N/A	N/A	N/A	COG1192
/gene_family="572"	acd:AOLE_00420	1e-94	93	347	890	1	171	1	171	171	171	K01095	phosphatidylglycerophosphatase A	ko00564	Glycerophospholipid metabolism	EC:3.1.3.27	8962	COG1267
/gene_family="3982"	abc:ACICU_00946	1e-90	91	333	855	1	186	1	186	186	186	K10804	acyl-CoA thioesterase I	ko01040	Biosynthesis of unsaturated fatty acids	EC:3.1.2.-;3.1.1.5	4622	COG2755
/gene_family="2071"	pmk:MDS_4081	0.001	41	44.7	104	17	76	37	94	60	182	K07126	N-acetylmuramic acid 6-phosphate etherase	N/A	N/A	N/A	N/A	COG0790
/gene_family="1714"	abb:ABBFA_001995	1e-165	100	584	1505	1	297	1	297	297	297	K10001	glutamate/aspartate transport system substrate-binding protein	ko02010	ABC transporters	N/A	N/A	COG0834
/gene_family="310"	abc:ACICU_01613	1e-113	100	407	1047	1	198	1	198	198	198	K01737	6-pyruvoyl tetrahydrobiopterin synthase	ko00790	Folate biosynthesis	EC:4.2.3.12	3874	COG0720
/gene_family="2696"	abb:ABBFA_000496	1e-162	96	573	1477	1	285	1	285	285	285	K07115	N-acetylmuramic acid 6-phosphate etherase	N/A	N/A	N/A	N/A	COG2961
/gene_family="2696"	aby:ABAYE0469	1e-162	96	573	1477	1	285	1	285	285	285	K07394	SM-20-related protein	N/A	N/A	N/A	N/A	COG3751
/gene_family="471"	abb:ABBFA_003197	1e-69	100	263	672	1	134	1	134	134	134	K05564	multicomponent K+:H+ antiporter subunit G	N/A	N/A	N/A	N/A	COG1320
/gene_family="1871"	abb:ABBFA_003444	1e-131	95	468	1204	1	250	1	250	250	250	K14348	GntR family transcriptional regulator, L-lactate dehydrogenaseoperon regulator	N/A	N/A	N/A	N/A	COG2186
/gene_family="876"	aby:ABAYE2040	0	100	1121	2899	1	576	1	576	576	576	K02031	peptide/nickel transport system ATP-binding protein	ko02010	ABC transporters	N/A	N/A	COG0444;COG1123
/gene_family="876"	teq:TEQUI_0375	1e-141	48	504	1298	1	569	3	571	578	630	K13892	glutathione transport system ATP-binding protein	ko02010	ABC transporters	N/A	N/A	COG1123
/gene_family="69"	abc:ACICU_02114	1e-64	100	246	629	1	122	1	122	122	122	K07235	tRNA 2-thiouridine synthesizing protein D	ko04122	Sulfur relay system	EC:2.8.1.-	N/A	COG1553
/gene_family="1135"	abc:ACICU_01577	1e-133	100	478	1229	1	232	1	232	232	232	K12410	NAD-dependent deacetylase	ko00520	Amino sugar and nucleotide sugar metabolism	EC:3.5.1.-	N/A	COG0846
/gene_family="4819"	abc:ACICU_02659	0	96	976	2524	1	510	1	510	510	510	K13745	L-2,4-diaminobutyrate decarboxylase	ko00260	Glycine, serine and threonine metabolism	EC:4.1.1.86	33983	COG0076
/gene_family="3792"	hch:HCH_00055	1e-102	46	375	963	17	410	22	416	395	421	K01175	micrococcal nuclease	N/A	N/A	N/A	N/A	N/A
/gene_family="3792"	ppp:PHYPADRAFT_185235	3e-22	28	108	271	39	315	482	767	300	936	K08869	aarF domain-containing kinase	N/A	N/A	N/A	N/A	N/A
/gene_family="3792"	oih:OB0667	1e-18	28	97.4	241	32	316	43	315	294	494	K01467	beta-lactamase	ko00311	Penicillin and cephalosporin biosynthesis	EC:3.5.2.6	8800	COG1680;COG2367;COG2602
/gene_family="3792"	oih:OB0667	1e-18	28	97.4	241	32	316	43	315	294	494	K01467	beta-lactamase	ko00312	beta-Lactam resistance	EC:3.5.2.6	8800	COG1680;COG2367;COG2602
/gene_family="3792"	oih:OB0667	1e-18	28	97.4	241	32	316	43	315	294	494	K01467	beta-lactamase	ko02020	Two-component system	EC:3.5.2.6	8800	COG1680;COG2367;COG2602
/gene_family="685"	abc:ACICU_00443	0	87	1066	2758	1	636	1	636	636	636	K15738
/gene_family="1499"	abc:ACICU_02828	0	100	899	2324	1	446	1	446	446	446	K01129	dGTPase	ko00230	Purine metabolism	EC:3.1.5.1	8832	COG0232
/gene_family="788"	abc:ACICU_02482	0	100	1594	4127	1	798	1	798	798	798	K05365	penicillin-binding protein 1B	ko00550	Peptidoglycan biosynthesis	EC:2.4.1.129;3.4.-.-	N/A	COG0744
/gene_family="1560"	abb:ABBFA_003489	0	100	673	1736	1	333	1	333	333	333	K11753	riboflavin kinase / FMN adenylyltransferase	ko00740	Riboflavin metabolism	EC:2.7.1.26;2.7.7.2	0008531;0003919	COG0196
/gene_family="926"	abc:ACICU_02339	1e-101	94	370	950	1	201	1	201	201	201	K01548	K+-transporting ATPase ATPase C chain	ko02020	Two-component system	EC:3.6.3.12	8556	COG2156
/gene_family="2726"	abn:AB57_3790	0	99	1487	3850	1	729	1	729	729	729	K02014	iron complex outermembrane recepter protein	N/A	N/A	N/A	N/A	COG1629;COG4771;COG4772;COG4773;COG4774
/gene_family="900"	abc:ACICU_01590	0	95	717	1850	1	395	1	395	395	395	K00927	phosphoglycerate kinase	ko00010	Glycolysis / Gluconeogenesis	EC:2.7.2.3	4618	COG0126
/gene_family="900"	abc:ACICU_01590	0	95	717	1850	1	395	1	395	395	395	K00927	phosphoglycerate kinase	ko00710	Carbon fixation in photosynthetic organisms	EC:2.7.2.3	4618	COG0126
/gene_family="3345"	abc:ACICU_01410	0	100	1060	2742	1	533	1	533	533	533	K01969	3-methylcrotonyl-CoA carboxylase beta subunit	ko00280	Valine, leucine and isoleucine degradation	EC:6.4.1.4	4485	COG4799
/gene_family="1916"	abb:ABBFA_002726	1e-167	100	590	1522	1	302	1	302	302	302	K00930	acetylglutamate/acetylaminoadipate kinase	ko00300	Lysine biosynthesis	EC:2.7.2.8;2.7.2.-	3991	COG0548
/gene_family="1916"	abb:ABBFA_002726	1e-167	100	590	1522	1	302	1	302	302	302	K00930	acetylglutamate/acetylaminoadipate kinase	ko00330	Arginine and proline metabolism	EC:2.7.2.8;2.7.2.-	3991	COG0548
/gene_family="597"	abc:ACICU_01080	0	96	729	1882	22	402	22	402	381	402	K03185	2-octaprenyl-6-methoxyphenol hydroxylase	ko00130	Ubiquinone and other terpenoid-quinone biosynthesis	EC:1.14.13.-	8681	COG0654
/gene_family="2692"	abb:ABBFA_000144	1e-179	100	629	1622	1	314	1	314	314	314	K01920	glutathione synthase	ko00480	Glutathione metabolism	EC:6.3.2.3	4363	COG0189
/gene_family="2272"	abb:ABBFA_000146	0	97	924	2387	1	482	1	482	482	482	K01924	UDP-N-acetylmuramate--alanine ligase	ko00471	D-Glutamine and D-glutamate metabolism	EC:6.3.2.8	8763	COG0773
/gene_family="2272"	abb:ABBFA_000146	0	97	924	2387	1	482	1	482	482	482	K01924	UDP-N-acetylmuramate--alanine ligase	ko00550	Peptidoglycan biosynthesis	EC:6.3.2.8	8763	COG0773
/gene_family="267"	mul:MUL_1989	4e-40	35	168	425	47	349	62	366	305	372	K01066	esterase / lipase	ko00363	Bisphenol degradation	EC:3.1.1.-	16298	COG0657
/gene_family="267"	mul:MUL_1989	4e-40	35	168	425	47	349	62	366	305	372	K01066	esterase / lipase	ko00627	Aminobenzoate degradation	EC:3.1.1.-	16298	COG0657
/gene_family="267"	mul:MUL_1989	4e-40	35	168	425	47	349	62	366	305	372	K01066	esterase / lipase	ko00960	Tropane, piperidine and pyridine alkaloid biosynthesis	EC:3.1.1.-	16298	COG0657
/gene_family="267"	bur:Bcep18194_B3121	2e-38	32	162	410	43	330	3	293	295	321	K01046	triacylglycerol lipase	ko00561	Glycerolipid metabolism	EC:3.1.1.3	4806	COG1075
/gene_family="267"	mbb:BCG_1460c	1e-28	33	129	325	45	341	9	306	310	319	K01175	micrococcal nuclease	N/A	N/A	N/A	N/A	N/A
/gene_family="330"	abb:ABBFA_003013	0	99	1159	2998	1	574	1	574	574	574	K01652	acetolactate synthase I/II/III large subunit	ko00290	Valine, leucine and isoleucine biosynthesis	EC:2.2.1.6	3984	COG0028
/gene_family="330"	abb:ABBFA_003013	0	99	1159	2998	1	574	1	574	574	574	K01652	acetolactate synthase I/II/III large subunit	ko00650	Butanoate metabolism	EC:2.2.1.6	3984	COG0028
/gene_family="330"	abb:ABBFA_003013	0	99	1159	2998	1	574	1	574	574	574	K01652	acetolactate synthase I/II/III large subunit	ko00660	C5-Branched dibasic acid metabolism	EC:2.2.1.6	3984	COG0028
/gene_family="330"	abb:ABBFA_003013	0	99	1159	2998	1	574	1	574	574	574	K01652	acetolactate synthase I/II/III large subunit	ko00770	Pantothenate and CoA biosynthesis	EC:2.2.1.6	3984	COG0028
/gene_family="2226"	abc:ACICU_00540	0	100	711	1834	1	352	1	352	352	352	K06949	ribosome biogenesis GTPase	N/A	N/A	EC:3.6.1.-	N/A	COG1162
/gene_family="2998"	aci:ACIAD3375	0	81	1668	4319	8	1052	18	1061	1045	1063	K15726
/gene_family="2998"	dac:Daci_1087	0	60	1212	3136	14	1022	1	1016	1016	1061	K07239	heavy-metal exporter, HME family	N/A	N/A	N/A	N/A	COG3696
/gene_family="1260"	abb:ABBFA_002835	2e-87	83	323	828	1	207	1	207	207	207	K05835	threonine efflux protein	N/A	N/A	N/A	N/A	COG1280
/gene_family="4350"	hel:HELO_3964	3e-10	22	68.2	165	10	217	14	218	210	259	K02624	IclR family transcriptional regulator, pca regulon regulatoryprotein	N/A	N/A	N/A	N/A	COG1414
/gene_family="4350"	spe:Spro_4491	9e-10	23	66.6	161	7	218	24	234	219	276	K13641	IclR family transcriptional regulator, acetate operon repressor	N/A	N/A	N/A	N/A	COG1414
/gene_family="1981"	abc:ACICU_03391	6e-96	100	351	901	1	175	1	175	175	175	K02665	type IV pilus assembly protein PilP	N/A	N/A	N/A	N/A	COG3168
/gene_family="3600"	abc:ACICU_03110	0	98	1761	4560	1	907	1	907	907	907	K03070	preprotein translocase subunit SecA	ko03060	Protein export	N/A	N/A	COG0653
/gene_family="3600"	abc:ACICU_03110	0	98	1761	4560	1	907	1	907	907	907	K03070	preprotein translocase subunit SecA	ko03070	Bacterial secretion system	N/A	N/A	COG0653
/gene_family="281"	gga:395356	2e-05	27	53.9	128	363	519	270	431	167	449	K03103	multiple inositol-polyphosphate phosphatase	ko00562	Inositol phosphate metabolism	EC:3.1.3.62	4446	N/A
/gene_family="3753"	cyh:Cyan8802_1328	2e-05	21	53.5	127	111	550	27	469	459	810	K12600	superkiller protein 3	ko03018	RNA degradation	N/A	N/A	COG0457
/gene_family="3753"	tet:TTHERM_00391570	0.0003	21	49.7	117	111	554	1817	2228	457	2315	K02350	DNA polymerase zeta subunit	N/A	N/A	EC:2.7.7.7	3894	COG0417
/gene_family="3753"	lso:CKC_03125	0.0006	21	48.9	115	59	326	204	456	269	487	K02498	HemY protein	N/A	N/A	N/A	N/A	COG3071
/gene_family="3204"	abb:ABBFA_001133	1e-127	100	457	1177	1	228	1	228	228	228	K10857	exodeoxyribonuclease X	ko03430	Mismatch repair	EC:3.1.11.-	N/A	COG0847
/gene_family="1573"	abc:ACICU_02287	1e-128	100	459	1180	1	228	1	228	228	228	K00799	glutathione S-transferase	ko00480	Glutathione metabolism	EC:2.5.1.18	4364	COG0625
/gene_family="1573"	abc:ACICU_02287	1e-128	100	459	1180	1	228	1	228	228	228	K00799	glutathione S-transferase	ko00980	Metabolism of xenobiotics by cytochrome P450	EC:2.5.1.18	4364	COG0625
/gene_family="1573"	abc:ACICU_02287	1e-128	100	459	1180	1	228	1	228	228	228	K00799	glutathione S-transferase	ko00982	Drug metabolism - cytochrome P450	EC:2.5.1.18	4364	COG0625
/gene_family="1573"	aly:ARALYDRAFT_917592	4e-13	27	77.4	189	3	225	87	302	228	315	K05309	prostaglandin-E synthase	ko00590	Arachidonic acid metabolism	EC:5.3.99.3	50220	N/A
/gene_family="1231"	bmj:BMULJ_03831	3e-20	22	102	255	17	524	3	508	516	529	K03446	MFS transporter, DHA2 family, multidrug resistance protein B	N/A	N/A	N/A	N/A	COG0477
/gene_family="3022"	abb:ABBFA_002494	0	91	849	2194	1	459	1	459	459	459	K14159	ribonuclease HI / DNA polymerase III subunit epsilon	ko00230	Purine metabolism	EC:3.1.26.4;2.7.7.7	0004523;0003887	COG0328;COG0847
/gene_family="3022"	abb:ABBFA_002494	0	91	849	2194	1	459	1	459	459	459	K14159	ribonuclease HI / DNA polymerase III subunit epsilon	ko00240	Pyrimidine metabolism	EC:3.1.26.4;2.7.7.7	0004523;0003887	COG0328;COG0847
/gene_family="3022"	abb:ABBFA_002494	0	91	849	2194	1	459	1	459	459	459	K14159	ribonuclease HI / DNA polymerase III subunit epsilon	ko03030	DNA replication	EC:3.1.26.4;2.7.7.7	0004523;0003887	COG0328;COG0847
/gene_family="3022"	abb:ABBFA_002494	0	91	849	2194	1	459	1	459	459	459	K14159	ribonuclease HI / DNA polymerase III subunit epsilon	ko03430	Mismatch repair	EC:3.1.26.4;2.7.7.7	0004523;0003887	COG0328;COG0847
/gene_family="3022"	abb:ABBFA_002494	0	91	849	2194	1	459	1	459	459	459	K14159	ribonuclease HI / DNA polymerase III subunit epsilon	ko03440	Homologous recombination	EC:3.1.26.4;2.7.7.7	0004523;0003887	COG0328;COG0847
/gene_family="3022"	bvi:Bcep1808_1237	5e-57	49	224	572	232	457	2	232	231	244	K02342	DNA polymerase III subunit epsilon	ko00230	Purine metabolism	EC:2.7.7.7	3887	COG0847
/gene_family="3022"	bvi:Bcep1808_1237	5e-57	49	224	572	232	457	2	232	231	244	K02342	DNA polymerase III subunit epsilon	ko00240	Pyrimidine metabolism	EC:2.7.7.7	3887	COG0847
/gene_family="3022"	bvi:Bcep1808_1237	5e-57	49	224	572	232	457	2	232	231	244	K02342	DNA polymerase III subunit epsilon	ko03030	DNA replication	EC:2.7.7.7	3887	COG0847
/gene_family="3022"	bvi:Bcep1808_1237	5e-57	49	224	572	232	457	2	232	231	244	K02342	DNA polymerase III subunit epsilon	ko03430	Mismatch repair	EC:2.7.7.7	3887	COG0847
/gene_family="3022"	bvi:Bcep1808_1237	5e-57	49	224	572	232	457	2	232	231	244	K02342	DNA polymerase III subunit epsilon	ko03440	Homologous recombination	EC:2.7.7.7	3887	COG0847
/gene_family="3160"	fra:Francci3_0741	2e-08	32	61.2	147	23	186	267	439	178	442	K12234	F420-0:gamma-glutamyl ligase	N/A	N/A	EC:6.3.2.-	43773	COG0778;COG1478
/gene_family="3333"	abb:ABBFA_003224	1e-105	100	382	981	1	195	1	195	195	195	K00995	CDP-diacylglycerol--glycerol-3-phosphate 3-phosphatidyltransferase	ko00564	Glycerophospholipid metabolism	EC:2.7.8.5	8444	COG0558
/gene_family="1772"	abc:ACICU_00478	1e-146	91	521	1342	1	291	1	291	291	291	K07088	mannosyl-3-phosphoglycerate phosphatase	N/A	N/A	N/A	N/A	COG0679
/gene_family="799"	aby:ABAYE0287	1e-154	98	546	1406	1	274	1	274	274	274	K00563	23S rRNA (guanine745-N1)-methyltransferase	N/A	N/A	EC:2.1.1.187	8989	COG0500
/gene_family="1486"	abc:ACICU_03115	0	99	850	2197	1	428	1	428	428	428	K11754	dihydrofolate synthase / folylpolyglutamate synthase	ko00790	Folate biosynthesis	EC:6.3.2.12;6.3.2.17	0008841;0004326	COG0285
/gene_family="2594"	pfo:Pfl01_4527	1e-106	64	385	990	1	299	2	300	299	307	K00611	ornithine carbamoyltransferase	ko00330	Arginine and proline metabolism	EC:2.1.3.3	4585	COG0078
/gene_family="1839"	abb:ABBFA_000881	3e-95	87	349	896	1	204	1	204	204	204	K03088	RNA polymerase sigma-70 factor, ECF subfamily	ko03020	RNA polymerase	N/A	N/A	COG1595
/gene_family="4065"	abc:ACICU_03051	0	98	1693	4385	1	848	1	848	848	848	K00380	sulfite reductase (NADPH) flavoprotein alpha-component	ko00920	Sulfur metabolism	EC:1.8.1.2	4783	COG0369
/gene_family="789"	abc:ACICU_01657	3e-57	100	222	566	1	106	1	106	106	106	K13628	iron-sulfur cluster assembly protein	N/A	N/A	N/A	N/A	COG0316
/gene_family="3235"	abc:ACICU_00606	0	96	1497	3876	1	793	1	793	793	793	K01890	phenylalanyl-tRNA synthetase beta chain	ko00970	Aminoacyl-tRNA biosynthesis	EC:6.1.1.20	4826	COG0072
/gene_family="4149"	abc:ACICU_03019	1e-149	100	528	1361	1	266	1	266	266	266	K02616	phenylacetic acid degradation operon negative regulatory protein	N/A	N/A	N/A	N/A	COG3327
/gene_family="1682"	abc:ACICU_00188	1e-178	83	628	1619	8	383	1	376	376	376	K04096	DNA processing protein	N/A	N/A	N/A	N/A	COG0758
/gene_family="1461"	abb:ABBFA_000378	0	100	688	1775	1	343	1	343	343	343	K00673	arginine N-succinyltransferase	ko00330	Arginine and proline metabolism	EC:2.3.1.109	8791	COG3138
/gene_family="4076"	abc:ACICU_03302	1e-140	100	499	1284	1	258	1	258	258	258	K02066	putative ABC transport system permease protein	N/A	N/A	N/A	N/A	COG0767
/gene_family="2141"	abb:ABBFA_001174	1e-135	95	482	1241	1	261	1	261	261	261	K03149	thiamine biosynthesis ThiG	ko00730	Thiamine metabolism	N/A	N/A	COG2022
/gene_family="1908"	abb:ABBFA_000097	0	100	773	1997	1	407	1	407	407	407	K01079	phosphoserine phosphatase	ko00260	Glycine, serine and threonine metabolism	EC:3.1.3.3	4647	COG0560
/gene_family="1908"	abb:ABBFA_000097	0	100	773	1997	1	407	1	407	407	407	K01079	phosphoserine phosphatase	ko00680	Methane metabolism	EC:3.1.3.3	4647	COG0560
/gene_family="1976"	abb:ABBFA_001177	1e-148	93	527	1357	1	288	1	288	288	288	K03089	RNA polymerase sigma-32 factor	ko03020	RNA polymerase	N/A	N/A	COG0568
/gene_family="4328"	mmw:Mmwyl1_2101	0.0001	26	50.4	119	35	159	58	185	136	466	K03308	neurotransmitter:Na+ symporter, NSS family	N/A	N/A	N/A	N/A	COG0733
/gene_family="1844"	abc:ACICU_00919	0	93	983	2540	1	546	1	546	546	546	K01652	acetolactate synthase I/II/III large subunit	ko00290	Valine, leucine and isoleucine biosynthesis	EC:2.2.1.6	3984	COG0028
/gene_family="1844"	abc:ACICU_00919	0	93	983	2540	1	546	1	546	546	546	K01652	acetolactate synthase I/II/III large subunit	ko00650	Butanoate metabolism	EC:2.2.1.6	3984	COG0028
/gene_family="1844"	abc:ACICU_00919	0	93	983	2540	1	546	1	546	546	546	K01652	acetolactate synthase I/II/III large subunit	ko00660	C5-Branched dibasic acid metabolism	EC:2.2.1.6	3984	COG0028
/gene_family="1844"	abc:ACICU_00919	0	93	983	2540	1	546	1	546	546	546	K01652	acetolactate synthase I/II/III large subunit	ko00770	Pantothenate and CoA biosynthesis	EC:2.2.1.6	3984	COG0028
/gene_family="429"	abn:AB57_2951	0	99	786	2030	1	398	1	398	398	411	K00812	aspartate aminotransferase	ko00250	Alanine, aspartate and glutamate metabolism	EC:2.6.1.1	4069	COG0436
/gene_family="429"	abn:AB57_2951	0	99	786	2030	1	398	1	398	398	411	K00812	aspartate aminotransferase	ko00270	Cysteine and methionine metabolism	EC:2.6.1.1	4069	COG0436
/gene_family="429"	abn:AB57_2951	0	99	786	2030	1	398	1	398	398	411	K00812	aspartate aminotransferase	ko00330	Arginine and proline metabolism	EC:2.6.1.1	4069	COG0436
/gene_family="429"	abn:AB57_2951	0	99	786	2030	1	398	1	398	398	411	K00812	aspartate aminotransferase	ko00350	Tyrosine metabolism	EC:2.6.1.1	4069	COG0436
/gene_family="429"	abn:AB57_2951	0	99	786	2030	1	398	1	398	398	411	K00812	aspartate aminotransferase	ko00360	Phenylalanine metabolism	EC:2.6.1.1	4069	COG0436
/gene_family="429"	abn:AB57_2951	0	99	786	2030	1	398	1	398	398	411	K00812	aspartate aminotransferase	ko00400	Phenylalanine, tyrosine and tryptophan biosynthesis	EC:2.6.1.1	4069	COG0436
/gene_family="429"	abn:AB57_2951	0	99	786	2030	1	398	1	398	398	411	K00812	aspartate aminotransferase	ko00401	Novobiocin biosynthesis	EC:2.6.1.1	4069	COG0436
/gene_family="429"	abn:AB57_2951	0	99	786	2030	1	398	1	398	398	411	K00812	aspartate aminotransferase	ko00710	Carbon fixation in photosynthetic organisms	EC:2.6.1.1	4069	COG0436
/gene_family="429"	abn:AB57_2951	0	99	786	2030	1	398	1	398	398	411	K00812	aspartate aminotransferase	ko00950	Isoquinoline alkaloid biosynthesis	EC:2.6.1.1	4069	COG0436
/gene_family="429"	abn:AB57_2951	0	99	786	2030	1	398	1	398	398	411	K00812	aspartate aminotransferase	ko00960	Tropane, piperidine and pyridine alkaloid biosynthesis	EC:2.6.1.1	4069	COG0436
/gene_family="1501"	abn:AB57_0319	0	95	674	1739	1	366	1	366	366	366	K07091	lipopolysaccharide export system permease protein	ko02010	ABC transporters	N/A	N/A	COG0795
/gene_family="1750"	abb:ABBFA_003354	2e-94	100	346	888	1	176	1	176	176	176	K01462	glutathionylspermidine amidase/synthetase	N/A	N/A	N/A	N/A	N/A
/gene_family="506"	abc:ACICU_02804	1e-109	100	395	1016	1	199	1	199	199	199	K00943	dTMP kinase	ko00240	Pyrimidine metabolism	EC:2.7.4.9	4798	COG0125
/gene_family="480"	abc:ACICU_02533	0	99	1642	4252	1	821	1	821	821	821	K06445	acyl-CoA dehydrogenase	ko00071	Fatty acid metabolism	EC:1.3.99.-	N/A	COG1960
/gene_family="480"	aha:AHA_1346	0	48	735	1898	51	817	4	769	769	774	K00257	isoquinoline 1-oxidoreductase	ko00281	Geraniol degradation	N/A	N/A	COG1960
/gene_family="480"	aha:AHA_1346	0	48	735	1898	51	817	4	769	769	774	K00257	isoquinoline 1-oxidoreductase	ko00626	Naphthalene degradation	N/A	N/A	COG1960
/gene_family="480"	pha:PSHAa1920	0	48	713	1840	54	804	6	753	754	758	K00248	butyryl-CoA dehydrogenase	ko00071	Fatty acid metabolism	EC:1.3.99.2	4085	COG1960
/gene_family="480"	pha:PSHAa1920	0	48	713	1840	54	804	6	753	754	758	K00248	butyryl-CoA dehydrogenase	ko00280	Valine, leucine and isoleucine degradation	EC:1.3.99.2	4085	COG1960
/gene_family="480"	pha:PSHAa1920	0	48	713	1840	54	804	6	753	754	758	K00248	butyryl-CoA dehydrogenase	ko00650	Butanoate metabolism	EC:1.3.99.2	4085	COG1960
/gene_family="2416"	cci:CC1G_04203	2e-10	46	67	162	3	79	232	307	77	681	K13126	polyadenylate-binding protein	ko03013	RNA transport	N/A	N/A	N/A
/gene_family="2416"	cci:CC1G_04203	2e-10	46	67	162	3	79	232	307	77	681	K13126	polyadenylate-binding protein	ko03015	mRNA surveillance pathway	N/A	N/A	N/A
/gene_family="2416"	cci:CC1G_04203	2e-10	46	67	162	3	79	232	307	77	681	K13126	polyadenylate-binding protein	ko03018	RNA degradation	N/A	N/A	N/A
/gene_family="2416"	ame:410689	2e-09	42	63.9	154	3	77	30	104	75	378	K13208	ELAV like protein 2/3/4	N/A	N/A	N/A	N/A	N/A
/gene_family="2284"	abc:ACICU_01636	0	98	1329	3440	1	670	8	677	670	677	K01392	thimet oligopeptidase	ko04614	Renin-angiotensin system	EC:3.4.24.15	N/A	N/A
/gene_family="2284"	acb:A1S_1610	0	97	1321	3418	1	670	8	677	670	677	K01417	snapalysin	N/A	N/A	N/A	N/A	N/A
/gene_family="2284"	tgu:100226752	6e-86	32	321	823	94	660	156	740	589	749	K01393	neurolysin	ko04614	Renin-angiotensin system	EC:3.4.24.16	N/A	N/A
/gene_family="2284"	cdu:CD36_05040	1e-82	31	310	794	33	666	30	702	679	702	K01405	saccharolysin	N/A	N/A	EC:3.4.24.37	4247	N/A
/gene_family="710"	abc:ACICU_01179	0	96	973	2514	1	521	1	521	521	521	K03387	alkyl hydroperoxide reductase subunit F	N/A	N/A	EC:1.6.4.-	N/A	COG3634
/gene_family="1068"	abb:ABBFA_003414	0	97	1082	2798	1	549	1	549	549	549	K01895	acetyl-CoA synthetase	ko00010	Glycolysis / Gluconeogenesis	EC:6.2.1.1	3987	COG0365
/gene_family="1068"	abb:ABBFA_003414	0	97	1082	2798	1	549	1	549	549	549	K01895	acetyl-CoA synthetase	ko00620	Pyruvate metabolism	EC:6.2.1.1	3987	COG0365
/gene_family="1068"	abb:ABBFA_003414	0	97	1082	2798	1	549	1	549	549	549	K01895	acetyl-CoA synthetase	ko00640	Propanoate metabolism	EC:6.2.1.1	3987	COG0365
/gene_family="1068"	abb:ABBFA_003414	0	97	1082	2798	1	549	1	549	549	549	K01895	acetyl-CoA synthetase	ko00680	Methane metabolism	EC:6.2.1.1	3987	COG0365
/gene_family="1068"	abb:ABBFA_003414	0	97	1082	2798	1	549	1	549	549	549	K01895	acetyl-CoA synthetase	ko00720	Reductive carboxylate cycle (CO2 fixation)	EC:6.2.1.1	3987	COG0365
/gene_family="2465"	oan:Oant_3833	8e-13	25	77	188	1	295	2	300	305	301	K04761	LysR family transcriptional regulator, hydrogen peroxide-induciblegenes activator	N/A	N/A	N/A	N/A	COG0583
/gene_family="2465"	acu:Atc_2769	7e-12	27	73.9	180	1	187	9	196	188	325	K03576	LysR family transcriptional regulator, regulator for metE and metH	N/A	N/A	N/A	N/A	COG0583
/gene_family="2465"	lhk:LHK_00982	4e-11	25	71.2	173	3	243	9	255	251	317	K10972	LysR family transcriptional regulator, transcriptional activator ofthe allD operon	N/A	N/A	N/A	N/A	COG0583
/gene_family="2465"	xne:XNC1_4203	1e-10	25	69.7	169	3	262	1	262	272	290	K11921	LysR family transcriptional regulator	N/A	N/A	N/A	N/A	COG0583
/gene_family="2465"	ppr:PBPRA0084	1e-09	21	66.6	161	3	254	1	258	259	289	K02521	LysR family transcriptional regulator, positive regulator for ilvC	N/A	N/A	N/A	N/A	COG0583
/gene_family="2465"	ctt:CtCNB1_4691	3e-09	28	65.1	157	7	189	5	188	193	312	K13794	LysR family transcriptional regulator, regulatory protein for tcuABC	N/A	N/A	N/A	N/A	COG0583
/gene_family="108"	vfi:VF_2379	0	38	729	1882	4	1156	5	1141	1176	1146	K00936	arginine kinase	N/A	N/A	N/A	N/A	N/A
/gene_family="108"	adn:Alide_4090	4e-91	38	339	870	653	1156	364	874	516	886	K10819	histidine kinase	N/A	N/A	N/A	4673	N/A
/gene_family="2823"	bcl:ABC4039	7e-15	29	83.2	204	11	215	3	221	225	236	K05799	GntR family transcriptional regulator, transcriptional repressor forpyruvate dehydrogenase complex	N/A	N/A	N/A	N/A	COG2186
/gene_family="2823"	pde:Pden_3536	5e-14	27	80.5	197	13	226	2	218	229	247	K11475	GntR family transcriptional regulator, vanillate catabolismtranscriptional regulator	N/A	N/A	N/A	N/A	COG1802
/gene_family="2823"	bcv:Bcav_1517	1e-12	28	75.9	185	10	215	7	205	208	225	K11476	GntR family transcriptional regulator, gluconate operontranscriptional repressor	N/A	N/A	N/A	N/A	COG1802
/gene_family="1086"	abc:ACICU_00385	0	95	1017	2630	1	519	1	519	519	519	K03820	apolipoprotein N-acyltransferase	N/A	N/A	EC:2.3.1.-	N/A	COG0815
/gene_family="3298"	abb:ABBFA_000751	0	88	1058	2737	1	628	1	628	628	628	K03086	RNA polymerase primary sigma factor	ko03020	RNA polymerase	N/A	N/A	COG0568
/gene_family="567"	abc:ACICU_00451	0	98	1285	3326	1	659	1	659	659	659	K03657	DNA helicase II / ATP-dependent DNA helicase PcrA	ko03420	Nucleotide excision repair	EC:3.6.1.-	N/A	COG0210
/gene_family="567"	abc:ACICU_00451	0	98	1285	3326	1	659	1	659	659	659	K03657	DNA helicase II / ATP-dependent DNA helicase PcrA	ko03430	Mismatch repair	EC:3.6.1.-	N/A	COG0210
/gene_family="3438"	abb:ABBFA_000592	1e-138	96	491	1265	1	267	1	267	267	267	K01695	tryptophan synthase alpha chain	ko00260	Glycine, serine and threonine metabolism	EC:4.2.1.20	4834	COG0159
/gene_family="3438"	abb:ABBFA_000592	1e-138	96	491	1265	1	267	1	267	267	267	K01695	tryptophan synthase alpha chain	ko00400	Phenylalanine, tyrosine and tryptophan biosynthesis	EC:4.2.1.20	4834	COG0159
/gene_family="501"	tep:TepRe1_1904	6e-40	27	168	426	36	580	38	530	556	552	K02035	peptide/nickel transport system substrate-binding protein	ko02010	ABC transporters	N/A	N/A	COG0747
/gene_family="501"	ppr:PBPRA2014	2e-29	25	134	336	53	585	55	527	539	543	K15580
/gene_family="501"	hbi:HBZC1_07150	9e-25	23	118	295	50	584	10	484	545	500	K12368	dipeptide transport system substrate-binding protein	ko02010	ABC transporters	N/A	N/A	COG0747
/gene_family="501"	hbi:HBZC1_07150	9e-25	23	118	295	50	584	10	484	545	500	K12368	dipeptide transport system substrate-binding protein	ko02030	Bacterial chemotaxis	N/A	N/A	COG0747
/gene_family="884"	abc:ACICU_02978	0	99	905	2338	1	457	1	457	457	457	K02302	uroporphyrin-III C-methyltransferase / precorrin-2 dehydrogenase /sirohydrochlorin ferrochelatase	ko00860	Porphyrin and chlorophyll metabolism	EC:2.1.1.107;1.3.1.76;4.99.1.4	0004851;0043115;0004325	COG0007;COG1648
/gene_family="946"	sse:Ssed_2634	0.0008	21	46.6	109	37	213	952	1124	179	1201	K08300	ribonuclease E	ko03018	RNA degradation	EC:3.1.26.12	N/A	COG1530
/gene_family="946"	oaa:100087063	0.0008	24	46.6	109	46	244	193	389	206	631	K04574	neurofilament heavy polypeptide	ko05014	Amyotrophic lateral sclerosis (ALS)	N/A	N/A	N/A
/gene_family="3064"	abo:ABO_0436	1e-16	27	89.7	221	6	277	5	317	313	323	K01567	N-sulfoglucosamine sulfohydrolase	N/A	N/A	N/A	N/A	N/A
/gene_family="3064"	bta:511716	1e-16	24	89.4	220	27	281	258	546	293	555	K08726	soluble epoxide hydrolase	ko00590	Arachidonic acid metabolism	EC:3.3.2.10	4301	N/A
/gene_family="3064"	bta:511716	1e-16	24	89.4	220	27	281	258	546	293	555	K08726	soluble epoxide hydrolase	ko00625	Chloroalkane and chloroalkene degradation	EC:3.3.2.10	4301	N/A
/gene_family="3064"	bta:511716	1e-16	24	89.4	220	27	281	258	546	293	555	K08726	soluble epoxide hydrolase	ko04146	Peroxisome	EC:3.3.2.10	4301	N/A
/gene_family="3064"	mbb:BCG_1977	1e-13	38	79.7	195	12	129	11	130	120	356	K01253	microsomal epoxide hydrolase	ko00980	Metabolism of xenobiotics by cytochrome P450	EC:3.3.2.9	4301	COG0596
/gene_family="3064"	mbb:BCG_1977	1e-13	38	79.7	195	12	129	11	130	120	356	K01253	microsomal epoxide hydrolase	ko04976	Bile secretion	EC:3.3.2.9	4301	COG0596
/gene_family="3064"	bur:Bcep18194_B1142	8e-12	31	73.6	179	22	164	22	167	148	307	K01561	haloacetate dehalogenase	ko00361	Chlorocyclohexane and chlorobenzene degradation	EC:3.8.1.3	18785	N/A
/gene_family="3064"	bur:Bcep18194_B1142	8e-12	31	73.6	179	22	164	22	167	148	307	K01561	haloacetate dehalogenase	ko00625	Chloroalkane and chloroalkene degradation	EC:3.8.1.3	18785	N/A
/gene_family="2706"	abc:ACICU_03090	1e-94	100	347	889	1	171	1	171	171	171	K08084	type IV fimbrial biogenesis protein FimT	N/A	N/A	N/A	N/A	COG2165
/gene_family="1253"	abb:ABBFA_003524	1e-122	93	440	1132	1	232	1	232	232	232	K03981	thiol:disulfide interchange protein DsbC	N/A	N/A	EC:5.3.4.1	3756	COG1651
/gene_family="2031"	abc:ACICU_00612	1e-144	95	513	1320	1	273	1	273	273	273	K01962	acetyl-CoA carboxylase carboxyl transferase subunit alpha	ko00061	Fatty acid biosynthesis	EC:6.4.1.2	3989	COG0825
/gene_family="2031"	abc:ACICU_00612	1e-144	95	513	1320	1	273	1	273	273	273	K01962	acetyl-CoA carboxylase carboxyl transferase subunit alpha	ko00253	Tetracycline biosynthesis	EC:6.4.1.2	3989	COG0825
/gene_family="2031"	abc:ACICU_00612	1e-144	95	513	1320	1	273	1	273	273	273	K01962	acetyl-CoA carboxylase carboxyl transferase subunit alpha	ko00620	Pyruvate metabolism	EC:6.4.1.2	3989	COG0825
/gene_family="2031"	abc:ACICU_00612	1e-144	95	513	1320	1	273	1	273	273	273	K01962	acetyl-CoA carboxylase carboxyl transferase subunit alpha	ko00640	Propanoate metabolism	EC:6.4.1.2	3989	COG0825
/gene_family="2241"	abb:ABBFA_003029	0	98	892	2304	1	458	1	458	458	469	K03977	GTP-binding protein	N/A	N/A	N/A	N/A	COG1160
/gene_family="1013"	azo:azo0148	2e-92	44	342	877	2	423	1	419	424	627	K00680	phospholipid:diacylglycerol acyltransferase	ko00350	Tyrosine metabolism	N/A	N/A	N/A
/gene_family="1013"	azo:azo0148	2e-92	44	342	877	2	423	1	419	424	627	K00680	phospholipid:diacylglycerol acyltransferase	ko00362	Benzoate degradation	N/A	N/A	N/A
/gene_family="1013"	azo:azo0148	2e-92	44	342	877	2	423	1	419	424	627	K00680	phospholipid:diacylglycerol acyltransferase	ko00626	Naphthalene degradation	N/A	N/A	N/A
/gene_family="1013"	azo:azo0148	2e-92	44	342	877	2	423	1	419	424	627	K00680	phospholipid:diacylglycerol acyltransferase	ko00627	Aminobenzoate degradation	N/A	N/A	N/A
/gene_family="1013"	azo:azo0148	2e-92	44	342	877	2	423	1	419	424	627	K00680	phospholipid:diacylglycerol acyltransferase	ko00642	Ethylbenzene degradation	N/A	N/A	N/A
/gene_family="1013"	azo:azo0148	2e-92	44	342	877	2	423	1	419	424	627	K00680	phospholipid:diacylglycerol acyltransferase	ko00903	Limonene and pinene degradation	N/A	N/A	N/A
/gene_family="1013"	net:Neut_2466	3e-83	40	311	798	8	429	8	426	427	1146	K05939	acyl	ko00071	Fatty acid metabolism	acyl-carrier-protein]-phospholipid;O-acyltransferase;/;long-chain-fatty-acid--[acyl-carrier-protein	0008779;0008922	COG0204;COG0318
/gene_family="1013"	net:Neut_2466	3e-83	40	311	798	8	429	8	426	427	1146	K05939	acyl	ko00564	Glycerophospholipid metabolism	acyl-carrier-protein]-phospholipid;O-acyltransferase;/;long-chain-fatty-acid--[acyl-carrier-protein	0008779;0008922	COG0204;COG0318
/gene_family="2822"	nhe:NECHADRAFT_88150	2e-10	33	67	162	18	131	13	123	114	602	K00274	monoamine oxidase	ko00260	Glycine, serine and threonine metabolism	EC:1.4.3.4	4041	COG1231
/gene_family="2822"	nhe:NECHADRAFT_88150	2e-10	33	67	162	18	131	13	123	114	602	K00274	monoamine oxidase	ko00330	Arginine and proline metabolism	EC:1.4.3.4	4041	COG1231
/gene_family="2822"	nhe:NECHADRAFT_88150	2e-10	33	67	162	18	131	13	123	114	602	K00274	monoamine oxidase	ko00340	Histidine metabolism	EC:1.4.3.4	4041	COG1231
/gene_family="2822"	nhe:NECHADRAFT_88150	2e-10	33	67	162	18	131	13	123	114	602	K00274	monoamine oxidase	ko00350	Tyrosine metabolism	EC:1.4.3.4	4041	COG1231
/gene_family="2822"	nhe:NECHADRAFT_88150	2e-10	33	67	162	18	131	13	123	114	602	K00274	monoamine oxidase	ko00360	Phenylalanine metabolism	EC:1.4.3.4	4041	COG1231
/gene_family="2822"	nhe:NECHADRAFT_88150	2e-10	33	67	162	18	131	13	123	114	602	K00274	monoamine oxidase	ko00380	Tryptophan metabolism	EC:1.4.3.4	4041	COG1231
/gene_family="2822"	nhe:NECHADRAFT_88150	2e-10	33	67	162	18	131	13	123	114	602	K00274	monoamine oxidase	ko00950	Isoquinoline alkaloid biosynthesis	EC:1.4.3.4	4041	COG1231
/gene_family="2822"	nhe:NECHADRAFT_88150	2e-10	33	67	162	18	131	13	123	114	602	K00274	monoamine oxidase	ko00982	Drug metabolism - cytochrome P450	EC:1.4.3.4	4041	COG1231
/gene_family="2822"	shg:Sph21_4337	1e-05	31	50.8	120	18	133	27	143	121	153	K07567	TdcF protein	N/A	N/A	N/A	N/A	COG0251
/gene_family="2822"	bbe:BBR47_46040	5e-05	27	48.9	115	10	133	192	311	127	314	K03790	ribosomal-protein-alanine N-acetyltransferase	N/A	N/A	EC:2.3.1.128	8999	COG1670
/gene_family="2601"	abc:ACICU_01992	0	100	976	2522	1	483	1	483	483	483	K09483	3-dehydroshikimate dehydratase	ko00400	Phenylalanine, tyrosine and tryptophan biosynthesis	EC:4.2.1.-	N/A	N/A
/gene_family="2601"	dru:Desru_1530	3e-05	23	52.8	125	129	324	115	303	205	490	K07218	nitrous oxidase accessory protein	N/A	N/A	N/A	N/A	COG3420
/gene_family="3879"	abm:ABSDF1441	0	99	711	1836	1	349	1	349	349	349	K00100	1-deoxy-D-xylulose-5-phosphate reductoisomerase	ko00051	Fructose and mannose metabolism	N/A	N/A	COG0111;COG0677;COG0743;COG1063
/gene_family="3879"	abm:ABSDF1441	0	99	711	1836	1	349	1	349	349	349	K00100	1-deoxy-D-xylulose-5-phosphate reductoisomerase	ko00363	Bisphenol degradation	N/A	N/A	COG0111;COG0677;COG0743;COG1063
/gene_family="3879"	abm:ABSDF1441	0	99	711	1836	1	349	1	349	349	349	K00100	1-deoxy-D-xylulose-5-phosphate reductoisomerase	ko00591	Linoleic acid metabolism	N/A	N/A	COG0111;COG0677;COG0743;COG1063
/gene_family="3879"	abm:ABSDF1441	0	99	711	1836	1	349	1	349	349	349	K00100	1-deoxy-D-xylulose-5-phosphate reductoisomerase	ko00625	Chloroalkane and chloroalkene degradation	N/A	N/A	COG0111;COG0677;COG0743;COG1063
/gene_family="3879"	abm:ABSDF1441	0	99	711	1836	1	349	1	349	349	349	K00100	1-deoxy-D-xylulose-5-phosphate reductoisomerase	ko00650	Butanoate metabolism	N/A	N/A	COG0111;COG0677;COG0743;COG1063
/gene_family="3879"	bur:Bcep18194_A4726	1e-106	54	386	992	1	349	1	350	353	350	K05885	2,5-diketo-D-gluconate reductase	N/A	N/A	EC:1.1.1.274	50580	N/A
/gene_family="3879"	abo:ABO_0575	8e-98	54	359	922	1	327	1	323	327	356	K00540	formate acetyltransferase activating enzyme	N/A	N/A	N/A	N/A	N/A
/gene_family="3879"	ava:Ava_5010	2e-95	50	351	901	1	349	1	345	350	345	K05882	aryl-alcohol dehydrogenase (NADP+)	N/A	N/A	EC:1.1.1.91	47681	N/A
/gene_family="3879"	vcn:VOLCADRAFT_98273	3e-55	37	218	555	18	349	1115	1484	374	1484	K14521
/gene_family="3491"	abb:ABBFA_000757	0	100	859	2219	1	424	1	424	424	424	K01647	citrate synthase	ko00020	Citrate cycle (TCA cycle)	EC:2.3.3.1	4108	COG0372
/gene_family="3491"	abb:ABBFA_000757	0	100	859	2219	1	424	1	424	424	424	K01647	citrate synthase	ko00630	Glyoxylate and dicarboxylate metabolism	EC:2.3.3.1	4108	COG0372
/gene_family="1733"	abb:ABBFA_003520	0	98	885	2288	1	441	1	441	441	441	K01487	guanine deaminase	ko00230	Purine metabolism	EC:3.5.4.3	8892	COG0402
/gene_family="302"	abb:ABBFA_003365	0	93	840	2170	1	464	1	464	464	464	K02112	F-type H+-transporting ATPase subunit beta	ko00190	Oxidative phosphorylation	EC:3.6.3.14	0046933;0046961	COG0055
/gene_family="302"	abb:ABBFA_003365	0	93	840	2170	1	464	1	464	464	464	K02112	F-type H+-transporting ATPase subunit beta	ko00195	Photosynthesis	EC:3.6.3.14	0046933;0046961	COG0055
/gene_family="1509"	abc:ACICU_01238	2e-61	100	236	602	1	107	1	107	107	107	K05524	ferredoxin	N/A	N/A	N/A	N/A	COG1146
/gene_family="2889"	abc:ACICU_02913	0	100	1274	3296	1	610	1	610	610	610	K01596	phosphoenolpyruvate carboxykinase (GTP)	ko00010	Glycolysis / Gluconeogenesis	EC:4.1.1.32	4613	COG1274
/gene_family="2889"	abc:ACICU_02913	0	100	1274	3296	1	610	1	610	610	610	K01596	phosphoenolpyruvate carboxykinase (GTP)	ko00020	Citrate cycle (TCA cycle)	EC:4.1.1.32	4613	COG1274
/gene_family="2889"	abc:ACICU_02913	0	100	1274	3296	1	610	1	610	610	610	K01596	phosphoenolpyruvate carboxykinase (GTP)	ko00620	Pyruvate metabolism	EC:4.1.1.32	4613	COG1274
/gene_family="2889"	abc:ACICU_02913	0	100	1274	3296	1	610	1	610	610	610	K01596	phosphoenolpyruvate carboxykinase (GTP)	ko03320	PPAR signaling pathway	EC:4.1.1.32	4613	COG1274
/gene_family="2889"	abc:ACICU_02913	0	100	1274	3296	1	610	1	610	610	610	K01596	phosphoenolpyruvate carboxykinase (GTP)	ko04910	Insulin signaling pathway	EC:4.1.1.32	4613	COG1274
/gene_family="2889"	abc:ACICU_02913	0	100	1274	3296	1	610	1	610	610	610	K01596	phosphoenolpyruvate carboxykinase (GTP)	ko04920	Adipocytokine signaling pathway	EC:4.1.1.32	4613	COG1274
/gene_family="2889"	abc:ACICU_02913	0	100	1274	3296	1	610	1	610	610	610	K01596	phosphoenolpyruvate carboxykinase (GTP)	ko04964	Proximal tubule bicarbonate reclamation	EC:4.1.1.32	4613	COG1274
/gene_family="1362"	abc:ACICU_02258	1e-105	92	382	981	1	216	1	216	216	216	K11250	leucine efflux protein	N/A	N/A	N/A	N/A	COG1280
/gene_family="3213"	abb:ABBFA_003264	0	81	1130	2923	1	758	1	758	758	758	K02453	general secretion pathway protein D	ko03070	Bacterial secretion system	N/A	N/A	COG1450
/gene_family="424"	abb:ABBFA_002931	0	95	771	1990	1	418	1	418	418	418	K00790	UDP-N-acetylglucosamine 1-carboxyvinyltransferase	ko00520	Amino sugar and nucleotide sugar metabolism	EC:2.5.1.7	8760	COG0766
/gene_family="424"	abb:ABBFA_002931	0	95	771	1990	1	418	1	418	418	418	K00790	UDP-N-acetylglucosamine 1-carboxyvinyltransferase	ko00550	Peptidoglycan biosynthesis	EC:2.5.1.7	8760	COG0766
/gene_family="329"	bxe:Bxe_A0826	2e-26	47	120	300	4	136	9	146	138	157	K00680	phospholipid:diacylglycerol acyltransferase	ko00350	Tyrosine metabolism	N/A	N/A	N/A
/gene_family="329"	bxe:Bxe_A0826	2e-26	47	120	300	4	136	9	146	138	157	K00680	phospholipid:diacylglycerol acyltransferase	ko00362	Benzoate degradation	N/A	N/A	N/A
/gene_family="329"	bxe:Bxe_A0826	2e-26	47	120	300	4	136	9	146	138	157	K00680	phospholipid:diacylglycerol acyltransferase	ko00626	Naphthalene degradation	N/A	N/A	N/A
/gene_family="329"	bxe:Bxe_A0826	2e-26	47	120	300	4	136	9	146	138	157	K00680	phospholipid:diacylglycerol acyltransferase	ko00627	Aminobenzoate degradation	N/A	N/A	N/A
/gene_family="329"	bxe:Bxe_A0826	2e-26	47	120	300	4	136	9	146	138	157	K00680	phospholipid:diacylglycerol acyltransferase	ko00642	Ethylbenzene degradation	N/A	N/A	N/A
/gene_family="329"	bxe:Bxe_A0826	2e-26	47	120	300	4	136	9	146	138	157	K00680	phospholipid:diacylglycerol acyltransferase	ko00903	Limonene and pinene degradation	N/A	N/A	N/A
/gene_family="329"	sii:LD85_2305	3e-08	34	59.7	143	1	124	1	122	126	151	K03789	ribosomal-protein-alanine N-acetyltransferase	N/A	N/A	EC:2.3.1.128	8999	COG0456
/gene_family="329"	dsy:DSY1415	2e-07	30	57	136	4	121	157	275	119	291	K03826	putative acetyltransferase	N/A	N/A	EC:2.3.1.-	N/A	COG0454
/gene_family="4146"	abb:ABBFA_001526	0	93	726	1874	1	381	1	381	381	381	K00426	cytochrome bd-I oxidase subunit II	ko00190	Oxidative phosphorylation	EC:1.10.3.-	0008827;0009486;0016682	COG1294
/gene_family="2062"	abb:ABBFA_001048	1e-59	90	230	586	1	131	1	131	131	322	K01754	threonine dehydratase	ko00260	Glycine, serine and threonine metabolism	EC:4.3.1.19	4794	COG1171
/gene_family="2062"	abb:ABBFA_001048	1e-59	90	230	586	1	131	1	131	131	322	K01754	threonine dehydratase	ko00290	Valine, leucine and isoleucine biosynthesis	EC:4.3.1.19	4794	COG1171
/gene_family="84"	vfi:VF_1690	2e-30	30	135	340	4	295	2	288	294	291	K10918	LysR family transcriptional regulator, transcriptional activatorAphB	ko05111	Vibrio cholerae pathogenic cycle	N/A	N/A	COG0583
/gene_family="1847"	bpd:BURPS668_2497	0	56	871	2250	13	754	41	786	746	804	K00122	formate dehydrogenase	ko00630	Glyoxylate and dicarboxylate metabolism	EC:1.2.1.2	8863	N/A
/gene_family="1847"	bpd:BURPS668_2497	0	56	871	2250	13	754	41	786	746	804	K00122	formate dehydrogenase	ko00680	Methane metabolism	EC:1.2.1.2	8863	N/A
/gene_family="1847"	mbb:BCG_0234	1e-138	37	495	1274	13	756	9	740	750	748	K00372	nitrate reductase catalytic subunit	ko00910	Nitrogen metabolism	EC:1.7.99.4	8940	COG0243
/gene_family="1847"	ton:TON_0539	7e-33	27	145	366	15	487	9	486	494	680	K00123	formate dehydrogenase, alpha subunit	ko00630	Glyoxylate and dicarboxylate metabolism	EC:1.2.1.2	8863	COG0243
/gene_family="1847"	ton:TON_0539	7e-33	27	145	366	15	487	9	486	494	680	K00123	formate dehydrogenase, alpha subunit	ko00680	Methane metabolism	EC:1.2.1.2	8863	COG0243
/gene_family="1326"	abb:ABBFA_001813	3e-54	100	212	540	1	109	1	109	109	109	K09747	hypothetical protein	N/A	N/A	N/A	N/A	COG0718
/gene_family="1122"	afu:AF0433	2e-11	35	71.6	174	1	163	1	150	164	366	K11261	formylmethanofuran dehydrogenase subunit E	ko00680	Methane metabolism	EC:1.2.99.5	18493	COG2191
/gene_family="1122"	apo:Arcpr_1850	2e-10	34	68.9	167	32	169	12	131	140	278	K01520	dUTP pyrophosphatase	ko00240	Pyrimidine metabolism	EC:3.6.1.23	4170	COG0756
/gene_family="1122"	dde:Dde_3569	3e-05	29	51.2	121	6	139	5	126	134	332	K01628	L-fuculose-phosphate aldolase	ko00051	Fructose and mannose metabolism	EC:4.1.2.17	8738	COG0235
/gene_family="341"	abc:ACICU_00343	1e-150	91	534	1376	1	286	1	286	286	286	K02654	leader peptidase (prepilin peptidase) / N-methyltransferase	N/A	N/A	EC:3.4.23.43;2.1.1.-	8978	COG1989
/gene_family="659"	abb:ABBFA_001511	1e-153	100	543	1400	1	264	1	264	264	264	K01265	methionyl aminopeptidase	N/A	N/A	EC:3.4.11.18	4239	COG0024
/gene_family="3462"	abc:ACICU_03335	0	96	822	2123	1	423	1	423	423	423	K00261	glutamate dehydrogenase (NAD(P)+)	ko00250	Alanine, aspartate and glutamate metabolism	EC:1.4.1.3	4353	COG0334
/gene_family="3462"	abc:ACICU_03335	0	96	822	2123	1	423	1	423	423	423	K00261	glutamate dehydrogenase (NAD(P)+)	ko00330	Arginine and proline metabolism	EC:1.4.1.3	4353	COG0334
/gene_family="3462"	abc:ACICU_03335	0	96	822	2123	1	423	1	423	423	423	K00261	glutamate dehydrogenase (NAD(P)+)	ko00471	D-Glutamine and D-glutamate metabolism	EC:1.4.1.3	4353	COG0334
/gene_family="3462"	abc:ACICU_03335	0	96	822	2123	1	423	1	423	423	423	K00261	glutamate dehydrogenase (NAD(P)+)	ko00910	Nitrogen metabolism	EC:1.4.1.3	4353	COG0334
/gene_family="3462"	abc:ACICU_03335	0	96	822	2123	1	423	1	423	423	423	K00261	glutamate dehydrogenase (NAD(P)+)	ko04964	Proximal tubule bicarbonate reclamation	EC:1.4.1.3	4353	COG0334
/gene_family="1042"	abc:ACICU_02855	1e-125	100	449	1156	1	228	1	228	228	228	K09810	lipoprotein-releasing system ATP-binding protein	ko02010	ABC transporters	EC:3.6.3.-	N/A	COG1136
/gene_family="223"	abc:ACICU_00473	0	96	1542	3993	1	777	1	777	777	777	K07093	lipopolysaccharide export system permease protein	N/A	N/A	N/A	N/A	COG3211
/gene_family="739"	abo:ABO_2403	1e-32	36	142	357	1	225	1	221	225	225	K01834	phosphoglycerate mutase	ko00010	Glycolysis / Gluconeogenesis	EC:5.4.2.1	4619	COG0406;COG0588;COG0696;COG3635
/gene_family="739"	abo:ABO_2403	1e-32	36	142	357	1	225	1	221	225	225	K01834	phosphoglycerate mutase	ko00680	Methane metabolism	EC:5.4.2.1	4619	COG0406;COG0588;COG0696;COG3635
/gene_family="739"	reh:H16_B0760	3e-15	30	84.3	207	1	231	1	223	234	224	K01103	fructose-2,6-bisphosphatase	ko00051	Fructose and mannose metabolism	EC:3.1.3.46	4331	COG0406
/gene_family="739"	lsa:LSA0803	0.0003	25	48.1	113	1	221	1	209	237	219	K15634
/gene_family="739"	tgo:TGME49_022910	0.001	43	46.2	108	4	69	292	362	72	514	K15637
/gene_family="3125"	abb:ABBFA_000924	1e-162	99	573	1478	1	275	1	275	275	275	K03100	signal peptidase I	ko03060	Protein export	EC:3.4.21.89	N/A	COG0681
/gene_family="2122"	nit:NAL212_2573	0.0001	27	47.8	112	6	90	17	99	86	116	K07122	N-acetylmuramic acid 6-phosphate etherase	N/A	N/A	N/A	N/A	COG3113
/gene_family="2061"	aby:ABAYE3131	0	99	842	2176	11	440	1	430	430	430	K00013	histidinol dehydrogenase	ko00340	Histidine metabolism	EC:1.1.1.23	4399	COG0141
/gene_family="502"	pen:PSEEN2622	1e-102	53	375	962	34	397	38	401	364	408	K03445	MFS transporter, DHA1 family, purine ribonucleoside efflux pump	N/A	N/A	N/A	N/A	COG2814
/gene_family="502"	enc:ECL_02005	1e-38	30	163	413	34	375	13	353	343	384	K08159	MFS transporter, DHA1 family,L-arabinose/isopropyl-beta-D-thiogalactopyranoside export protein	N/A	N/A	N/A	N/A	COG2814
/gene_family="3588"	abb:ABBFA_003441	0	99	811	2095	1	404	1	404	404	404	K00832	aromatic-amino-acid transaminase	ko00270	Cysteine and methionine metabolism	EC:2.6.1.57	8793	COG1448
/gene_family="3588"	abb:ABBFA_003441	0	99	811	2095	1	404	1	404	404	404	K00832	aromatic-amino-acid transaminase	ko00350	Tyrosine metabolism	EC:2.6.1.57	8793	COG1448
/gene_family="3588"	abb:ABBFA_003441	0	99	811	2095	1	404	1	404	404	404	K00832	aromatic-amino-acid transaminase	ko00360	Phenylalanine metabolism	EC:2.6.1.57	8793	COG1448
/gene_family="3588"	abb:ABBFA_003441	0	99	811	2095	1	404	1	404	404	404	K00832	aromatic-amino-acid transaminase	ko00400	Phenylalanine, tyrosine and tryptophan biosynthesis	EC:2.6.1.57	8793	COG1448
/gene_family="3588"	abb:ABBFA_003441	0	99	811	2095	1	404	1	404	404	404	K00832	aromatic-amino-acid transaminase	ko00401	Novobiocin biosynthesis	EC:2.6.1.57	8793	COG1448
/gene_family="3588"	abb:ABBFA_003441	0	99	811	2095	1	404	1	404	404	404	K00832	aromatic-amino-acid transaminase	ko00950	Isoquinoline alkaloid biosynthesis	EC:2.6.1.57	8793	COG1448
/gene_family="3588"	abb:ABBFA_003441	0	99	811	2095	1	404	1	404	404	404	K00832	aromatic-amino-acid transaminase	ko00960	Tropane, piperidine and pyridine alkaloid biosynthesis	EC:2.6.1.57	8793	COG1448
/gene_family="1558"	abc:ACICU_02557	1e-138	94	494	1271	1	268	1	268	268	268	K01609	indole-3-glycerol phosphate synthase	ko00400	Phenylalanine, tyrosine and tryptophan biosynthesis	EC:4.1.1.48	4425	COG0134
/gene_family="3049"	abc:ACICU_01746	1e-180	95	632	1629	1	334	1	334	334	334	K00003	homoserine dehydrogenase	ko00260	Glycine, serine and threonine metabolism	EC:1.1.1.3	4412	COG0460
/gene_family="3049"	abc:ACICU_01746	1e-180	95	632	1629	1	334	1	334	334	334	K00003	homoserine dehydrogenase	ko00270	Cysteine and methionine metabolism	EC:1.1.1.3	4412	COG0460
/gene_family="3049"	abc:ACICU_01746	1e-180	95	632	1629	1	334	1	334	334	334	K00003	homoserine dehydrogenase	ko00300	Lysine biosynthesis	EC:1.1.1.3	4412	COG0460
/gene_family="2136"	azo:azo3470	5e-74	27	282	722	21	839	27	784	826	905	K11904	type VI secretion system secreted protein VgrG	ko03070	Bacterial secretion system	N/A	N/A	COG3501
/gene_family="1727"	abc:ACICU_01271	0	100	1120	2898	2	573	1	572	572	572	K11263	acetyl-/propionyl-CoA carboxylase, biotin carboxylase, biotincarboxyl carrier protein	ko00061	Fatty acid biosynthesis	EC:6.3.4.14	4075	COG4770
/gene_family="1590"	abc:ACICU_01168	0	90	1332	3446	1	734	8	741	734	741	K12297	ribosomal RNA large subunit methyltransferase L	N/A	N/A	EC:2.1.1.173	8990	COG0116;COG1092
/gene_family="1590"	acb:A1S_1189	0	91	739	1907	134	536	1	403	403	404	K07444	putative N6-adenine-specific DNA methylase	N/A	N/A	EC:2.1.1.-	N/A	COG0116
/gene_family="1510"	abc:ACICU_00050	0	100	649	1674	1	327	1	327	327	327	K15553
/gene_family="1864"	abb:ABBFA_000458	3e-64	100	245	626	1	125	1	125	125	125	K02879	large subunit ribosomal protein L17	ko03010	Ribosome	N/A	9282	COG0203
/gene_family="4494"	hch:HCH_01539	2e-46	34	188	478	18	329	3	312	317	346	K01048	lysophospholipase	ko00564	Glycerophospholipid metabolism	EC:3.1.1.5	4622	COG2267
/gene_family="4494"	bpd:BURPS668_2871	1e-08	28	63.5	153	85	336	48	302	268	303	K01054	acylglycerol lipase	ko00561	Glycerolipid metabolism	EC:3.1.1.23	47372	N/A
/gene_family="1661"	abc:ACICU_02703	1e-177	90	625	1611	1	348	1	348	348	348	K00459	nitronate monooxygenase	ko00910	Nitrogen metabolism	EC:1.13.12.16	18580	COG2070
/gene_family="2923"	abb:ABBFA_003023	1e-106	100	384	987	1	188	1	188	188	188	K13288	oligoribonuclease	N/A	N/A	EC:3.1.-.-	N/A	COG1949
/gene_family="2532"	abc:ACICU_00353	1e-43	100	177	449	1	91	1	91	91	91	K05563	multicomponent K+:H+ antiporter subunit F	N/A	N/A	N/A	N/A	COG2212
/gene_family="1219"	abb:ABBFA_002976	2e-78	93	293	749	1	160	1	160	160	160	K00950	2-amino-4-hydroxy-6-hydroxymethyldihydropteridine diphosphokinase	ko00790	Folate biosynthesis	EC:2.7.6.3	3848	COG0801
/gene_family="864"	abb:ABBFA_003060	1e-129	99	464	1194	1	227	1	227	227	227	K07336	PKHD-type hydroxylase	N/A	N/A	EC:1.14.11.-	N/A	COG3128
/gene_family="2829"	bpm:BURPS1710b_0319	2e-42	51	174	440	1	176	1	179	179	184	K00356	NADH dehydrogenase	ko00190	Oxidative phosphorylation	EC:1.6.99.3	3954	COG1252
/gene_family="1699"	abb:ABBFA_001437	8e-57	84	221	562	1	139	1	139	139	139	K02160	acetyl-CoA carboxylase biotin carboxyl carrier protein	ko00061	Fatty acid biosynthesis	N/A	N/A	COG0511
/gene_family="1699"	abb:ABBFA_001437	8e-57	84	221	562	1	139	1	139	139	139	K02160	acetyl-CoA carboxylase biotin carboxyl carrier protein	ko00253	Tetracycline biosynthesis	N/A	N/A	COG0511
/gene_family="1699"	abb:ABBFA_001437	8e-57	84	221	562	1	139	1	139	139	139	K02160	acetyl-CoA carboxylase biotin carboxyl carrier protein	ko00620	Pyruvate metabolism	N/A	N/A	COG0511
/gene_family="1699"	abb:ABBFA_001437	8e-57	84	221	562	1	139	1	139	139	139	K02160	acetyl-CoA carboxylase biotin carboxyl carrier protein	ko00640	Propanoate metabolism	N/A	N/A	COG0511
/gene_family="3383"	aby:ABAYE1940	1e-131	98	468	1205	1	231	1	231	231	231	K01069	hydroxyacylglutathione hydrolase	ko00620	Pyruvate metabolism	EC:3.1.2.6	4416	COG0491
/gene_family="3015"	eec:EcWSU1_02576	0.0005	21	46.6	109	1	172	7	186	182	211	K11250	leucine efflux protein	N/A	N/A	N/A	N/A	COG1280
/gene_family="2046"	ral:Rumal_3670	3e-06	35	53.5	127	1	87	1	89	89	165	K07000	putative drug exporter of the RND superfamily	N/A	N/A	N/A	N/A	COG3150
/gene_family="1517"	abc:ACICU_03346	0	89	696	1796	1	409	1	409	409	409	K08160	MFS transporter, DHA1 family, multidrug/chloramphenicol effluxtransport protein	N/A	N/A	N/A	N/A	COG0477
/gene_family="559"	abc:ACICU_03307	0	100	1281	3316	1	634	1	634	634	634	K01662	1-deoxy-D-xylulose-5-phosphate synthase	ko00900	Terpenoid backbone biosynthesis	EC:2.2.1.7	8661	COG1154
/gene_family="1549"	mms:mma_1147	1e-14	26	83.2	204	2	276	5	273	288	292	K15268
/gene_family="1549"	kpu:pK2044_01200	4e-14	23	81.3	199	3	287	7	289	291	315	K07790	putative membrane protein PagO	ko02020	Two-component system	N/A	N/A	COG0697
/gene_family="3694"	abc:ACICU_01078	1e-101	90	371	952	1	209	1	209	209	209	K09895	hypothetical protein	N/A	N/A	N/A	N/A	COG3079
/gene_family="2666"	abb:ABBFA_000100	1e-77	97	290	741	1	147	1	147	147	147	K07560	D-tyrosyl-tRNA(Tyr) deacylase	N/A	N/A	EC:3.1.-.-	N/A	COG1490
/gene_family="2614"	abb:ABBFA_003490	0	96	1858	4813	1	945	1	945	945	945	K01870	isoleucyl-tRNA synthetase	ko00290	Valine, leucine and isoleucine biosynthesis	EC:6.1.1.5	4822	COG0060
/gene_family="2614"	abb:ABBFA_003490	0	96	1858	4813	1	945	1	945	945	945	K01870	isoleucyl-tRNA synthetase	ko00970	Aminoacyl-tRNA biosynthesis	EC:6.1.1.5	4822	COG0060
/gene_family="2944"	abb:ABBFA_003086	7e-39	100	161	407	1	78	1	78	78	78	K02902	large subunit ribosomal protein L28	ko03010	Ribosome	N/A	9282	COG0227
/gene_family="2834"	bte:BTH_II0588	1e-05	25	51.2	121	1	111	1	116	116	127	K01821	4-oxalocrotonate tautomerase	ko00362	Benzoate degradation	EC:5.3.2.-	N/A	COG1942
/gene_family="2834"	bte:BTH_II0588	1e-05	25	51.2	121	1	111	1	116	116	127	K01821	4-oxalocrotonate tautomerase	ko00621	Dioxin degradation	EC:5.3.2.-	N/A	COG1942
/gene_family="2213"	abb:ABBFA_003053	0	97	983	2542	1	508	1	508	508	508	K01676	fumarate hydratase, class I	ko00020	Citrate cycle (TCA cycle)	EC:4.2.1.2	4333	COG1838;COG1951
/gene_family="2213"	abb:ABBFA_003053	0	97	983	2542	1	508	1	508	508	508	K01676	fumarate hydratase, class I	ko00720	Reductive carboxylate cycle (CO2 fixation)	EC:4.2.1.2	4333	COG1838;COG1951
/gene_family="825"	abb:ABBFA_001879	3e-41	98	169	427	1	88	1	88	88	88	K02968	small subunit ribosomal protein S20	ko03010	Ribosome	N/A	9283	COG0268
/gene_family="1915"	abc:ACICU_03077	0	100	864	2232	1	419	291	709	419	709	K02014	iron complex outermembrane recepter protein	N/A	N/A	N/A	N/A	COG1629;COG4771;COG4772;COG4773;COG4774
/gene_family="455"	abc:ACICU_02796	1e-128	100	459	1181	1	230	5	234	230	234	K03685	ribonuclease III	N/A	N/A	EC:3.1.26.3	4525	COG0571
/gene_family="2407"	abb:ABBFA_003366	1e-158	100	559	1440	1	289	1	289	289	289	K02115	F-type H+-transporting ATPase subunit gamma	ko00190	Oxidative phosphorylation	EC:3.6.3.14	0046933;0046961	COG0224
/gene_family="2407"	abb:ABBFA_003366	1e-158	100	559	1440	1	289	1	289	289	289	K02115	F-type H+-transporting ATPase subunit gamma	ko00195	Photosynthesis	EC:3.6.3.14	0046933;0046961	COG0224
/gene_family="2311"	abb:ABBFA_001469	0	100	724	1869	1	369	1	369	369	369	K07708	two-component system, NtrC family, nitrogen regulation sensorhistidine kinase GlnL	ko02020	Two-component system	EC:2.7.13.3	155	COG3852
/gene_family="1539"	abb:ABBFA_001167	0	100	725	1871	1	369	1	369	369	369	K14170	chorismate mutase / prephenate dehydratase	ko00400	Phenylalanine, tyrosine and tryptophan biosynthesis	EC:5.4.99.5;4.2.1.51	0004106;0004664	COG1605;COG0077
/gene_family="1263"	abc:ACICU_01970	1e-124	93	446	1147	1	245	1	245	245	245	K00059	3-oxoacyl-[acyl-carrier protein] reductase	ko00061	Fatty acid biosynthesis	EC:1.1.1.100	4316	COG1028
/gene_family="1263"	abc:ACICU_01970	1e-124	93	446	1147	1	245	1	245	245	245	K00059	3-oxoacyl-[acyl-carrier protein] reductase	ko01040	Biosynthesis of unsaturated fatty acids	EC:1.1.1.100	4316	COG1028
/gene_family="1265"	abc:ACICU_00285	1e-145	100	517	1331	1	255	1	255	255	255	K01719	uroporphyrinogen-III synthase	ko00860	Porphyrin and chlorophyll metabolism	EC:4.2.1.75	4852	COG1587
/gene_family="2253"	abb:ABBFA_000887	6e-43	100	177	450	1	89	1	89	89	448	K03646	colicin import membrane protein	N/A	N/A	N/A	N/A	COG3064
/gene_family="2253"	agr:AGROH133_03127	0.0003	39	49.7	117	381	436	245	299	56	308	K03832	periplasmic protein TonB	N/A	N/A	N/A	N/A	COG0810
/gene_family="2303"	abc:ACICU_03169	1e-129	100	464	1194	1	235	5	239	235	239	K03630	DNA repair protein RadC	N/A	N/A	N/A	N/A	COG2003
/gene_family="22"	abc:ACICU_03309	0	100	672	1735	1	316	1	316	316	316	K00228	coproporphyrinogen III oxidase	ko00860	Porphyrin and chlorophyll metabolism	EC:1.3.3.3	4109	COG0408
/gene_family="1845"	mgp:100543241	0.0002	47	49.7	117	284	334	211	261	51	466	K01388	matrix metalloproteinase-1 (interstitial collagenase)	ko03320	PPAR signaling pathway	EC:3.4.24.7	8133	N/A
/gene_family="1845"	mgp:100543241	0.0002	47	49.7	117	284	334	211	261	51	466	K01388	matrix metalloproteinase-1 (interstitial collagenase)	ko05200	Pathways in cancer	EC:3.4.24.7	8133	N/A
/gene_family="1845"	mgp:100543241	0.0002	47	49.7	117	284	334	211	261	51	466	K01388	matrix metalloproteinase-1 (interstitial collagenase)	ko05219	Bladder cancer	EC:3.4.24.7	8133	N/A
/gene_family="1845"	acs:100553238	0.0008	47	47.4	111	284	334	181	231	51	437	K08005	matrix metalloproteinase-27	N/A	N/A	EC:3.4.24.-	N/A	N/A
/gene_family="365"	abb:ABBFA_001111	0	100	695	1793	1	337	1	337	337	337	K03644	lipoic acid synthetase	ko00785	Lipoic acid metabolism	EC:2.8.1.8	N/A	COG0320
/gene_family="1079"	fjo:Fjoh_0745	1e-151	54	538	1385	5	494	1	481	493	489	K03462	nicotinamide phosphoribosyltransferase	ko00760	Nicotinate and nicotinamide metabolism	EC:2.4.2.12	47280	N/A
/gene_family="1079"	chu:CHU_2424	1e-124	48	447	1151	6	494	4	487	497	488	K00763	nicotinate phosphoribosyltransferase	ko00760	Nicotinate and nicotinamide metabolism	EC:2.4.2.11	4516	COG1488
/gene_family="1944"	mpc:Mar181_1897	5e-07	24	58.2	139	32	344	39	345	328	358	K03548	putative permease	N/A	N/A	N/A	N/A	COG0628
/gene_family="4136"	abb:ABBFA_000445	2e-51	100	202	515	1	101	1	101	101	101	K02954	small subunit ribosomal protein S14	ko03010	Ribosome	N/A	9283	COG0199
/gene_family="2728"	abc:ACICU_03594	0	100	1196	3094	1	612	1	612	612	612	K00820	glucosamine--fructose-6-phosphate aminotransferase (isomerizing)	ko00250	Alanine, aspartate and glutamate metabolism	EC:2.6.1.16	4360	COG0449
/gene_family="2728"	abc:ACICU_03594	0	100	1196	3094	1	612	1	612	612	612	K00820	glucosamine--fructose-6-phosphate aminotransferase (isomerizing)	ko00520	Amino sugar and nucleotide sugar metabolism	EC:2.6.1.16	4360	COG0449
/gene_family="328"	mmw:Mmwyl1_3180	6e-16	25	87.4	215	12	296	8	294	295	300	K02508	AraC family transcriptional regulator, 4-hydroxyphenylacetate3-monooxygenase operon regulatory protein	N/A	N/A	N/A	N/A	COG2207
/gene_family="328"	gym:GYMC10_2740	5e-10	27	67.8	164	148	295	284	444	164	447	K07720	two-component system, response regulator YesN	ko02020	Two-component system	N/A	156	COG4753
/gene_family="328"	bcg:BCG9842_B2642	7e-09	42	63.9	154	216	295	106	185	80	198	K13530	AraC family transcriptional regulator, regulatory protein ofadaptative response / methylphosphotriester-DNA alkyltransferasemethyltransferase	N/A	N/A	EC:2.1.1.-	N/A	COG2169
/gene_family="328"	hsm:HSM_1922	4e-08	25	61.6	148	130	295	123	276	166	286	K02099	AraC family transcriptional regulator, arabinose operon regulatoryprotein	N/A	N/A	N/A	N/A	COG2207
/gene_family="765"	abb:ABBFA_000003	0	95	678	1750	1	360	1	360	360	360	K03629	DNA replication and repair protein RecF	ko03440	Homologous recombination	N/A	N/A	COG1195
/gene_family="1154"	abc:ACICU_00763	1e-128	93	460	1184	1	244	1	244	244	244	K02170	biotin biosynthesis protein BioH	N/A	N/A	N/A	N/A	COG0596
/gene_family="2349"	abb:ABBFA_000453	2e-14	100	80.5	197	1	38	1	38	38	38	K02919	large subunit ribosomal protein L36	ko03010	Ribosome	N/A	9282	COG0257
/gene_family="2792"	abb:ABBFA_001536	0	96	966	2497	1	513	1	513	513	513	K01754	threonine dehydratase	ko00260	Glycine, serine and threonine metabolism	EC:4.3.1.19	4794	COG1171
/gene_family="2792"	abb:ABBFA_001536	0	96	966	2497	1	513	1	513	513	513	K01754	threonine dehydratase	ko00290	Valine, leucine and isoleucine biosynthesis	EC:4.3.1.19	4794	COG1171
/gene_family="3328"	abm:ABSDF1159	0	99	1576	4080	1	791	1	794	794	794	K13482	xanthine dehydrogenase large subunit	ko00230	Purine metabolism	EC:1.17.1.4	4854	COG4631
/gene_family="1395"	abb:ABBFA_002748	4e-82	100	305	780	1	156	1	156	156	156	K02992	small subunit ribosomal protein S7	ko03010	Ribosome	N/A	9283	COG0049
/gene_family="259"	abb:ABBFA_000548	0	96	1174	3036	1	633	1	633	633	633	K03072	preprotein translocase subunit SecD	ko03060	Protein export	N/A	N/A	COG0342
/gene_family="259"	abb:ABBFA_000548	0	96	1174	3036	1	633	1	633	633	633	K03072	preprotein translocase subunit SecD	ko03070	Bacterial secretion system	N/A	N/A	COG0342
/gene_family="3297"	abb:ABBFA_001353	1e-32	100	140	354	1	70	1	70	70	168	K03666	host factor-I protein	ko03018	RNA degradation	N/A	N/A	COG1923
/gene_family="2804"	abc:ACICU_01995	1e-143	100	510	1313	1	241	1	241	241	241	K00449	protocatechuate 3,4-dioxygenase, beta subunit	ko00362	Benzoate degradation	EC:1.13.11.3	18578	COG3485
/gene_family="2804"	abc:ACICU_01995	1e-143	100	510	1313	1	241	1	241	241	241	K00449	protocatechuate 3,4-dioxygenase, beta subunit	ko00624	Polycyclic aromatic hydrocarbon degradation	EC:1.13.11.3	18578	COG3485
/gene_family="2804"	abc:ACICU_01995	1e-143	100	510	1313	1	241	1	241	241	241	K00449	protocatechuate 3,4-dioxygenase, beta subunit	ko00627	Aminobenzoate degradation	EC:1.13.11.3	18578	COG3485
/gene_family="3737"	abb:ABBFA_001896	0	100	1436	3716	1	721	1	721	721	721	K01638	malate synthase	ko00620	Pyruvate metabolism	EC:2.3.3.9	4474	COG2225
/gene_family="3737"	abb:ABBFA_001896	0	100	1436	3716	1	721	1	721	721	721	K01638	malate synthase	ko00630	Glyoxylate and dicarboxylate metabolism	EC:2.3.3.9	4474	COG2225
/gene_family="2652"	bld:BLi02850	7e-26	34	122	305	189	500	739	1041	320	1047	K13274	cell wall-associated protease	N/A	N/A	EC:3.4.21.-	N/A	COG1404
/gene_family="2652"	bcv:Bcav_2782	3e-19	25	100	248	185	595	4178	4608	456	4672	K13735	adhesin/invasin	ko05100	Bacterial invasion of epithelial cells	N/A	N/A	N/A
/gene_family="2652"	ssd:SPSINT_0727	3e-10	24	70.1	170	189	469	625	988	370	1195	K14194	serine-aspartate repeat-containing protein C/D/E	ko05150	Staphylococcus aureus infection	N/A	N/A	N/A
/gene_family="2652"	eat:EAT1b_0825	4e-10	26	69.7	169	271	595	612	908	330	917	K01119	2',3'-cyclic-nucleotide 2'-phosphodiesterase	ko00230	Purine metabolism	EC:3.1.4.16	8663	COG0737
/gene_family="2652"	eat:EAT1b_0825	4e-10	26	69.7	169	271	595	612	908	330	917	K01119	2',3'-cyclic-nucleotide 2'-phosphodiesterase	ko00240	Pyrimidine metabolism	EC:3.1.4.16	8663	COG0737
/gene_family="2652"	met:M446_3420	1e-09	30	68.2	165	431	643	39	249	226	635	K01179	endoglucanase	ko00500	Starch and sucrose metabolism	EC:3.2.1.4	8810	COG3405
/gene_family="2652"	bag:Bcoa_0671	2e-08	28	63.9	154	255	533	1137	1419	299	1473	K01361	lactocepin	N/A	N/A	EC:3.4.21.96	N/A	COG1404
/gene_family="2652"	pen:PSEEN0141	6e-07	22	59.3	142	200	691	1162	1693	567	5862	K12549	surface adhesion protein	N/A	N/A	N/A	N/A	N/A
/gene_family="2652"	trq:TRQ2_0255	3e-06	23	57	136	310	628	211	510	329	750	K02390	flagellar hook protein FlgE	ko02040	Flagellar assembly	N/A	N/A	COG1749
/gene_family="311"	abc:ACICU_01457	1e-121	100	436	1121	1	211	1	211	211	211	K07734	transcriptional regulator	N/A	N/A	N/A	N/A	COG2808
/gene_family="1832"	abc:ACICU_00766	1e-144	99	514	1323	1	249	1	249	249	249	K02169	biotin synthesis protein BioC	N/A	N/A	N/A	N/A	COG0500
/gene_family="395"	ddf:DEFDS_0660	3e-61	37	238	608	101	423	110	458	357	459	K07712	two-component system, NtrC family, nitrogen regulation responseregulator GlnG	ko02020	Two-component system	N/A	156	COG2204
/gene_family="395"	gur:Gura_0085	3e-60	39	235	599	42	414	83	437	380	452	K02481	two-component system, NtrC family, response regulator	N/A	N/A	N/A	156	COG2204
/gene_family="395"	aba:Acid345_1394	5e-58	38	228	580	106	416	124	439	317	450	K13599	two-component system, NtrC family, nitrogen regulation responseregulator NtrX	ko02020	Two-component system	N/A	156	COG2204
/gene_family="395"	adg:Adeg_0173	5e-58	45	228	580	126	414	146	447	304	463	K07714	two-component system, NtrC family, response regulator AtoC	ko02020	Two-component system	N/A	156	COG2204
/gene_family="395"	tye:THEYE_A1703	8e-58	42	227	578	107	420	176	494	323	511	K02584	Nif-specific regulatory protein	ko02020	Two-component system	N/A	N/A	COG3604
/gene_family="395"	dpr:Despr_2471	8e-58	53	227	578	126	346	140	360	221	460	K02667	two-component system, NtrC family, response regulator PilR	ko02020	Two-component system	N/A	156	COG2204
/gene_family="395"	ank:AnaeK_0445	1e-57	45	226	577	126	416	173	464	294	481	K07713	two-component system, NtrC family, response regulator HydG	ko02020	Two-component system	N/A	156	COG2204
/gene_family="395"	pmx:PERMA_1491	3e-57	37	225	573	94	421	100	438	342	442	K07715	two-component system, NtrC family, response regulator YfhA	ko02020	Two-component system	N/A	156	COG2204
/gene_family="839"	abm:ABSDF1595	2e-65	100	249	636	1	126	1	126	126	126	K01633	dihydroneopterin aldolase	ko00790	Folate biosynthesis	EC:4.1.2.25	4150	COG1539
/gene_family="568"	abb:ABBFA_003048	0	88	761	1965	1	452	1	452	452	452	K03299	gluconate:H+ symporter, GntP family	N/A	N/A	N/A	N/A	COG2610
/gene_family="568"	bpm:BURPS1710b_3440	0	73	643	1659	1	452	1	453	453	453	K06155	Gnt-I system high-affinity gluconate transporter	N/A	N/A	N/A	N/A	COG2610
/gene_family="2664"	abb:ABBFA_002305	5e-87	93	322	824	1	182	1	182	182	182	K09774	lipopolysaccharide export system protein LptA	N/A	N/A	N/A	N/A	COG1934
/gene_family="3509"	abc:ACICU_03331	0	97	880	2273	1	447	1	447	447	447	K01484	succinylarginine dihydrolase	ko00330	Arginine and proline metabolism	EC:3.5.3.23	9015	COG3724
/gene_family="2189"	abb:ABBFA_003313	8e-56	100	217	553	1	112	1	112	112	112	K04752	nitrogen regulatory protein P-II 2	N/A	N/A	N/A	N/A	COG0347
/gene_family="1809"	cts:Ctha_2721	3e-05	26	50.4	119	1	80	1	80	80	201	K03577	TetR/AcrR family transcriptional regulator, acrAB operon repressor	N/A	N/A	N/A	N/A	COG1309
/gene_family="3545"	abc:ACICU_00337	0	94	1026	2653	1	555	1	555	555	555	K03631	DNA repair protein RecN (Recombination protein N)	N/A	N/A	N/A	N/A	COG0497
/gene_family="3294"	abc:ACICU_02288	0	100	1738	4502	1	868	1	868	868	868	K01256	aminopeptidase N	ko00480	Glutathione metabolism	EC:3.4.11.2	4179	COG0308
/gene_family="2767"	abb:ABBFA_001608	1e-164	94	580	1494	1	306	1	306	306	306	K03381	catechol 1,2-dioxygenase	ko00361	Chlorocyclohexane and chlorobenzene degradation	EC:1.13.11.1	18576	N/A
/gene_family="2767"	abb:ABBFA_001608	1e-164	94	580	1494	1	306	1	306	306	306	K03381	catechol 1,2-dioxygenase	ko00362	Benzoate degradation	EC:1.13.11.1	18576	N/A
/gene_family="2767"	abb:ABBFA_001608	1e-164	94	580	1494	1	306	1	306	306	306	K03381	catechol 1,2-dioxygenase	ko00364	Fluorobenzoate degradation	EC:1.13.11.1	18576	N/A
/gene_family="2767"	abb:ABBFA_001608	1e-164	94	580	1494	1	306	1	306	306	306	K03381	catechol 1,2-dioxygenase	ko00623	Toluene degradation	EC:1.13.11.1	18576	N/A
/gene_family="4407"	maq:Maqu_2012	6e-54	35	215	548	560	906	256	582	349	582	K07278	outer membrane protein	N/A	N/A	N/A	N/A	COG0729
/gene_family="1672"	aby:ABAYE0359	0	97	862	2227	1	451	11	461	451	461	K01362	lactocepin	N/A	N/A	N/A	N/A	COG1404;COG1506
/gene_family="1672"	swd:Swoo_2373	1e-26	29	123	309	57	447	40	408	425	628	K14645
/gene_family="1672"	bld:BLi01109	1e-18	28	97.1	240	67	423	28	357	376	379	K01342	subtilisin	N/A	N/A	EC:3.4.21.62	4291	COG1404
/gene_family="587"	abc:ACICU_00709	3e-98	100	359	921	1	183	1	183	183	183	K00330	NADH dehydrogenase I subunit A	ko00190	Oxidative phosphorylation	EC:1.6.5.3	8137	COG0838
/gene_family="764"	abc:ACICU_03037	2e-98	93	360	923	1	192	1	192	192	192	K05520	protease I	N/A	N/A	EC:3.2.-.-	N/A	COG0693
/gene_family="764"	abm:ABSDF0676	8e-98	92	358	918	1	192	1	192	192	192	K01567	N-sulfoglucosamine sulfohydrolase	N/A	N/A	N/A	N/A	N/A
/gene_family="1408"	abb:ABBFA_001556	1e-153	95	543	1399	1	285	1	285	285	285	K01627	2-dehydro-3-deoxyphosphooctonate aldolase (KDO 8-P synthase)	ko00540	Lipopolysaccharide biosynthesis	EC:2.5.1.55	8676	COG2877
/gene_family="2555"	abb:ABBFA_001130	1e-173	100	609	1570	1	311	1	311	311	311	K09687	antibiotic transport system ATP-binding protein	ko02010	ABC transporters	N/A	N/A	COG1131
/gene_family="3334"	abb:ABBFA_002403	0	98	1705	4416	1	878	6	883	878	883	K01872	alanyl-tRNA synthetase	ko00970	Aminoacyl-tRNA biosynthesis	EC:6.1.1.7	4813	COG0013
/gene_family="178"	aby:ABAYE2663	0	89	1834	4751	1	1071	1	1071	1071	1071	K01238	myrosinase	N/A	N/A	N/A	N/A	N/A
/gene_family="178"	mct:MCR_1003	2e-99	63	367	941	73	359	93	378	287	819	K08307	membrane-bound lytic murein transglycosylase D	N/A	N/A	EC:3.2.1.-	N/A	COG0741
/gene_family="3704"	mbr:MONBRDRAFT_31124	7e-10	27	66.6	161	7	118	1428	1539	112	1670	K10610	DNA damage-binding protein 1	ko03420	Nucleotide excision repair	N/A	N/A	N/A
/gene_family="3704"	mbr:MONBRDRAFT_31124	7e-10	27	66.6	161	7	118	1428	1539	112	1670	K10610	DNA damage-binding protein 1	ko04120	Ubiquitin mediated proteolysis	N/A	N/A	N/A
/gene_family="58"	abc:ACICU_02325	0	88	678	1750	1	399	1	399	399	399	K08156	MFS transporter, DHA1 family, arabinose polymer transporter	N/A	N/A	N/A	N/A	COG2814
/gene_family="2715"	abb:ABBFA_002018	1e-82	100	306	784	1	139	1	139	139	139	K07305	peptide-methionine (R)-S-oxide reductase	N/A	N/A	EC:1.8.4.12	33743	COG0229
/gene_family="2210"	abc:ACICU_00497	2e-91	100	336	861	1	170	1	170	170	170	K00851	gluconokinase	ko00030	Pentose phosphate pathway	EC:2.7.1.12	46316	COG3265
/gene_family="3498"	abb:ABBFA_000411	1e-106	90	388	996	1	226	1	226	226	226	K02067	putative ABC transport system substrate-binding protein	N/A	N/A	N/A	N/A	COG1463
/gene_family="1648"	abc:ACICU_00665	0	95	736	1899	1	377	1	377	377	377	K13795	citrate/tricarballylate utilization protein	N/A	N/A	N/A	N/A	N/A
/gene_family="3949"	abb:ABBFA_002118	0	96	754	1947	1	390	1	390	390	390	K00253	isovaleryl-CoA dehydrogenase	ko00280	Valine, leucine and isoleucine degradation	EC:1.3.99.10	8470	COG1960
/gene_family="861"	abb:ABBFA_001370	6e-52	88	204	520	1	119	1	119	119	119	K01826	5-carboxymethyl-2-hydroxymuconate isomerase	ko00350	Tyrosine metabolism	EC:5.3.3.10	8704	COG3232
/gene_family="861"	abb:ABBFA_001370	6e-52	88	204	520	1	119	1	119	119	119	K01826	5-carboxymethyl-2-hydroxymuconate isomerase	ko00362	Benzoate degradation	EC:5.3.3.10	8704	COG3232
/gene_family="1398"	abc:ACICU_03161	0	100	691	1783	1	345	1	345	345	345	K07568	S-adenosylmethionine:tRNA ribosyltransferase-isomerase	N/A	N/A	EC:5.-.-.-	N/A	COG0809
/gene_family="4731"	abb:ABBFA_000115	7e-85	91	314	805	1	171	1	171	171	171	K03611	disulfide bond formation protein DsbB	N/A	N/A	N/A	N/A	COG1495
/gene_family="691"	reh:H16_B0734	5e-85	59	316	810	4	263	5	266	262	267	K00224	delta24(24(1))-sterol reductase	ko00351	DDT degradation	N/A	N/A	COG1028
/gene_family="691"	reh:H16_B0734	5e-85	59	316	810	4	263	5	266	262	267	K00224	delta24(24(1))-sterol reductase	ko00361	Chlorocyclohexane and chlorobenzene degradation	N/A	N/A	COG1028
/gene_family="691"	reh:H16_B0734	5e-85	59	316	810	4	263	5	266	262	267	K00224	delta24(24(1))-sterol reductase	ko00624	Polycyclic aromatic hydrocarbon degradation	N/A	N/A	COG1028
/gene_family="691"	reh:H16_B0734	5e-85	59	316	810	4	263	5	266	262	267	K00224	delta24(24(1))-sterol reductase	ko00640	Propanoate metabolism	N/A	N/A	COG1028
/gene_family="691"	atm:ANT_22510	9e-36	36	152	385	1	262	1	260	263	263	K00059	3-oxoacyl-[acyl-carrier protein] reductase	ko00061	Fatty acid biosynthesis	EC:1.1.1.100	4316	COG1028
/gene_family="691"	atm:ANT_22510	9e-36	36	152	385	1	262	1	260	263	263	K00059	3-oxoacyl-[acyl-carrier protein] reductase	ko01040	Biosynthesis of unsaturated fatty acids	EC:1.1.1.100	4316	COG1028
/gene_family="691"	nph:NP1294A	8e-30	29	133	334	1	259	1	257	265	262	K00100	1-deoxy-D-xylulose-5-phosphate reductoisomerase	ko00051	Fructose and mannose metabolism	N/A	N/A	COG0111;COG0677;COG0743;COG1063
/gene_family="691"	nph:NP1294A	8e-30	29	133	334	1	259	1	257	265	262	K00100	1-deoxy-D-xylulose-5-phosphate reductoisomerase	ko00363	Bisphenol degradation	N/A	N/A	COG0111;COG0677;COG0743;COG1063
/gene_family="691"	nph:NP1294A	8e-30	29	133	334	1	259	1	257	265	262	K00100	1-deoxy-D-xylulose-5-phosphate reductoisomerase	ko00591	Linoleic acid metabolism	N/A	N/A	COG0111;COG0677;COG0743;COG1063
/gene_family="691"	nph:NP1294A	8e-30	29	133	334	1	259	1	257	265	262	K00100	1-deoxy-D-xylulose-5-phosphate reductoisomerase	ko00625	Chloroalkane and chloroalkene degradation	N/A	N/A	COG0111;COG0677;COG0743;COG1063
/gene_family="691"	nph:NP1294A	8e-30	29	133	334	1	259	1	257	265	262	K00100	1-deoxy-D-xylulose-5-phosphate reductoisomerase	ko00650	Butanoate metabolism	N/A	N/A	COG0111;COG0677;COG0743;COG1063
/gene_family="691"	bxe:Bxe_C0610	1e-29	31	132	332	1	259	1	255	259	286	K00540	formate acetyltransferase activating enzyme	N/A	N/A	N/A	N/A	N/A
/gene_family="691"	hma:rrnAC2741	3e-28	28	127	320	1	259	1	256	259	260	K00034	glucose 1-dehydrogenase	ko00030	Pentose phosphate pathway	EC:1.1.1.47	47936	COG1028
/gene_family="4593"	abb:ABBFA_001481	1e-149	100	531	1367	1	262	1	262	262	262	K00677	UDP-N-acetylglucosamine acyltransferase	ko00540	Lipopolysaccharide biosynthesis	EC:2.3.1.129	8780	COG1043
/gene_family="1528"	abc:ACICU_03413	1e-122	65	442	1136	61	402	63	405	343	405	K15727
/gene_family="3612"	abb:ABBFA_001969	0	100	657	1694	1	329	1	329	329	329	K01012	biotin synthetase	ko00780	Biotin metabolism	EC:2.8.1.6	4076	COG0502
/gene_family="3702"	abc:ACICU_01567	1e-73	100	276	707	1	135	1	135	135	135	K07397	putative redox protein	N/A	N/A	N/A	N/A	COG1765
/gene_family="1399"	abc:ACICU_00357	0	88	1565	4053	21	945	21	945	925	945	K05559	multicomponent K+:H+ antiporter subunit A	N/A	N/A	N/A	N/A	COG1009
/gene_family="67"	aby:ABAYE1643	0	99	656	1693	1	334	1	334	334	334	K00924	phosphatidylinositol-4-phosphate 3-kinase	N/A	N/A	N/A	N/A	COG0515;COG1493
/gene_family="67"	abo:ABO_0350	1e-73	43	279	713	5	325	6	327	322	334	K00847	fructokinase	ko00051	Fructose and mannose metabolism	EC:2.7.1.4	8865	COG0524
/gene_family="67"	abo:ABO_0350	1e-73	43	279	713	5	325	6	327	322	334	K00847	fructokinase	ko00500	Starch and sucrose metabolism	EC:2.7.1.4	8865	COG0524
/gene_family="67"	abo:ABO_0350	1e-73	43	279	713	5	325	6	327	322	334	K00847	fructokinase	ko00520	Amino sugar and nucleotide sugar metabolism	EC:2.7.1.4	8865	COG0524
/gene_family="67"	par:Psyc_1910	8e-71	44	270	689	5	322	3	329	328	339	K00852	ribokinase	ko00030	Pentose phosphate pathway	EC:2.7.1.15	4747	COG0524
/gene_family="67"	bbt:BBta_0036	2e-42	35	176	445	2	316	4	317	318	333	K00856	adenosine kinase	ko00230	Purine metabolism	EC:2.7.1.20	4001	COG0524
/gene_family="813"	gvi:glr2986	4e-31	33	137	346	1	246	1	245	247	294	K05817	LysR family transcriptional regulator, hca operon transcriptionalactivator	N/A	N/A	N/A	N/A	COG0583
/gene_family="694"	abm:ABSDF0498	1e-135	94	482	1240	51	298	13	260	248	260	K06889	hemoglobin	N/A	N/A	N/A	N/A	COG1073
/gene_family="3134"	aci:ACIAD0291	2e-34	68	146	368	3	107	4	108	105	108	K03746	DNA-binding protein H-NS	N/A	N/A	N/A	N/A	COG2916
/gene_family="2160"	abb:ABBFA_003017	0	100	654	1686	1	329	1	329	329	329	K02340	DNA polymerase III subunit delta	ko00230	Purine metabolism	EC:2.7.7.7	3887	COG1466
/gene_family="2160"	abb:ABBFA_003017	0	100	654	1686	1	329	1	329	329	329	K02340	DNA polymerase III subunit delta	ko00240	Pyrimidine metabolism	EC:2.7.7.7	3887	COG1466
/gene_family="2160"	abb:ABBFA_003017	0	100	654	1686	1	329	1	329	329	329	K02340	DNA polymerase III subunit delta	ko03030	DNA replication	EC:2.7.7.7	3887	COG1466
/gene_family="2160"	abb:ABBFA_003017	0	100	654	1686	1	329	1	329	329	329	K02340	DNA polymerase III subunit delta	ko03430	Mismatch repair	EC:2.7.7.7	3887	COG1466
/gene_family="2160"	abb:ABBFA_003017	0	100	654	1686	1	329	1	329	329	329	K02340	DNA polymerase III subunit delta	ko03440	Homologous recombination	EC:2.7.7.7	3887	COG1466
/gene_family="3852"	abc:ACICU_00987	1e-140	100	500	1287	1	247	1	247	247	263	K03616	electron transport complex protein RnfB	N/A	N/A	N/A	N/A	COG2878
/gene_family="2714"	pag:PLES_03951	7e-08	25	60.8	146	155	307	17	181	167	299	K03295	cation efflux system protein, CDF family	N/A	N/A	N/A	N/A	COG1230;COG0053
/gene_family="2714"	har:HEAR1592	1e-06	28	57	136	21	180	4	169	177	744	K01534	Cd2+/Zn2+-exporting ATPase	N/A	N/A	EC:3.6.3.3;3.6.3.5	0008551;0016463	COG2217
/gene_family="1806"	abc:ACICU_01413	0	98	1126	2913	1	564	1	564	564	564	K00666	fatty-acyl-CoA synthase	N/A	N/A	EC:6.2.1.-	N/A	N/A
/gene_family="3595"	abm:ABSDF3401	1e-163	91	576	1485	1	325	1	325	325	325	K00344	NADPH2:quinone reductase	N/A	N/A	EC:1.6.5.5	3960	COG0604
/gene_family="3595"	cfa:478159	6e-36	33	154	388	1	295	36	336	303	367	K07512	mitochondrial trans-2-enoyl-CoA reductase	ko00062	Fatty acid elongation in mitochondria	EC:1.3.1.38	19166	N/A
/gene_family="3835"	abc:ACICU_00725	1e-143	100	511	1316	1	253	1	253	253	253	K00528	ferredoxin--NADP+ reductase	N/A	N/A	EC:1.18.1.2	0004324;0015039	COG1018
/gene_family="47"	xac:XAC3709	8e-51	55	201	512	4	186	2	189	188	189	K03809	Trp repressor binding protein	N/A	N/A	N/A	N/A	COG0655
/gene_family="1711"	sus:Acid_5624	1e-10	26	67.8	164	3	145	496	630	143	637	K03322	manganese transport protein	N/A	N/A	N/A	N/A	COG1914
/gene_family="1711"	ftn:FTN_0085	4e-10	31	65.9	159	2	145	149	275	144	278	K06149	universal stress protein A	N/A	N/A	N/A	N/A	COG0589
/gene_family="110"	abb:ABBFA_003021	1e-148	100	526	1355	1	267	22	288	267	288	K00208	enoyl-[acyl-carrier protein] reductase I	ko00061	Fatty acid biosynthesis	EC:1.3.1.9	4318	COG0623
/gene_family="232"	abc:ACICU_02338	0	95	1633	4229	1	884	1	884	884	884	K07646	two-component system, OmpR family, sensor histidine kinase KdpD	ko02020	Two-component system	EC:2.7.13.3	155	COG2205
/gene_family="2446"	abb:ABBFA_002860	0	100	1226	3172	1	595	1	595	595	595	K13378	NADH dehydrogenase I subunit C/D	ko00190	Oxidative phosphorylation	EC:1.6.5.3	8137	COG0649;COG0852
/gene_family="2587"	abb:ABBFA_002963	4e-51	100	202	513	1	102	1	102	102	119	K02887	large subunit ribosomal protein L20	ko03010	Ribosome	N/A	9282	COG0292
/gene_family="1713"	abb:ABBFA_002800	1e-132	94	473	1217	1	255	9	263	255	263	K05896	segregation and condensation protein A	N/A	N/A	N/A	N/A	COG1354
/gene_family="261"	abb:ABBFA_000299	1e-157	89	555	1430	1	318	1	318	318	318	K03295	cation efflux system protein, CDF family	N/A	N/A	N/A	N/A	COG1230;COG0053
/gene_family="2749"	bts:Btus_0650	6e-06	23	53.9	128	95	257	99	259	165	271	K02497	HemX protein	N/A	N/A	N/A	N/A	COG0755
/gene_family="1000"	swp:swp_3158	0.0001	34	48.1	113	51	138	41	118	89	131	K03972	phage shock protein E	N/A	N/A	N/A	N/A	COG0607
/gene_family="1000"	cbc:CbuK_1251	0.0002	29	47.8	112	46	144	6	93	99	107	K02439	thiosulfate sulfurtransferase	N/A	N/A	EC:2.8.1.1	4792	COG0607
/gene_family="1000"	bpf:BpOF4_13440	0.0003	32	47	110	50	143	374	456	97	471	K01069	hydroxyacylglutathione hydrolase	ko00620	Pyruvate metabolism	EC:3.1.2.6	4416	COG0491
/gene_family="1694"	mms:mma_2321	8e-15	40	83.6	205	45	150	48	151	106	286	K01432	arylformamidase	ko00380	Tryptophan metabolism	EC:3.5.1.9	4061	N/A
/gene_family="1694"	mms:mma_2321	8e-15	40	83.6	205	45	150	48	151	106	286	K01432	arylformamidase	ko00630	Glyoxylate and dicarboxylate metabolism	EC:3.5.1.9	4061	N/A
/gene_family="1694"	bra:BRADO4633	3e-14	32	81.6	200	36	217	72	252	190	328	K01046	triacylglycerol lipase	ko00561	Glycerolipid metabolism	EC:3.1.1.3	4806	COG1075
/gene_family="1724"	abc:ACICU_03079	1e-158	100	559	1441	1	274	1	274	274	274	K10563	formamidopyrimidine-DNA glycosylase	ko03410	Base excision repair	EC:3.2.2.23;4.2.99.18	8534	COG0266
/gene_family="284"	aby:ABAYE0746	0	89	820	2118	1	484	2	485	484	485	K03287	outer membrane factor, OMF family	N/A	N/A	N/A	N/A	COG1538
/gene_family="284"	rta:Rta_13520	3e-75	40	285	729	38	463	1091	1513	430	1525	K03296	hydrophobic/amphiphilic exporter-1 (mainly G- bacteria), HAE1 family	N/A	N/A	N/A	N/A	COG0841
/gene_family="284"	eca:ECA3446	1e-63	36	246	629	51	463	42	458	417	467	K08721	multidrug resistance outer membrane protein OprJ	N/A	N/A	N/A	N/A	COG1538
/gene_family="284"	ecl:EcolC_3074	5e-57	32	224	572	38	463	31	457	434	457	K07796	Cu(I)/Ag(I) efflux system outer membrane protein CusC	ko02020	Two-component system	N/A	N/A	COG1538
/gene_family="325"	cps:CPS_3610	4e-37	31	157	398	10	298	5	296	293	302	K10918	LysR family transcriptional regulator, transcriptional activatorAphB	ko05111	Vibrio cholerae pathogenic cycle	N/A	N/A	COG0583
/gene_family="4277"	abb:ABBFA_000446	3e-65	100	248	634	1	131	1	131	131	131	K02994	small subunit ribosomal protein S8	ko03010	Ribosome	N/A	9283	COG0096
/gene_family="698"	afu:AF0367	3e-13	25	79.3	194	223	398	224	397	177	397	K08177	MFS transporter, OFA family, oxalate/formate antiporter	N/A	N/A	N/A	N/A	COG0477
/gene_family="698"	rno:287451	4e-11	24	72	175	154	394	153	395	250	428	K08189	MFS transporter, MCP family, solute carrier family 16(monocarboxylic acid transporters), member 13	N/A	N/A	N/A	N/A	N/A
/gene_family="698"	xla:444553	7e-08	25	61.2	147	152	401	156	437	283	460	K11810	MFS transporter, MCP family, solute carrier family 16(monocarboxylic acid transporters), member 12	N/A	N/A	N/A	N/A	N/A
/gene_family="698"	mmu:216867	7e-08	22	61.2	147	155	392	155	399	247	447	K08188	MFS transporter, MCP family, solute carrier family 16(monocarboxylic acid transporters), member 11	N/A	N/A	N/A	N/A	N/A
/gene_family="698"	bcy:Bcer98_3390	2e-07	26	60.1	144	217	401	199	384	195	389	K02575	MFS transporter, NNP family, nitrate/nitrite transporter	N/A	N/A	N/A	N/A	COG2223
/gene_family="575"	abb:ABBFA_001941	1e-81	89	304	778	1	178	1	178	178	178	K09912	hypothetical protein	N/A	N/A	N/A	N/A	COG3122
/gene_family="2667"	mmw:Mmwyl1_3248	2e-05	35	50.1	118	1	92	1	87	92	115	K07236	tRNA 2-thiouridine synthesizing protein C	ko04122	Sulfur relay system	N/A	N/A	COG2923
/gene_family="3926"	abb:ABBFA_002618	1e-137	86	488	1257	1	302	1	302	302	302	K04761	LysR family transcriptional regulator, hydrogen peroxide-induciblegenes activator	N/A	N/A	N/A	N/A	COG0583
/gene_family="1691"	ctc:CTC00838	1e-76	37	290	741	4	411	6	418	414	419	K00754	glycoprotein 3-alpha-L-fucosyltransferase	ko00051	Fructose and mannose metabolism	N/A	N/A	COG0438;COG0463
/gene_family="1691"	btl:BALH_4735	2e-61	36	239	609	47	416	65	433	371	433	K00786	beta-galactosamide-alpha-2,3-sialyltransferase	N/A	N/A	N/A	N/A	N/A
/gene_family="1691"	aac:Aaci_2535	9e-30	30	134	336	29	320	25	313	298	410	K11936	biofilm PGA synthesis N-glycosyltransferase PgaC	N/A	N/A	EC:2.4.-.-	N/A	COG1215
/gene_family="1691"	tnr:Thena_0183	3e-27	30	125	315	38	317	53	335	286	448	K03429	1,2-diacylglycerol 3-glucosyltransferase	ko00561	Glycerolipid metabolism	EC:2.4.1.157	47228	N/A
/gene_family="2782"	abc:ACICU_01195	0	98	1541	3990	1	823	1	823	823	823	K01533	Cu2+-exporting ATPase	N/A	N/A	EC:3.6.3.4	4008	COG2217
/gene_family="1913"	pcr:Pcryo_1949	3e-82	47	307	787	1	332	1	329	332	335	K01843	lysine 2,3-aminomutase	ko00310	Lysine degradation	EC:5.4.3.2	50066	COG1509
/gene_family="1873"	bpm:BURPS1710b_A2293	4e-38	44	159	403	11	195	57	241	185	247	K00356	NADH dehydrogenase	ko00190	Oxidative phosphorylation	EC:1.6.99.3	3954	COG1252
/gene_family="1873"	sco:SCP1.242c	2e-06	23	54.7	130	6	170	26	183	168	214	K09017	TetR/AcrR family transcriptional regulator	N/A	N/A	N/A	N/A	COG1309
/gene_family="1873"	dsa:Desal_1343	8e-06	23	52.8	125	2	185	4	187	190	205	K03577	TetR/AcrR family transcriptional regulator, acrAB operon repressor	N/A	N/A	N/A	N/A	COG1309
/gene_family="1873"	bha:BH3415	0.0007	25	46.2	108	1	122	1	138	141	546	K03885	NADH dehydrogenase	ko00190	Oxidative phosphorylation	EC:1.6.99.3	3954	COG1252
/gene_family="630"	abb:ABBFA_002799	1e-114	100	414	1063	1	205	1	205	205	205	K07566	putative translation factor	N/A	N/A	N/A	N/A	COG0009
/gene_family="2963"	abc:ACICU_02793	1e-116	90	419	1078	1	237	1	237	237	237	K03584	DNA repair protein RecO (recombination protein O)	ko03440	Homologous recombination	N/A	N/A	COG1381
/gene_family="1623"	abc:ACICU_00838	0	95	908	2347	1	472	1	472	472	472	K15778
/gene_family="1623"	aav:Aave_2822	3e-64	33	248	634	11	466	31	480	460	486	K01840	phosphomannomutase	ko00051	Fructose and mannose metabolism	EC:5.4.2.8	4615	COG1109
/gene_family="1623"	aav:Aave_2822	3e-64	33	248	634	11	466	31	480	460	486	K01840	phosphomannomutase	ko00520	Amino sugar and nucleotide sugar metabolism	EC:5.4.2.8	4615	COG1109
/gene_family="27"	abc:ACICU_00072	7e-76	94	284	726	1	142	1	142	142	142	K01104	protein-tyrosine phosphatase	N/A	N/A	EC:3.1.3.48	4725	COG0394;COG2365
/gene_family="1965"	abb:ABBFA_003469	1e-131	100	468	1205	1	238	1	238	238	238	K00989	ribonuclease PH	N/A	N/A	EC:2.7.7.56	9022	COG0689
/gene_family="3267"	abb:ABBFA_002579	0	98	1542	3993	1	809	1	809	809	809	K01338	ATP-dependent Lon protease	ko04112	Cell cycle - Caulobacter	EC:3.4.21.53	8846	COG0466
/gene_family="2323"	abc:ACICU_01454	5e-50	74	198	503	1	143	1	143	143	143	K06518	holin-like protein	N/A	N/A	N/A	N/A	COG1380
/gene_family="1500"	bph:Bphy_3241	9e-34	49	144	363	1	143	1	143	143	144	K00088	IMP dehydrogenase	ko00230	Purine metabolism	EC:1.1.1.205	3938	COG0516;COG0517
/gene_family="1500"	bph:Bphy_3241	9e-34	49	144	363	1	143	1	143	143	144	K00088	IMP dehydrogenase	ko00983	Drug metabolism - other enzymes	EC:1.1.1.205	3938	COG0516;COG0517
/gene_family="1500"	hor:Hore_00940	1e-14	36	80.9	198	7	131	2	121	126	262	K04767	acetoin utilization protein AcuB	N/A	N/A	N/A	N/A	COG0517
/gene_family="1500"	cts:Ctha_1748	2e-13	32	76.6	187	2	139	171	308	143	649	K07182	CBS domain-containing protein	N/A	N/A	N/A	N/A	COG2905
/gene_family="1500"	pai:PAE1873	3e-12	36	73.2	178	16	140	11	130	127	142	K06213	magnesium transporter	N/A	N/A	N/A	N/A	COG2239
/gene_family="475"	abb:ABBFA_000685	0	96	638	1645	1	346	1	346	346	346	K03569	rod shape-determining protein MreB and related proteins	N/A	N/A	N/A	N/A	COG1077
/gene_family="2527"	abn:AB57_3911	0	98	1155	2989	1	595	15	609	595	609	K01687	dihydroxy-acid dehydratase	ko00290	Valine, leucine and isoleucine biosynthesis	EC:4.2.1.9	4160	COG0129
/gene_family="2527"	abn:AB57_3911	0	98	1155	2989	1	595	15	609	595	609	K01687	dihydroxy-acid dehydratase	ko00770	Pantothenate and CoA biosynthesis	EC:4.2.1.9	4160	COG0129
/gene_family="3553"	abb:ABBFA_002951	1e-136	94	487	1254	1	276	1	276	276	276	K00286	pyrroline-5-carboxylate reductase	ko00330	Arginine and proline metabolism	EC:1.5.1.2	4735	COG0345
/gene_family="1534"	abc:ACICU_00912	0	97	789	2038	1	403	1	403	403	403	K00529	ferredoxin--NAD+ reductase	ko00071	Fatty acid metabolism	EC:1.18.1.3	8860	COG0446
/gene_family="1534"	abc:ACICU_00912	0	97	789	2038	1	403	1	403	403	403	K00529	ferredoxin--NAD+ reductase	ko00360	Phenylalanine metabolism	EC:1.18.1.3	8860	COG0446
/gene_family="391"	abb:ABBFA_001894	7e-66	91	251	640	1	140	1	140	140	140	K03559	biopolymer transport protein ExbD	N/A	N/A	N/A	N/A	COG0848
/gene_family="2138"	abc:ACICU_01740	0	97	683	1763	1	352	1	352	352	352	K00004	(R,R)-butanediol dehydrogenase / diacetyl reductase	ko00650	Butanoate metabolism	EC:1.1.1.4;1.1.1.303	721	COG1063
/gene_family="2471"	ent:Ent638_0731	2e-09	30	63.5	153	1	149	1	129	151	232	K06079	copper homeostasis protein (lipoprotein)	N/A	N/A	N/A	N/A	COG3015
/gene_family="3309"	aby:ABAYE3100	0	100	793	2049	1	391	1	391	391	391	K00540	formate acetyltransferase activating enzyme	N/A	N/A	N/A	N/A	N/A
/gene_family="3309"	bat:BAS0641	6e-34	30	147	372	1	380	1	350	399	350	K00100	1-deoxy-D-xylulose-5-phosphate reductoisomerase	ko00051	Fructose and mannose metabolism	N/A	N/A	COG0111;COG0677;COG0743;COG1063
/gene_family="3309"	bat:BAS0641	6e-34	30	147	372	1	380	1	350	399	350	K00100	1-deoxy-D-xylulose-5-phosphate reductoisomerase	ko00363	Bisphenol degradation	N/A	N/A	COG0111;COG0677;COG0743;COG1063
/gene_family="3309"	bat:BAS0641	6e-34	30	147	372	1	380	1	350	399	350	K00100	1-deoxy-D-xylulose-5-phosphate reductoisomerase	ko00591	Linoleic acid metabolism	N/A	N/A	COG0111;COG0677;COG0743;COG1063
/gene_family="3309"	bat:BAS0641	6e-34	30	147	372	1	380	1	350	399	350	K00100	1-deoxy-D-xylulose-5-phosphate reductoisomerase	ko00625	Chloroalkane and chloroalkene degradation	N/A	N/A	COG0111;COG0677;COG0743;COG1063
/gene_family="3309"	bat:BAS0641	6e-34	30	147	372	1	380	1	350	399	350	K00100	1-deoxy-D-xylulose-5-phosphate reductoisomerase	ko00650	Butanoate metabolism	N/A	N/A	COG0111;COG0677;COG0743;COG1063
/gene_family="3309"	btl:BALH_0616	7e-34	30	147	371	1	380	4	353	399	353	K00001	alcohol dehydrogenase	ko00010	Glycolysis / Gluconeogenesis	EC:1.1.1.1	0004022;0004023;0004024;0004025	COG0604;COG1062;COG1064;COG1454
/gene_family="3309"	btl:BALH_0616	7e-34	30	147	371	1	380	4	353	399	353	K00001	alcohol dehydrogenase	ko00071	Fatty acid metabolism	EC:1.1.1.1	0004022;0004023;0004024;0004025	COG0604;COG1062;COG1064;COG1454
/gene_family="3309"	btl:BALH_0616	7e-34	30	147	371	1	380	4	353	399	353	K00001	alcohol dehydrogenase	ko00350	Tyrosine metabolism	EC:1.1.1.1	0004022;0004023;0004024;0004025	COG0604;COG1062;COG1064;COG1454
/gene_family="3309"	btl:BALH_0616	7e-34	30	147	371	1	380	4	353	399	353	K00001	alcohol dehydrogenase	ko00625	Chloroalkane and chloroalkene degradation	EC:1.1.1.1	0004022;0004023;0004024;0004025	COG0604;COG1062;COG1064;COG1454
/gene_family="3309"	btl:BALH_0616	7e-34	30	147	371	1	380	4	353	399	353	K00001	alcohol dehydrogenase	ko00626	Naphthalene degradation	EC:1.1.1.1	0004022;0004023;0004024;0004025	COG0604;COG1062;COG1064;COG1454
/gene_family="3309"	btl:BALH_0616	7e-34	30	147	371	1	380	4	353	399	353	K00001	alcohol dehydrogenase	ko00830	Retinol metabolism	EC:1.1.1.1	0004022;0004023;0004024;0004025	COG0604;COG1062;COG1064;COG1454
/gene_family="3309"	btl:BALH_0616	7e-34	30	147	371	1	380	4	353	399	353	K00001	alcohol dehydrogenase	ko00980	Metabolism of xenobiotics by cytochrome P450	EC:1.1.1.1	0004022;0004023;0004024;0004025	COG0604;COG1062;COG1064;COG1454
/gene_family="3309"	btl:BALH_0616	7e-34	30	147	371	1	380	4	353	399	353	K00001	alcohol dehydrogenase	ko00982	Drug metabolism - cytochrome P450	EC:1.1.1.1	0004022;0004023;0004024;0004025	COG0604;COG1062;COG1064;COG1454
/gene_family="3309"	bce:BC0668	7e-34	30	147	371	1	380	1	350	399	350	K00004	(R,R)-butanediol dehydrogenase / diacetyl reductase	ko00650	Butanoate metabolism	EC:1.1.1.4;1.1.1.303	721	COG1063
/gene_family="3309"	bur:Bcep18194_B3148	6e-31	29	137	346	14	379	17	351	378	373	K00008	L-iditol 2-dehydrogenase	ko00051	Fructose and mannose metabolism	EC:1.1.1.14	3939	COG1063
/gene_family="3309"	mop:Mesop_2886	2e-27	28	125	315	1	377	1	341	395	344	K00098	L-idonate 5-dehydrogenase	N/A	N/A	EC:1.1.1.264	50572	COG1063
/gene_family="2356"	eta:ETA_02940	7e-21	21	105	262	16	646	6	624	651	652	K03468	putative efflux transporter, PET family	N/A	N/A	N/A	N/A	COG1289
/gene_family="3005"	abc:ACICU_00309	0	94	846	2185	1	474	1	474	474	474	K07084	mannosyl-3-phosphoglycerate phosphatase	N/A	N/A	N/A	N/A	COG2056
/gene_family="3033"	abb:ABBFA_000739	1e-127	100	455	1171	1	231	1	231	231	231	K03634	outer membrane lipoprotein carrier protein	N/A	N/A	N/A	N/A	COG2834
/gene_family="692"	tml:GSTUM_00002325001	2e-05	24	53.5	127	73	262	85	281	198	1545	K12232	E3 ubiquitin-protein ligase HECTD2	N/A	N/A	EC:6.3.2.19	N/A	N/A
/gene_family="186"	abc:ACICU_03382	1e-133	80	477	1228	1	325	1	325	325	360	K06872	Sep-tRNA:Cys-tRNA synthetase	N/A	N/A	N/A	N/A	COG1512
/gene_family="3105"	abc:ACICU_02660	0	94	852	2202	1	457	1	457	457	457	K00836	diaminobutyrate-2-oxoglutarate transaminase	ko00260	Glycine, serine and threonine metabolism	EC:2.6.1.76	45303	COG0160
/gene_family="911"	abc:ACICU_00396	0	100	819	2115	1	401	1	401	401	401	K07007	putative drug exporter of the RND superfamily	N/A	N/A	N/A	N/A	COG2081
/gene_family="1931"	abc:ACICU_02888	1e-142	100	505	1301	1	260	1	260	260	260	K07124	N-acetylmuramic acid 6-phosphate etherase	N/A	N/A	N/A	N/A	COG0300
/gene_family="3542"	abc:ACICU_02438	0	100	1048	2710	1	522	1	522	522	522	K00140	methylmalonate-semialdehyde dehydrogenase	ko00280	Valine, leucine and isoleucine degradation	EC:1.2.1.27	4491	COG1012
/gene_family="3542"	abc:ACICU_02438	0	100	1048	2710	1	522	1	522	522	522	K00140	methylmalonate-semialdehyde dehydrogenase	ko00562	Inositol phosphate metabolism	EC:1.2.1.27	4491	COG1012
/gene_family="3542"	abc:ACICU_02438	0	100	1048	2710	1	522	1	522	522	522	K00140	methylmalonate-semialdehyde dehydrogenase	ko00640	Propanoate metabolism	EC:1.2.1.27	4491	COG1012
/gene_family="60"	abc:ACICU_00594	0	96	1068	2761	1	542	1	542	542	542	K00666	fatty-acyl-CoA synthase	N/A	N/A	EC:6.2.1.-	N/A	N/A
/gene_family="815"	abc:ACICU_02127	1e-116	99	419	1077	1	209	1	209	209	209	K03752	molybdopterin-guanine dinucleotide biosynthesis protein A	N/A	N/A	N/A	N/A	COG0746
/gene_family="815"	apa:APP7_1956	2e-22	34	108	269	11	199	83	270	190	436	K13818	molybdopterin-guanine dinucleotide biosynthesis protein	N/A	N/A	N/A	N/A	COG0746;COG1763
/gene_family="3769"	krh:KRH_01930	3e-19	27	99	245	64	367	126	428	316	459	K01046	triacylglycerol lipase	ko00561	Glycerolipid metabolism	EC:3.1.1.3	4806	COG1075
/gene_family="3769"	afm:AFUA_3G03890	1e-10	25	70.5	171	66	352	88	380	311	463	K01175	micrococcal nuclease	N/A	N/A	N/A	N/A	N/A
/gene_family="3769"	rha:RHA1_ro06995	7e-06	25	54.7	130	40	367	33	349	345	377	K01066	esterase / lipase	ko00363	Bisphenol degradation	EC:3.1.1.-	16298	COG0657
/gene_family="3769"	rha:RHA1_ro06995	7e-06	25	54.7	130	40	367	33	349	345	377	K01066	esterase / lipase	ko00627	Aminobenzoate degradation	EC:3.1.1.-	16298	COG0657
/gene_family="3769"	rha:RHA1_ro06995	7e-06	25	54.7	130	40	367	33	349	345	377	K01066	esterase / lipase	ko00960	Tropane, piperidine and pyridine alkaloid biosynthesis	EC:3.1.1.-	16298	COG0657
/gene_family="3769"	dra:DR_2248	6e-05	27	51.6	122	18	200	116	277	185	402	K06889	hemoglobin	N/A	N/A	N/A	N/A	COG1073
/gene_family="1435"	abb:ABBFA_001869	0	97	1168	3022	1	619	1	619	619	619	K04044	molecular chaperone HscA	N/A	N/A	N/A	N/A	COG0443
/gene_family="158"	acb:A1S_3402	1e-172	94	605	1559	1	317	1	317	317	317	K01479	formiminoglutamase	ko00340	Histidine metabolism	EC:3.5.3.8	N/A	COG3741
/gene_family="1404"	abc:ACICU_00502	0	100	673	1737	1	339	1	339	339	339	K01207	beta-N-acetylhexosaminidase	ko00520	Amino sugar and nucleotide sugar metabolism	EC:3.2.1.52	4563	COG1472
/gene_family="573"	lma:LmjF24.2030	9e-65	53	249	635	3	256	9	259	256	259	K00022	3-hydroxyacyl-CoA dehydrogenase	ko00062	Fatty acid elongation in mitochondria	EC:1.1.1.35	3857	N/A
/gene_family="573"	lma:LmjF24.2030	9e-65	53	249	635	3	256	9	259	256	259	K00022	3-hydroxyacyl-CoA dehydrogenase	ko00071	Fatty acid metabolism	EC:1.1.1.35	3857	N/A
/gene_family="573"	lma:LmjF24.2030	9e-65	53	249	635	3	256	9	259	256	259	K00022	3-hydroxyacyl-CoA dehydrogenase	ko00280	Valine, leucine and isoleucine degradation	EC:1.1.1.35	3857	N/A
/gene_family="573"	lma:LmjF24.2030	9e-65	53	249	635	3	256	9	259	256	259	K00022	3-hydroxyacyl-CoA dehydrogenase	ko00281	Geraniol degradation	EC:1.1.1.35	3857	N/A
/gene_family="573"	lma:LmjF24.2030	9e-65	53	249	635	3	256	9	259	256	259	K00022	3-hydroxyacyl-CoA dehydrogenase	ko00310	Lysine degradation	EC:1.1.1.35	3857	N/A
/gene_family="573"	lma:LmjF24.2030	9e-65	53	249	635	3	256	9	259	256	259	K00022	3-hydroxyacyl-CoA dehydrogenase	ko00380	Tryptophan metabolism	EC:1.1.1.35	3857	N/A
/gene_family="573"	lma:LmjF24.2030	9e-65	53	249	635	3	256	9	259	256	259	K00022	3-hydroxyacyl-CoA dehydrogenase	ko00650	Butanoate metabolism	EC:1.1.1.35	3857	N/A
/gene_family="573"	lma:LmjF24.2030	9e-65	53	249	635	3	256	9	259	256	259	K00022	3-hydroxyacyl-CoA dehydrogenase	ko00930	Caprolactam degradation	EC:1.1.1.35	3857	N/A
/gene_family="573"	nve:NEMVE_v1g163220	1e-59	53	232	591	25	253	29	257	230	259	K08683	3-hydroxyacyl-CoA dehydrogenase / 3-hydroxy-2-methylbutyryl-CoAdehydrogenase	ko00280	Valine, leucine and isoleucine degradation	EC:1.1.1.35;1.1.1.178	0003857;0047015	N/A
/gene_family="573"	nve:NEMVE_v1g163220	1e-59	53	232	591	25	253	29	257	230	259	K08683	3-hydroxyacyl-CoA dehydrogenase / 3-hydroxy-2-methylbutyryl-CoAdehydrogenase	ko05010	Alzheimer's disease	EC:1.1.1.35;1.1.1.178	0003857;0047015	N/A
/gene_family="2564"	abc:ACICU_00980	1e-103	100	375	963	1	183	1	183	183	183	K08316	ribosomal RNA small subunit methyltransferase D	N/A	N/A	EC:2.1.1.171	8990	COG0742
/gene_family="2564"	mfa:Mfla_0736	2e-35	45	150	380	3	173	5	172	171	185	K00599	trans-aconitate 2-methyltransferase	ko00340	Histidine metabolism	N/A	N/A	COG0500
/gene_family="2564"	mfa:Mfla_0736	2e-35	45	150	380	3	173	5	172	171	185	K00599	trans-aconitate 2-methyltransferase	ko00350	Tyrosine metabolism	N/A	N/A	COG0500
/gene_family="2564"	mfa:Mfla_0736	2e-35	45	150	380	3	173	5	172	171	185	K00599	trans-aconitate 2-methyltransferase	ko00450	Selenoamino acid metabolism	N/A	N/A	COG0500
/gene_family="2564"	mfa:Mfla_0736	2e-35	45	150	380	3	173	5	172	171	185	K00599	trans-aconitate 2-methyltransferase	ko00624	Polycyclic aromatic hydrocarbon degradation	N/A	N/A	COG0500
/gene_family="3437"	abm:ABSDF2269	1e-71	93	270	689	1	143	9	151	143	151	K00680	phospholipid:diacylglycerol acyltransferase	ko00350	Tyrosine metabolism	N/A	N/A	N/A
/gene_family="3437"	abm:ABSDF2269	1e-71	93	270	689	1	143	9	151	143	151	K00680	phospholipid:diacylglycerol acyltransferase	ko00362	Benzoate degradation	N/A	N/A	N/A
/gene_family="3437"	abm:ABSDF2269	1e-71	93	270	689	1	143	9	151	143	151	K00680	phospholipid:diacylglycerol acyltransferase	ko00626	Naphthalene degradation	N/A	N/A	N/A
/gene_family="3437"	abm:ABSDF2269	1e-71	93	270	689	1	143	9	151	143	151	K00680	phospholipid:diacylglycerol acyltransferase	ko00627	Aminobenzoate degradation	N/A	N/A	N/A
/gene_family="3437"	abm:ABSDF2269	1e-71	93	270	689	1	143	9	151	143	151	K00680	phospholipid:diacylglycerol acyltransferase	ko00642	Ethylbenzene degradation	N/A	N/A	N/A
/gene_family="3437"	abm:ABSDF2269	1e-71	93	270	689	1	143	9	151	143	151	K00680	phospholipid:diacylglycerol acyltransferase	ko00903	Limonene and pinene degradation	N/A	N/A	N/A
/gene_family="2591"	abb:ABBFA_000973	0	89	771	1992	1	464	1	464	464	464	K06956	ribosome biogenesis GTPase	N/A	N/A	N/A	N/A	COG1823
/gene_family="2010"	abc:ACICU_00951	0	97	1333	3450	1	692	1	692	692	692	K00937	polyphosphate kinase	ko00190	Oxidative phosphorylation	EC:2.7.4.1	8976	COG0855
/gene_family="2010"	abc:ACICU_00951	0	97	1333	3450	1	692	1	692	692	692	K00937	polyphosphate kinase	ko03018	RNA degradation	EC:2.7.4.1	8976	COG0855
/gene_family="2312"	abb:ABBFA_002003	3e-84	82	313	802	19	219	19	219	201	219	K02072	D-methionine transport system permease protein	ko02010	ABC transporters	N/A	N/A	COG2011
/gene_family="2777"	abc:ACICU_00468	1e-157	95	556	1433	1	280	1	280	280	280	K00560	thymidylate synthase	ko00240	Pyrimidine metabolism	EC:2.1.1.45	4799	COG0207
/gene_family="2777"	abc:ACICU_00468	1e-157	95	556	1433	1	280	1	280	280	280	K00560	thymidylate synthase	ko00670	One carbon pool by folate	EC:2.1.1.45	4799	COG0207
/gene_family="353"	abc:ACICU_01603	0	100	675	1741	1	336	1	336	336	336	K00912	tetraacyldisaccharide 4'-kinase	ko00540	Lipopolysaccharide biosynthesis	EC:2.7.1.130	9029	COG1663
/gene_family="617"	baj:BCTU_372	3e-07	43	56.2	134	3	53	355	405	51	406	K03575	A/G-specific adenine glycosylase	ko03410	Base excision repair	EC:3.2.2.-	N/A	COG1194
/gene_family="435"	abb:ABBFA_001514	3e-60	100	232	591	1	113	1	113	113	113	K07390	monothiol glutaredoxin	N/A	N/A	N/A	N/A	COG0278
/gene_family="2207"	abc:ACICU_03357	1e-161	95	569	1466	1	301	1	301	301	301	K03177	tRNA pseudouridine synthase B	N/A	N/A	EC:5.4.99.12	16439	COG0130
/gene_family="608"	abc:ACICU_00370	0	99	1139	2946	5	587	1	583	583	583	K03581	exodeoxyribonuclease V alpha subunit	ko03440	Homologous recombination	EC:3.1.11.5	8854	COG0507
/gene_family="2910"	abc:ACICU_02884	1e-145	99	516	1329	1	263	1	263	263	263	K02379	FdhD protein	N/A	N/A	N/A	N/A	COG1526
/gene_family="3841"	lsa:LSA0513	3e-12	53	72.8	177	1	69	1	68	69	78	K03973	phage shock protein C	N/A	N/A	N/A	N/A	COG1983
/gene_family="963"	afw:Anae109_2866	1e-08	32	61.2	147	1	99	1	100	100	666	K14393	cation/acetate symporter	N/A	N/A	N/A	15123	COG4147
/gene_family="2155"	abc:ACICU_01720	0	100	755	1949	1	374	1	374	374	374	K03684	ribonuclease D	N/A	N/A	EC:3.1.13.5	33890	COG0349
/gene_family="2401"	abb:ABBFA_001473	3e-96	100	352	904	1	184	1	184	184	184	K02838	ribosome recycling factor	N/A	N/A	N/A	N/A	COG0233
/gene_family="2028"	abb:ABBFA_002973	1e-163	100	576	1484	1	283	1	283	283	283	K06958	ribosome biogenesis GTPase	N/A	N/A	N/A	N/A	COG1660
/gene_family="400"	hch:HCH_07028	6e-06	32	52	123	26	108	26	113	88	2040	K06894	ATP-dependent Clp protease adaptor protein ClpS	N/A	N/A	N/A	N/A	COG2373
/gene_family="3079"	abc:ACICU_00855	1e-170	100	600	1547	1	301	1	301	301	301	K07071	mannosyl-3-phosphoglycerate phosphatase	N/A	N/A	N/A	N/A	COG1090
/gene_family="1228"	abc:ACICU_02856	0	90	720	1858	9	426	1	418	418	418	K09808	lipoprotein-releasing system permease protein	ko02010	ABC transporters	N/A	N/A	COG4591
/gene_family="1052"	abc:ACICU_01728	0	97	781	2017	1	401	1	401	401	401	K06001	tryptophan synthase beta chain	ko00260	Glycine, serine and threonine metabolism	EC:4.2.1.20	4834	COG1350
/gene_family="1052"	abc:ACICU_01728	0	97	781	2017	1	401	1	401	401	401	K06001	tryptophan synthase beta chain	ko00400	Phenylalanine, tyrosine and tryptophan biosynthesis	EC:4.2.1.20	4834	COG1350
/gene_family="986"	abc:ACICU_02004	1e-131	100	468	1205	1	238	1	238	238	238	K00991	2-C-methyl-D-erythritol 4-phosphate cytidylyltransferase	ko00900	Terpenoid backbone biosynthesis	EC:2.7.7.60	8699	COG1211
/gene_family="2914"	abc:ACICU_01737	0	91	861	2224	16	511	1	496	496	496	K00627	pyruvate dehydrogenase E2 component (dihydrolipoamideacetyltransferase)	ko00010	Glycolysis / Gluconeogenesis	EC:2.3.1.12	4742	COG0508
/gene_family="2914"	abc:ACICU_01737	0	91	861	2224	16	511	1	496	496	496	K00627	pyruvate dehydrogenase E2 component (dihydrolipoamideacetyltransferase)	ko00020	Citrate cycle (TCA cycle)	EC:2.3.1.12	4742	COG0508
/gene_family="2914"	abc:ACICU_01737	0	91	861	2224	16	511	1	496	496	496	K00627	pyruvate dehydrogenase E2 component (dihydrolipoamideacetyltransferase)	ko00620	Pyruvate metabolism	EC:2.3.1.12	4742	COG0508
/gene_family="537"	abm:ABSDF3215	1e-153	98	544	1401	1	264	1	264	264	264	K01076	4-hydroxybenzoyl-CoA thioesterase	ko00903	Limonene and pinene degradation	N/A	N/A	N/A
/gene_family="537"	abm:ABSDF3215	1e-153	98	544	1401	1	264	1	264	264	264	K01076	4-hydroxybenzoyl-CoA thioesterase	ko01040	Biosynthesis of unsaturated fatty acids	N/A	N/A	N/A
/gene_family="537"	abo:ABO_1111	2e-38	40	161	408	19	263	19	260	249	261	K01073	acyl-CoA hydrolase	N/A	N/A	EC:3.1.2.20	N/A	N/A
/gene_family="537"	pmu:PM0570	0.0003	23	48.1	113	26	258	32	278	250	292	K10805	acyl-CoA thioesterase II	ko01040	Biosynthesis of unsaturated fatty acids	EC:3.1.2.-	16291	COG1946
/gene_family="4538"	abb:ABBFA_001438	2e-80	99	299	766	1	151	1	151	151	151	K03786	3-dehydroquinate dehydratase II	ko00400	Phenylalanine, tyrosine and tryptophan biosynthesis	EC:4.2.1.10	3855	COG0757
/gene_family="2278"	abb:ABBFA_001277	0	100	1020	2638	1	524	1	524	524	524	K00602	phosphoribosylaminoimidazolecarboxamide formyltransferase / IMPcyclohydrolase	ko00230	Purine metabolism	EC:2.1.2.3;3.5.4.10	0004643;0003937	COG0138
/gene_family="2278"	abb:ABBFA_001277	0	100	1020	2638	1	524	1	524	524	524	K00602	phosphoribosylaminoimidazolecarboxamide formyltransferase / IMPcyclohydrolase	ko00670	One carbon pool by folate	EC:2.1.2.3;3.5.4.10	0004643;0003937	COG0138
/gene_family="3780"	abc:ACICU_00633	0	100	710	1833	1	361	1	361	361	361	K00817	histidinol-phosphate aminotransferase	ko00340	Histidine metabolism	EC:2.6.1.9	4400	COG0079
/gene_family="3780"	abc:ACICU_00633	0	100	710	1833	1	361	1	361	361	361	K00817	histidinol-phosphate aminotransferase	ko00350	Tyrosine metabolism	EC:2.6.1.9	4400	COG0079
/gene_family="3780"	abc:ACICU_00633	0	100	710	1833	1	361	1	361	361	361	K00817	histidinol-phosphate aminotransferase	ko00360	Phenylalanine metabolism	EC:2.6.1.9	4400	COG0079
/gene_family="3780"	abc:ACICU_00633	0	100	710	1833	1	361	1	361	361	361	K00817	histidinol-phosphate aminotransferase	ko00400	Phenylalanine, tyrosine and tryptophan biosynthesis	EC:2.6.1.9	4400	COG0079
/gene_family="3780"	abc:ACICU_00633	0	100	710	1833	1	361	1	361	361	361	K00817	histidinol-phosphate aminotransferase	ko00401	Novobiocin biosynthesis	EC:2.6.1.9	4400	COG0079
/gene_family="3780"	abc:ACICU_00633	0	100	710	1833	1	361	1	361	361	361	K00817	histidinol-phosphate aminotransferase	ko00960	Tropane, piperidine and pyridine alkaloid biosynthesis	EC:2.6.1.9	4400	COG0079
/gene_family="2410"	abc:ACICU_03002	0	90	788	2034	1	444	1	444	444	444	K07645	two-component system, OmpR family, sensor histidine kinase QseC	ko02020	Two-component system	EC:2.7.13.3	155	COG0642
/gene_family="2410"	bgl:bglu_1g29670	3e-45	31	185	470	29	421	28	422	401	439	K02484	two-component system, OmpR family, sensor kinase	N/A	N/A	EC:2.7.13.3	155	COG0642
/gene_family="2372"	abc:ACICU_02342	7e-79	99	294	752	1	145	1	145	145	145	K00950	2-amino-4-hydroxy-6-hydroxymethyldihydropteridine diphosphokinase	ko00790	Folate biosynthesis	EC:2.7.6.3	3848	COG0801
/gene_family="2354"	abb:ABBFA_003176	1e-44	100	180	456	1	89	1	89	89	89	K02956	small subunit ribosomal protein S15	ko03010	Ribosome	N/A	9283	COG0184
/gene_family="2583"	psp:PSPPH_1344	8e-43	46	175	443	4	177	1	174	174	183	K01529	dynamin GTPase	N/A	N/A	N/A	N/A	N/A
/gene_family="2583"	psp:PSPPH_2562	2e-28	35	127	320	1	174	1	175	175	187	K01515	ADP-ribose pyrophosphatase	ko00230	Purine metabolism	EC:3.6.1.13	47631	COG0494
/gene_family="2583"	iho:Igni_0915	5e-05	29	49.7	117	40	155	5	125	121	141	K03574	7,8-dihydro-8-oxoguanine triphosphatase	N/A	N/A	EC:3.6.1.-	N/A	COG0494
/gene_family="2583"	ksk:KSE_48930	0.0002	41	47.8	112	5	83	139	213	81	313	K03426	NAD+ diphosphatase	ko00760	Nicotinate and nicotinamide metabolism	EC:3.6.1.22	210	COG2816
/gene_family="2583"	ksk:KSE_48930	0.0002	41	47.8	112	5	83	139	213	81	313	K03426	NAD+ diphosphatase	ko04146	Peroxisome	EC:3.6.1.22	210	COG2816
/gene_family="201"	mok:Metok_1565	9e-07	33	57	136	192	301	41	139	110	141	K08978	putative membrane protein	N/A	N/A	N/A	N/A	COG2510
/gene_family="201"	sdn:Sden_1589	2e-05	24	52.8	125	34	304	14	288	293	324	K15269
/gene_family="201"	dda:Dd703_2390	3e-05	23	52	123	35	305	35	285	271	288	K11939	inner membrane transporter RhtA	N/A	N/A	N/A	N/A	COG5006
/gene_family="2628"	aci:ACIAD2621	3e-09	31	62.8	151	21	124	348	436	104	436	K03646	colicin import membrane protein	N/A	N/A	N/A	N/A	COG3064
/gene_family="122"	abc:ACICU_01584	0	88	647	1669	1	400	1	400	400	400	K07862	serine/threonine transporter	N/A	N/A	N/A	N/A	COG3633
/gene_family="4359"	aby:ABAYE3380	2e-72	100	272	696	1	137	1	137	137	153	K09936	hypothetical protein	N/A	N/A	N/A	N/A	COG3238
/gene_family="1990"	bpt:Bpet4509	0	75	1535	3973	1	1057	1	1058	1059	1061	K03296	hydrophobic/amphiphilic exporter-1 (mainly G- bacteria), HAE1 family	N/A	N/A	N/A	N/A	COG0841
/gene_family="2964"	abb:ABBFA_001012	1e-171	100	603	1555	1	300	1	300	300	300	K02036	phosphate transport system ATP-binding protein	ko02010	ABC transporters	EC:3.6.3.27	15415	COG1117
/gene_family="985"	abb:ABBFA_003162	1e-155	100	551	1420	1	279	1	279	279	279	K06189	magnesium and cobalt transporter	N/A	N/A	N/A	N/A	COG4535
/gene_family="2220"	plm:Plim_1664	6e-21	27	103	258	4	253	2	249	250	288	K04761	LysR family transcriptional regulator, hydrogen peroxide-induciblegenes activator	N/A	N/A	N/A	N/A	COG0583
/gene_family="2220"	bmq:BMQ_pBM70021	5e-16	22	87.8	216	4	243	2	242	241	301	K09681	LysR family transcriptional regulator, transcription activator ofglutamate synthase operon	N/A	N/A	N/A	N/A	COG0583
/gene_family="2220"	pmr:PMI3304	7e-15	28	84	206	4	243	2	243	249	295	K02521	LysR family transcriptional regulator, positive regulator for ilvC	N/A	N/A	N/A	N/A	COG0583
/gene_family="1286"	abm:ABSDF3447	1e-116	92	419	1076	1	218	1	218	218	218	K00275	pyridoxamine 5'-phosphate oxidase	ko00750	Vitamin B6 metabolism	EC:1.4.3.5	4733	COG0259
/gene_family="917"	abb:ABBFA_003396	9e-53	99	207	527	1	102	1	102	102	102	K05527	BolA protein	N/A	N/A	N/A	N/A	COG0271
/gene_family="405"	abb:ABBFA_003036	0	96	787	2032	1	410	1	410	410	410	K06941	ribosomal RNA large subunit methyltransferase N	N/A	N/A	EC:2.1.1.-	N/A	COG0820
/gene_family="31"	abb:ABBFA_002609	1e-174	100	613	1580	1	302	1	302	302	302	K00957	sulfate adenylyltransferase subunit 2	ko00230	Purine metabolism	EC:2.7.7.4	4781	COG0175
/gene_family="31"	abb:ABBFA_002609	1e-174	100	613	1580	1	302	1	302	302	302	K00957	sulfate adenylyltransferase subunit 2	ko00450	Selenoamino acid metabolism	EC:2.7.7.4	4781	COG0175
/gene_family="31"	abb:ABBFA_002609	1e-174	100	613	1580	1	302	1	302	302	302	K00957	sulfate adenylyltransferase subunit 2	ko00920	Sulfur metabolism	EC:2.7.7.4	4781	COG0175
/gene_family="1856"	abc:ACICU_01969	1e-179	97	630	1626	1	317	1	317	317	317	K03863	vanillate monooxygenase	ko00627	Aminobenzoate degradation	EC:1.14.13.82	18489	COG1018
/gene_family="1289"	abc:ACICU_00667	1e-168	99	592	1525	1	309	1	309	309	309	K13794	LysR family transcriptional regulator, regulatory protein for tcuABC	N/A	N/A	N/A	N/A	COG0583
/gene_family="1050"	dsi:Dsim_GD17678	2e-40	35	168	425	7	268	51	317	269	326	K11166	dehydrogenase/reductase SDR family member 7B	N/A	N/A	EC:1.1.-.-	N/A	N/A
/gene_family="128"	spu:575551	1e-12	27	75.9	185	48	241	5	203	199	916	K08282	non-specific serine/threonine protein kinase	N/A	N/A	EC:2.7.11.1	N/A	N/A
/gene_family="1238"	cni:Calni_1280	4e-16	33	89	219	325	470	273	420	149	428	K02488	two-component system, cell cycle response regulator	ko02020	Two-component system	N/A	156	COG3706
/gene_family="1238"	cni:Calni_1280	4e-16	33	89	219	325	470	273	420	149	428	K02488	two-component system, cell cycle response regulator	ko04112	Cell cycle - Caulobacter	N/A	156	COG3706
/gene_family="1238"	gca:Galf_0116	1e-15	28	87.4	215	219	473	1027	1288	276	1561	K13924	two-component system, chemotaxis family, CheB/CheR fusion protein	ko02020	Two-component system	EC:2.1.1.80;3.1.1.61	0008983;0008984	COG2201;COG1352
/gene_family="1238"	gca:Galf_0116	1e-15	28	87.4	215	219	473	1027	1288	276	1561	K13924	two-component system, chemotaxis family, CheB/CheR fusion protein	ko02030	Bacterial chemotaxis	EC:2.1.1.80;3.1.1.61	0008983;0008984	COG2201;COG1352
/gene_family="1238"	cro:ROD_15461	2e-13	34	79.7	195	325	469	298	447	152	460	K13069	diguanylate cyclase	N/A	N/A	EC:2.7.7.65	N/A	N/A
/gene_family="1238"	sus:Acid_3320	6e-13	27	78.6	192	7	164	169	325	158	690	K00936	arginine kinase	N/A	N/A	N/A	N/A	N/A
/gene_family="1238"	mah:MEALZ_2252	9e-13	25	77.8	190	228	476	92	339	259	350	K13590	diguanylate cyclase	ko04112	Cell cycle - Caulobacter	N/A	N/A	COG2199
/gene_family="245"	abb:ABBFA_000335	1e-84	100	313	801	1	154	1	154	154	154	K03594	bacterioferritin	N/A	N/A	N/A	N/A	COG2193
/gene_family="1964"	abb:ABBFA_003201	6e-95	100	348	892	1	174	1	174	174	174	K09748	hypothetical protein	N/A	N/A	N/A	N/A	COG0779
/gene_family="3576"	abc:ACICU_02090	0	100	706	1823	1	356	1	356	356	356	K02536	UDP-3-O	ko00540	Lipopolysaccharide biosynthesis	3-hydroxymyristoyl];glucosamine;N-acyltransferase;[EC:2.3.1.-	16410	COG1044
/gene_family="1966"	mph:MLP_06390	1e-05	30	51.2	121	5	120	37	160	125	228	K03975	membrane-associated protein	N/A	N/A	N/A	N/A	COG0586
/gene_family="1966"	sab:SAB2386	0.0007	28	45.1	105	8	125	8	146	139	203	K01077	alkaline phosphatase	ko00627	Aminobenzoate degradation	EC:3.1.3.1	4035	COG1785
/gene_family="1966"	sab:SAB2386	0.0007	28	45.1	105	8	125	8	146	139	203	K01077	alkaline phosphatase	ko00790	Folate biosynthesis	EC:3.1.3.1	4035	COG1785
/gene_family="1966"	sab:SAB2386	0.0007	28	45.1	105	8	125	8	146	139	203	K01077	alkaline phosphatase	ko02020	Two-component system	EC:3.1.3.1	4035	COG1785
/gene_family="2438"	aau:AAur_3403	1e-150	62	533	1374	11	439	23	451	429	502	K03458	nucleobase:cation symporter-2, NCS2 family	N/A	N/A	N/A	N/A	COG2233
/gene_family="2370"	eae:EAE_09740	1e-05	27	50.8	120	16	121	17	124	108	141	K09893	hypothetical protein	N/A	N/A	N/A	N/A	COG3076
/gene_family="639"	abb:ABBFA_003153	5e-35	100	148	374	1	64	1	64	64	64	K09862	hypothetical protein	N/A	N/A	N/A	N/A	COG3024
/gene_family="2779"	abb:ABBFA_000785	4e-78	100	291	746	1	146	1	146	146	158	K03624	transcription elongation factor GreA	N/A	N/A	N/A	N/A	COG0782
/gene_family="2633"	abc:ACICU_00884	0	83	698	1801	1	444	1	444	444	444	K03758	arginine:ornithine antiporter	N/A	N/A	N/A	N/A	COG0531
/gene_family="383"	abb:ABBFA_003049	1e-113	100	409	1052	1	206	1	206	206	206	K01625	2-dehydro-3-deoxyphosphogluconate aldolase /4-hydroxy-2-oxoglutarate aldolase	ko00030	Pentose phosphate pathway	EC:4.1.2.14;4.1.3.16	0008675;0008700	COG0800
/gene_family="383"	abb:ABBFA_003049	1e-113	100	409	1052	1	206	1	206	206	206	K01625	2-dehydro-3-deoxyphosphogluconate aldolase /4-hydroxy-2-oxoglutarate aldolase	ko00040	Pentose and glucuronate interconversions	EC:4.1.2.14;4.1.3.16	0008675;0008700	COG0800
/gene_family="383"	abb:ABBFA_003049	1e-113	100	409	1052	1	206	1	206	206	206	K01625	2-dehydro-3-deoxyphosphogluconate aldolase /4-hydroxy-2-oxoglutarate aldolase	ko00330	Arginine and proline metabolism	EC:4.1.2.14;4.1.3.16	0008675;0008700	COG0800
/gene_family="383"	abb:ABBFA_003049	1e-113	100	409	1052	1	206	1	206	206	206	K01625	2-dehydro-3-deoxyphosphogluconate aldolase /4-hydroxy-2-oxoglutarate aldolase	ko00630	Glyoxylate and dicarboxylate metabolism	EC:4.1.2.14;4.1.3.16	0008675;0008700	COG0800
/gene_family="3068"	abb:ABBFA_001557	0	94	783	2023	1	429	1	429	429	429	K01689	enolase	ko00010	Glycolysis / Gluconeogenesis	EC:4.2.1.11	4634	COG0148
/gene_family="3068"	abb:ABBFA_001557	0	94	783	2023	1	429	1	429	429	429	K01689	enolase	ko00680	Methane metabolism	EC:4.2.1.11	4634	COG0148
/gene_family="3068"	abb:ABBFA_001557	0	94	783	2023	1	429	1	429	429	429	K01689	enolase	ko03018	RNA degradation	EC:4.2.1.11	4634	COG0148
/gene_family="817"	abc:ACICU_00825	0	95	1875	4856	1	1010	1	1010	1010	1010	K03466	DNA segregation ATPase FtsK/SpoIIIE, S-DNA-T family	N/A	N/A	N/A	N/A	COG1674
/gene_family="2183"	aby:ABAYE2810	1e-177	100	623	1606	28	341	17	330	314	330	K01046	triacylglycerol lipase	ko00561	Glycerolipid metabolism	EC:3.1.1.3	4806	COG1075
/gene_family="2183"	nve:NEMVE_v1g131752	4e-30	31	134	338	54	314	3	265	284	282	K13700	abhydrolase domain-containing protein 6	N/A	N/A	EC:3.1.1.23	47372	N/A
/gene_family="1046"	abc:ACICU_00716	1e-104	100	378	970	1	180	1	180	180	180	K00338	NADH dehydrogenase I subunit I	ko00190	Oxidative phosphorylation	EC:1.6.5.3	8137	COG1143
/gene_family="1951"	abc:ACICU_03532	1e-173	99	611	1576	1	308	1	308	308	308	K01921	D-alanine-D-alanine ligase	ko00473	D-Alanine metabolism	EC:6.3.2.4	8716	COG1181
/gene_family="1951"	abc:ACICU_03532	1e-173	99	611	1576	1	308	1	308	308	308	K01921	D-alanine-D-alanine ligase	ko00550	Peptidoglycan biosynthesis	EC:6.3.2.4	8716	COG1181
/gene_family="14"	abb:ABBFA_003252	2e-74	100	279	713	1	142	1	142	142	142	K02867	large subunit ribosomal protein L11	ko03010	Ribosome	N/A	9282	COG0080
/gene_family="2245"	abb:ABBFA_001189	0	98	1004	2597	1	513	1	513	513	513	K00764	amidophosphoribosyltransferase	ko00230	Purine metabolism	EC:2.4.2.14	4044	COG0034
/gene_family="2245"	abb:ABBFA_001189	0	98	1004	2597	1	513	1	513	513	513	K00764	amidophosphoribosyltransferase	ko00250	Alanine, aspartate and glutamate metabolism	EC:2.4.2.14	4044	COG0034
/gene_family="3685"	hor:Hore_02120	8e-70	29	267	683	1	555	6	568	577	574	K00394	adenylylsulfate reductase, subunit A	ko00450	Selenoamino acid metabolism	EC:1.8.99.2	9973	N/A
/gene_family="3685"	hor:Hore_02120	8e-70	29	267	683	1	555	6	568	577	574	K00394	adenylylsulfate reductase, subunit A	ko00920	Sulfur metabolism	EC:1.8.99.2	9973	N/A
/gene_family="4007"	abc:ACICU_03386	0	99	2957	7666	1	1493	1	1493	1493	1493	K00265	glutamate synthase (NADPH/NADH) large chain	ko00250	Alanine, aspartate and glutamate metabolism	EC:1.4.1.13;1.4.1.14	0004355;0016040	COG0067;COG0069;COG0070
/gene_family="4007"	abc:ACICU_03386	0	99	2957	7666	1	1493	1	1493	1493	1493	K00265	glutamate synthase (NADPH/NADH) large chain	ko00910	Nitrogen metabolism	EC:1.4.1.13;1.4.1.14	0004355;0016040	COG0067;COG0069;COG0070
/gene_family="2161"	aby:ABAYE1800	0	93	791	2042	1	442	1	442	442	442	K03287	outer membrane factor, OMF family	N/A	N/A	N/A	N/A	COG1538
/gene_family="2161"	hne:HNE_1678	1e-34	26	150	378	20	430	15	425	412	426	K12340	outer membrane channel protein TolC	ko03070	Bacterial secretion system	N/A	N/A	COG1538
/gene_family="2161"	ccs:CCNA_01379	2e-28	26	129	324	26	427	31	436	409	488	K12535	outer membrane protein RsaF	N/A	N/A	N/A	N/A	COG1538
/gene_family="1104"	abc:ACICU_00503	0	93	1318	3411	1	727	1	727	727	727	K03797	carboxyl-terminal processing protease	N/A	N/A	EC:3.4.21.102	19132	COG0793
/gene_family="591"	abc:ACICU_02914	0	94	953	2463	1	505	1	505	505	505	K00111	glycerol-3-phosphate dehydrogenase	ko00564	Glycerophospholipid metabolism	EC:1.1.5.3	4368	COG0578
/gene_family="2190"	abc:ACICU_01638	1e-166	81	588	1516	1	380	1	380	380	380	K02034	peptide/nickel transport system permease protein	ko02010	ABC transporters	N/A	N/A	COG1173
/gene_family="2190"	gym:GYMC10_1802	6e-31	37	137	346	160	380	97	315	221	316	K15582
/gene_family="3249"	abb:ABBFA_001945	5e-67	100	254	650	1	124	1	124	124	124	K02437	glycine cleavage system H protein	N/A	N/A	N/A	N/A	COG0509
/gene_family="948"	eck:EC55989_1520	2e-23	25	112	279	1	299	1	297	308	301	K14063	AraC family transcriptional regulator, positive regulator of tynAand feaB	N/A	N/A	N/A	N/A	COG2207
/gene_family="2839"	abb:ABBFA_000436	4e-47	100	188	478	1	91	1	91	91	91	K02965	small subunit ribosomal protein S19	ko03010	Ribosome	N/A	9283	COG0185
/gene_family="2082"	abc:ACICU_00433	1e-157	100	555	1429	1	265	1	265	265	265	K06173	tRNA pseudouridine synthase A	N/A	N/A	EC:5.4.99.12	16439	COG0101
/gene_family="1579"	abc:ACICU_02394	1e-141	100	501	1290	1	243	1	243	243	243	K01069	hydroxyacylglutathione hydrolase	ko00620	Pyruvate metabolism	EC:3.1.2.6	4416	COG0491
/gene_family="3865"	abc:ACICU_03321	0	94	1251	3238	1	689	1	689	689	689	K01879	glycyl-tRNA synthetase beta chain	ko00970	Aminoacyl-tRNA biosynthesis	EC:6.1.1.14	4820	COG0751
/gene_family="1530"	bpm:BURPS1710b_A0619	1e-115	53	418	1074	4	393	12	399	391	441	K00540	formate acetyltransferase activating enzyme	N/A	N/A	N/A	N/A	N/A
/gene_family="1530"	bur:Bcep18194_B2709	7e-83	43	310	794	7	389	6	384	385	414	K00219	2,4-dienoyl-CoA reductase (NADPH2)	N/A	N/A	EC:1.3.1.34	8670	COG0446;COG1902
/gene_family="2650"	abb:ABBFA_003218	7e-71	91	267	683	1	146	1	146	146	146	K07447	putative holliday junction resolvase	N/A	N/A	EC:3.1.-.-	N/A	COG0816
/gene_family="3645"	abc:ACICU_02642	0	100	753	1944	1	382	1	382	382	382	K07258	D-alanyl-D-alanine carboxypeptidase (penicillin-binding protein 5/6)	ko00550	Peptidoglycan biosynthesis	EC:3.4.16.4	9002	COG1686
/gene_family="403"	wsu:WS1911	1e-18	53	94	232	1	79	1	79	79	83	K05337	ferredoxin	N/A	N/A	N/A	N/A	COG1141
/gene_family="403"	msi:Msm_1066	1e-06	38	54.3	129	5	67	344	400	63	471	K14120	energy-converting hydrogenase B subunit K	ko00680	Methane metabolism	N/A	N/A	COG1145
/gene_family="403"	frt:F7308_1933	5e-06	35	52.4	124	5	79	5	75	77	107	K05524	ferredoxin	N/A	N/A	N/A	N/A	COG1146
/gene_family="1187"	abb:ABBFA_003371	1e-165	100	583	1503	1	291	1	291	291	291	K02108	F-type H+-transporting ATPase subunit a	ko00190	Oxidative phosphorylation	EC:3.6.3.14	0046933;0046961	COG0356
/gene_family="1187"	abb:ABBFA_003371	1e-165	100	583	1503	1	291	1	291	291	291	K02108	F-type H+-transporting ATPase subunit a	ko00195	Photosynthesis	EC:3.6.3.14	0046933;0046961	COG0356
/gene_family="1902"	abc:ACICU_00448	0	98	1694	4386	24	878	24	878	855	878	K03168	DNA topoisomerase I	N/A	N/A	EC:5.99.1.2	3917	COG0550;COG0551;COG1754
/gene_family="2288"	esa:ESA_03360	2e-33	33	145	366	3	288	4	288	290	305	K10918	LysR family transcriptional regulator, transcriptional activatorAphB	ko05111	Vibrio cholerae pathogenic cycle	N/A	N/A	COG0583
/gene_family="3423"	abc:ACICU_01650	0	97	2203	5709	1	1153	1	1153	1153	1153	K03723	transcription-repair coupling factor (superfamily II helicase)	ko03420	Nucleotide excision repair	EC:3.6.1.-	N/A	COG1197
/gene_family="196"	abb:ABBFA_002131	1e-123	100	442	1136	1	222	1	222	222	222	K01031	3-oxoadipate CoA-transferase, alpha subunit	ko00362	Benzoate degradation	EC:2.8.3.6	N/A	COG1788
/gene_family="2501"	abm:ABSDF0061	1e-110	89	399	1026	1	231	5	235	231	235	K03773	FKBP-type peptidyl-prolyl cis-trans isomerase FklB	N/A	N/A	EC:5.2.1.8	3755	COG0545
/gene_family="2501"	aci:ACIAD0066	8e-43	48	176	445	25	228	39	234	204	235	K03772	FKBP-type peptidyl-prolyl cis-trans isomerase FkpA	N/A	N/A	EC:5.2.1.8	3755	COG0545
/gene_family="1162"	tcu:Tcur_2484	1e-77	42	293	749	1	382	1	378	390	382	K01917	glutathionylspermidine synthase	ko00480	Glutathione metabolism	EC:6.3.1.8	8885	COG0754
/gene_family="670"	abb:ABBFA_000191	1e-116	91	419	1077	1	224	1	224	224	224	K03707	thiaminase (transcriptional activator TenA)	ko00730	Thiamine metabolism	EC:3.5.99.2	50334	COG0819
/gene_family="272"	abc:ACICU_02302	1e-136	100	486	1252	1	240	1	240	240	240	K01951	GMP synthase (glutamine-hydrolysing)	ko00230	Purine metabolism	EC:6.3.5.2	3922	COG0518;COG0519
/gene_family="272"	abc:ACICU_02302	1e-136	100	486	1252	1	240	1	240	240	240	K01951	GMP synthase (glutamine-hydrolysing)	ko00983	Drug metabolism - other enzymes	EC:6.3.5.2	3922	COG0518;COG0519
/gene_family="2766"	abc:ACICU_00074	0	96	811	2096	1	424	1	424	424	424	K02474	UDP-N-acetyl-D-galactosamine dehydrogenase	ko00520	Amino sugar and nucleotide sugar metabolism	EC:1.1.1.-	N/A	COG0677
/gene_family="83"	aby:ABAYE1583	0	96	1628	4217	1	841	1	841	841	841	K07277	outer membrane protein	N/A	N/A	N/A	N/A	COG4775
/gene_family="2112"	mlo:mll7935	5e-30	44	132	331	6	149	8	151	144	159	K03719	Lrp/AsnC family transcriptional regulator, leucine-responsiveregulatory protein	N/A	N/A	N/A	N/A	COG1522
/gene_family="3405"	abb:ABBFA_003214	3e-57	100	222	565	1	108	1	108	108	108	K09913	hypothetical protein	N/A	N/A	N/A	N/A	COG3123
/gene_family="387"	abb:ABBFA_002400	0	97	750	1936	1	388	1	388	388	388	K02502	ATP phosphoribosyltransferase regulatory subunit	ko00340	Histidine metabolism	N/A	N/A	COG3705
/gene_family="3242"	rca:Rcas_2253	3e-10	41	67.4	163	25	111	24	109	87	518	K01768	adenylate cyclase	ko00230	Purine metabolism	EC:4.6.1.1	4016	COG2114
/gene_family="3242"	rca:Rcas_2253	3e-10	41	67.4	163	25	111	24	109	87	518	K01768	adenylate cyclase	ko04113	Meiosis - yeast	EC:4.6.1.1	4016	COG2114
/gene_family="3242"	mmt:Metme_4398	1e-06	32	55.5	132	25	133	42	154	113	1083	K07003	putative drug exporter of the RND superfamily	N/A	N/A	N/A	N/A	COG1033
/gene_family="3242"	hoh:Hoch_3464	2e-06	25	55.1	131	22	154	22	144	133	694	K02283	pilus assembly protein CpaF	N/A	N/A	N/A	N/A	COG0630
/gene_family="3242"	pte:PTT_12246	4e-05	31	50.4	119	6	101	151	263	113	663	K06641	serine/threonine-protein kinase Chk2	ko04110	Cell cycle	EC:2.7.11.1	N/A	COG0515
/gene_family="3242"	pte:PTT_12246	4e-05	31	50.4	119	6	101	151	263	113	663	K06641	serine/threonine-protein kinase Chk2	ko04111	Cell cycle - yeast	EC:2.7.11.1	N/A	COG0515
/gene_family="3242"	pte:PTT_12246	4e-05	31	50.4	119	6	101	151	263	113	663	K06641	serine/threonine-protein kinase Chk2	ko04115	p53 signaling pathway	EC:2.7.11.1	N/A	COG0515
/gene_family="3242"	bcv:Bcav_2826	0.0003	43	47.8	112	3	65	16	79	64	1065	K03466	DNA segregation ATPase FtsK/SpoIIIE, S-DNA-T family	N/A	N/A	N/A	N/A	COG1674
/gene_family="1731"	abc:ACICU_02977	9e-88	99	323	829	1	157	1	157	157	157	K03216	RNA methyltransferase, TrmH family, group 2	N/A	N/A	EC:2.1.1.-	N/A	COG0219
/gene_family="3797"	abb:ABBFA_003037	4e-75	100	281	720	1	143	1	143	143	143	K00940	nucleoside-diphosphate kinase	ko00230	Purine metabolism	EC:2.7.4.6	4550	COG0105
/gene_family="3797"	abb:ABBFA_003037	4e-75	100	281	720	1	143	1	143	143	143	K00940	nucleoside-diphosphate kinase	ko00240	Pyrimidine metabolism	EC:2.7.4.6	4550	COG0105
/gene_family="1802"	abb:ABBFA_000889	1e-124	100	446	1148	1	232	1	232	232	232	K03562	biopolymer transport protein TolQ	N/A	N/A	N/A	N/A	COG0811
/gene_family="1950"	abb:ABBFA_002597	3e-49	100	196	497	1	100	1	100	100	100	K01430	urease subunit gamma	ko00230	Purine metabolism	EC:3.5.1.5	9039	COG0831
/gene_family="1950"	abb:ABBFA_002597	3e-49	100	196	497	1	100	1	100	100	100	K01430	urease subunit gamma	ko00330	Arginine and proline metabolism	EC:3.5.1.5	9039	COG0831
/gene_family="1950"	abb:ABBFA_002597	3e-49	100	196	497	1	100	1	100	100	100	K01430	urease subunit gamma	ko00791	Atrazine degradation	EC:3.5.1.5	9039	COG0831
/gene_family="2826"	abb:ABBFA_000428	0	94	937	2422	1	515	1	515	515	515	K06915	alpha-ketoglutarate-dependent 2,4-dichlorophenoxyacetate dioxygenase	N/A	N/A	N/A	N/A	COG0433
/gene_family="4313"	abb:ABBFA_003118	1e-123	100	443	1140	1	215	1	215	215	215	K01704	3-isopropylmalate/(R)-2-methylmalate dehydratase small subunit	ko00290	Valine, leucine and isoleucine biosynthesis	EC:4.2.1.33;4.2.1.35	3861	COG0066
/gene_family="4313"	abb:ABBFA_003118	1e-123	100	443	1140	1	215	1	215	215	215	K01704	3-isopropylmalate/(R)-2-methylmalate dehydratase small subunit	ko00660	C5-Branched dibasic acid metabolism	EC:4.2.1.33;4.2.1.35	3861	COG0066
/gene_family="737"	abc:ACICU_03073	1e-133	100	476	1226	1	236	1	236	236	236	K03981	thiol:disulfide interchange protein DsbC	N/A	N/A	EC:5.3.4.1	3756	COG1651
/gene_family="899"	abc:ACICU_00093	0	91	981	2536	1	553	1	553	553	553	K00427	L-lactate permease	N/A	N/A	N/A	N/A	COG1620
/gene_family="2942"	abb:ABBFA_000172	0	95	1269	3284	1	649	1	649	649	649	K01895	acetyl-CoA synthetase	ko00010	Glycolysis / Gluconeogenesis	EC:6.2.1.1	3987	COG0365
/gene_family="2942"	abb:ABBFA_000172	0	95	1269	3284	1	649	1	649	649	649	K01895	acetyl-CoA synthetase	ko00620	Pyruvate metabolism	EC:6.2.1.1	3987	COG0365
/gene_family="2942"	abb:ABBFA_000172	0	95	1269	3284	1	649	1	649	649	649	K01895	acetyl-CoA synthetase	ko00640	Propanoate metabolism	EC:6.2.1.1	3987	COG0365
/gene_family="2942"	abb:ABBFA_000172	0	95	1269	3284	1	649	1	649	649	649	K01895	acetyl-CoA synthetase	ko00680	Methane metabolism	EC:6.2.1.1	3987	COG0365
/gene_family="2942"	abb:ABBFA_000172	0	95	1269	3284	1	649	1	649	649	649	K01895	acetyl-CoA synthetase	ko00720	Reductive carboxylate cycle (CO2 fixation)	EC:6.2.1.1	3987	COG0365
/gene_family="3569"	abc:ACICU_03595	1e-145	98	515	1327	1	266	1	266	266	266	K01776	glutamate racemase	ko00471	D-Glutamine and D-glutamate metabolism	EC:5.1.1.3	8881	COG0796
/gene_family="944"	abb:ABBFA_001966	2e-77	90	290	742	1	170	1	170	170	181	K01159	crossover junction endodeoxyribonuclease RuvC	ko03440	Homologous recombination	EC:3.1.22.4	8821	COG0817
/gene_family="2408"	abc:ACICU_03232	1e-111	100	404	1038	1	197	1	197	197	197	K03809	Trp repressor binding protein	N/A	N/A	N/A	N/A	COG0655
/gene_family="3135"	abc:ACICU_03287	1e-134	94	479	1232	1	258	1	258	258	258	K03978	GTP-binding protein	N/A	N/A	N/A	N/A	COG0218
/gene_family="577"	maq:Maqu_0126	1e-126	43	456	1172	9	623	5	556	622	569	K00423	L-ascorbate oxidase	ko00053	Ascorbate and aldarate metabolism	EC:1.10.3.3	8447	N/A
/gene_family="577"	gbe:GbCGDNIH1_2030	1e-115	39	419	1077	28	616	55	676	646	676	K00540	formate acetyltransferase activating enzyme	N/A	N/A	N/A	N/A	N/A
/gene_family="577"	uma:UM05861.1	3e-27	33	126	316	45	310	175	426	269	710	K05909	adenylyl-sulfate reductase (glutathione)	N/A	N/A	N/A	N/A	N/A
/gene_family="2203"	ypb:YPTS_3611	1e-08	29	61.2	147	16	116	18	124	107	126	K07567	TdcF protein	N/A	N/A	N/A	N/A	COG0251
/gene_family="2033"	abc:ACICU_00281	0	96	865	2234	1	459	19	477	459	477	K01755	argininosuccinate lyase	ko00250	Alanine, aspartate and glutamate metabolism	EC:4.3.2.1	4056	COG0165
/gene_family="2033"	abc:ACICU_00281	0	96	865	2234	1	459	19	477	459	477	K01755	argininosuccinate lyase	ko00330	Arginine and proline metabolism	EC:4.3.2.1	4056	COG0165
/gene_family="3530"	efe:EFER_4290	2e-07	24	60.5	145	365	558	352	555	205	668	K15547
/gene_family="3530"	eay:EAM_3125	0.001	26	48.5	114	370	534	16	185	186	652	K03468	putative efflux transporter, PET family	N/A	N/A	N/A	N/A	COG1289
/gene_family="1695"	abb:ABBFA_000150	0	92	694	1790	1	391	1	391	391	391	K03531	cell division protein FtsZ	ko04112	Cell cycle - Caulobacter	N/A	N/A	COG0206
/gene_family="1671"	abc:ACICU_00573	0	96	922	2384	1	484	1	484	484	484	K00325	NAD(P) transhydrogenase subunit beta	ko00760	Nicotinate and nicotinamide metabolism	EC:1.6.1.2	8750	COG1282
/gene_family="818"	abc:ACICU_00368	0	96	2361	6119	1	1211	1	1211	1211	1211	K03583	exodeoxyribonuclease V gamma subunit	ko03440	Homologous recombination	EC:3.1.11.5	8854	COG1330
/gene_family="2431"	tmz:Tmz1t_3501	2e-05	25	51.6	122	4	126	6	136	131	207	K05834	homoserine/homoserine lactone efflux protein	N/A	N/A	N/A	N/A	COG1280
/gene_family="2431"	pin:Ping_2918	0.0009	23	45.8	107	4	161	11	171	166	211	K11250	leucine efflux protein	N/A	N/A	N/A	N/A	COG1280
/gene_family="3329"	rme:Rmet_2281	7e-26	43	118	295	1	130	1	130	130	135	K11477	glc operon protein GlcG	N/A	N/A	N/A	N/A	COG3193
/gene_family="708"	lpa:lpa_03675	3e-20	42	99.4	246	1	105	1	104	105	104	K11022	structural toxin protein (hemagglutinin/hemolysin) RtxA	N/A	N/A	N/A	N/A	N/A
/gene_family="3426"	abc:ACICU_02647	0	100	910	2353	1	462	1	462	462	462	K01756	adenylosuccinate lyase	ko00230	Purine metabolism	EC:4.3.2.2	4018	COG0015
/gene_family="3426"	abc:ACICU_02647	0	100	910	2353	1	462	1	462	462	462	K01756	adenylosuccinate lyase	ko00250	Alanine, aspartate and glutamate metabolism	EC:4.3.2.2	4018	COG0015
/gene_family="1848"	hau:Haur_4796	0.0001	25	48.9	115	82	183	444	545	102	551	K08884	serine/threonine protein kinase, bacterial	N/A	N/A	EC:2.7.11.1	N/A	COG0515
/gene_family="179"	abb:ABBFA_000541	2e-53	100	209	533	1	100	1	100	100	100	K09780	hypothetical protein	N/A	N/A	N/A	N/A	COG2350
/gene_family="1849"	sdn:Sden_1024	2e-09	24	65.1	157	41	225	55	262	209	295	K05517	nucleoside-specific channel-forming protein	N/A	N/A	N/A	N/A	COG3248
/gene_family="1256"	abb:ABBFA_001348	5e-32	74	138	348	1	102	1	102	102	102	K07473	DNA-damage-inducible protein J	N/A	N/A	N/A	N/A	COG3077
/gene_family="1658"	abc:ACICU_03238	1e-126	100	452	1164	1	230	1	230	230	230	K07078	mannosyl-3-phosphoglycerate phosphatase	N/A	N/A	N/A	N/A	COG3560
/gene_family="4896"	abb:ABBFA_003254	8e-62	80	237	605	1	146	1	146	146	146	K03073	preprotein translocase subunit SecE	ko03060	Protein export	N/A	N/A	COG0690
/gene_family="4896"	abb:ABBFA_003254	8e-62	80	237	605	1	146	1	146	146	146	K03073	preprotein translocase subunit SecE	ko03070	Bacterial secretion system	N/A	N/A	COG0690
/gene_family="2114"	abb:ABBFA_001538	1e-130	99	468	1203	1	226	1	226	226	226	K07043	mannosyl-3-phosphoglycerate phosphatase	N/A	N/A	N/A	N/A	COG1451
/gene_family="3224"	rfr:Rfer_1891	9e-31	51	134	337	9	132	699	822	124	832	K00219	2,4-dienoyl-CoA reductase (NADPH2)	N/A	N/A	EC:1.3.1.34	8670	COG0446;COG1902
/gene_family="3564"	abc:ACICU_03107	1e-107	93	390	1002	1	209	5	213	209	213	K11068	hemolysin III	N/A	N/A	N/A	N/A	COG1272
/gene_family="3500"	abc:ACICU_02340	0	91	964	2491	1	567	111	677	567	677	K01547	K+-transporting ATPase ATPase B chain	ko02020	Two-component system	EC:3.6.3.12	8556	COG2216
/gene_family="1314"	wsu:WS2117	1e-06	23	55.8	133	1	237	1	224	244	457	K07164	quercetin 2,3-dioxygenase	N/A	N/A	N/A	N/A	COG1579
/gene_family="2845"	cbu:CBU_2058	6e-58	35	227	579	12	394	11	389	384	443	K03762	MFS transporter, MHS family, proline/betaine transporter	N/A	N/A	N/A	N/A	COG0477
/gene_family="2529"	abb:ABBFA_000717	0	93	1011	2613	1	533	1	533	533	533	K03760	phosphoethanolamine transferase	N/A	N/A	N/A	N/A	COG2194
/gene_family="134"	abm:ABSDF3500	3e-94	100	345	886	1	167	8	174	167	174	K01483	ureidoglycolate hydrolase	ko00230	Purine metabolism	EC:3.5.3.19	4848	COG3194
/gene_family="2254"	abc:ACICU_02700	0	96	728	1879	1	378	1	378	378	378	K01791	UDP-N-acetylglucosamine 2-epimerase	ko00520	Amino sugar and nucleotide sugar metabolism	EC:5.1.3.14	8761	COG0381
/gene_family="3735"	abb:ABBFA_000492	1e-179	96	629	1622	1	328	1	328	328	328	K00024	malate dehydrogenase	ko00020	Citrate cycle (TCA cycle)	EC:1.1.1.37	30060	COG0039
/gene_family="3735"	abb:ABBFA_000492	1e-179	96	629	1622	1	328	1	328	328	328	K00024	malate dehydrogenase	ko00620	Pyruvate metabolism	EC:1.1.1.37	30060	COG0039
/gene_family="3735"	abb:ABBFA_000492	1e-179	96	629	1622	1	328	1	328	328	328	K00024	malate dehydrogenase	ko00630	Glyoxylate and dicarboxylate metabolism	EC:1.1.1.37	30060	COG0039
/gene_family="3735"	abb:ABBFA_000492	1e-179	96	629	1622	1	328	1	328	328	328	K00024	malate dehydrogenase	ko00680	Methane metabolism	EC:1.1.1.37	30060	COG0039
/gene_family="3735"	abb:ABBFA_000492	1e-179	96	629	1622	1	328	1	328	328	328	K00024	malate dehydrogenase	ko00710	Carbon fixation in photosynthetic organisms	EC:1.1.1.37	30060	COG0039
/gene_family="3735"	abb:ABBFA_000492	1e-179	96	629	1622	1	328	1	328	328	328	K00024	malate dehydrogenase	ko00720	Reductive carboxylate cycle (CO2 fixation)	EC:1.1.1.37	30060	COG0039
/gene_family="3209"	abb:ABBFA_001609	8e-51	100	201	510	1	96	1	96	96	96	K03464	muconolactone D-isomerase	ko00362	Benzoate degradation	EC:5.3.3.4	16159	N/A
/gene_family="1987"	xcv:XCV4203	3e-06	22	57.4	137	31	803	1371	2198	861	2727	K07279	hypothetical protein	N/A	N/A	N/A	N/A	COG3468
/gene_family="1987"	cfu:CFU_1733	1e-05	23	55.5	132	2	732	397	1202	863	3710	K15125
/gene_family="1884"	vpa:VP2974	4e-07	24	58.2	139	31	318	33	325	312	336	K01048	lysophospholipase	ko00564	Glycerophospholipid metabolism	EC:3.1.1.5	4622	COG2267
/gene_family="1884"	zpr:ZPR_0624	0.0002	31	49.7	117	49	144	12	100	99	254	K01175	micrococcal nuclease	N/A	N/A	N/A	N/A	N/A
/gene_family="1884"	cpy:Cphy_1659	0.0004	23	48.5	114	45	254	20	223	221	270	K00433	chloride peroxidase	N/A	N/A	EC:1.11.1.10	16691	COG0596
/gene_family="1884"	wko:WKK_02570	0.0006	27	47.8	112	42	201	87	242	165	318	K06889	hemoglobin	N/A	N/A	N/A	N/A	COG1073
/gene_family="2977"	abc:ACICU_02559	0	99	663	1711	1	327	1	327	327	327	K07402	xanthine dehydrogenase accessory factor	N/A	N/A	N/A	N/A	COG1975
/gene_family="3521"	abc:ACICU_00120	0	96	1379	3569	1	696	1	696	696	696	K02014	iron complex outermembrane recepter protein	N/A	N/A	N/A	N/A	COG1629;COG4771;COG4772;COG4773;COG4774
/gene_family="3593"	abb:ABBFA_003056	0	100	854	2206	1	437	1	437	437	437	K03544	ATP-dependent Clp protease ATP-binding subunit ClpX	ko04112	Cell cycle - Caulobacter	N/A	N/A	COG1219
/gene_family="2172"	abc:ACICU_00765	0	98	747	1928	1	385	1	385	385	385	K00652	8-amino-7-oxononanoate synthase	ko00780	Biotin metabolism	EC:2.3.1.47	8710	COG0156
/gene_family="114"	abc:ACICU_03353	1e-164	100	578	1490	1	294	1	294	294	294	K11939	inner membrane transporter RhtA	N/A	N/A	N/A	N/A	COG5006
/gene_family="333"	aby:ABAYE2935	1e-143	94	511	1316	1	278	1	278	278	278	K03609	septum site-determining protein MinD	N/A	N/A	N/A	N/A	COG2894
/gene_family="1995"	abc:ACICU_03400	0	97	971	2510	1	499	1	499	499	499	K01928	UDP-N-acetylmuramoylalanyl-D-glutamate--2,6-diaminopimelate ligase	ko00300	Lysine biosynthesis	EC:6.3.2.13	8765	COG0769
/gene_family="1995"	abc:ACICU_03400	0	97	971	2510	1	499	1	499	499	499	K01928	UDP-N-acetylmuramoylalanyl-D-glutamate--2,6-diaminopimelate ligase	ko00550	Peptidoglycan biosynthesis	EC:6.3.2.13	8765	COG0769
/gene_family="2971"	aby:ABAYE0456	2e-99	100	363	932	1	191	24	214	191	214	K03816	xanthine phosphoribosyltransferase	ko00230	Purine metabolism	EC:2.4.2.22	310	COG0503
/gene_family="1302"	aai:AARI_25410	4e-11	24	70.5	171	1	200	1	205	206	207	K05834	homoserine/homoserine lactone efflux protein	N/A	N/A	N/A	N/A	COG1280
/gene_family="1193"	lil:LB_286	2e-98	42	362	929	45	500	6	472	469	533	K00284	glutamate synthase (ferredoxin)	ko00910	Nitrogen metabolism	EC:1.4.7.1	16041	COG0067
/gene_family="1193"	slg:SLGD_02444	6e-36	32	155	391	183	503	850	1157	327	1498	K00265	glutamate synthase (NADPH/NADH) large chain	ko00250	Alanine, aspartate and glutamate metabolism	EC:1.4.1.13;1.4.1.14	0004355;0016040	COG0067;COG0069;COG0070
/gene_family="1193"	slg:SLGD_02444	6e-36	32	155	391	183	503	850	1157	327	1498	K00265	glutamate synthase (NADPH/NADH) large chain	ko00910	Nitrogen metabolism	EC:1.4.1.13;1.4.1.14	0004355;0016040	COG0067;COG0069;COG0070
/gene_family="116"	abc:ACICU_01469	1e-156	95	554	1427	1	305	1	305	305	305	K13928	LysR family transcriptional regulator, malonate utilizationtranscriptional regulator	N/A	N/A	N/A	N/A	COG0583
/gene_family="3675"	abb:ABBFA_002399	0	93	820	2117	1	439	1	439	439	439	K01939	adenylosuccinate synthase	ko00230	Purine metabolism	EC:6.3.4.4	4019	COG0104
/gene_family="3675"	abb:ABBFA_002399	0	93	820	2117	1	439	1	439	439	439	K01939	adenylosuccinate synthase	ko00250	Alanine, aspartate and glutamate metabolism	EC:6.3.4.4	4019	COG0104
/gene_family="536"	abb:ABBFA_003357	1e-108	100	392	1007	1	189	1	189	189	189	K07566	putative translation factor	N/A	N/A	N/A	N/A	COG0009
/gene_family="303"	vvi:100243380	1e-109	46	399	1026	9	423	90	529	441	539	K08869	aarF domain-containing kinase	N/A	N/A	N/A	N/A	N/A
/gene_family="303"	bba:Bd0422	1e-59	37	233	594	36	397	11	363	362	510	K03688	ubiquinone biosynthesis protein	ko00130	Ubiquinone and other terpenoid-quinone biosynthesis	N/A	N/A	COG0661
/gene_family="3433"	ath:AT5G13350	1e-05	27	54.3	129	201	402	203	428	235	587	K14487
/gene_family="1746"	psp:PSPPH_4310	1e-16	30	90.1	222	71	296	75	282	233	327	K05893	carbon-monoxide dehydrogenase (cytochrome b-561)	N/A	N/A	N/A	N/A	N/A
/gene_family="1746"	syn:sll1441	7e-05	23	50.8	120	75	304	84	310	240	359	K10257	omega-3 fatty acid desaturase (delta-15 desaturase)	ko01040	Biosynthesis of unsaturated fatty acids	EC:1.14.19.-	N/A	N/A
/gene_family="139"	abc:ACICU_01667	0	95	750	1936	1	401	1	401	401	401	K00249	acyl-CoA dehydrogenase	ko00071	Fatty acid metabolism	EC:1.3.99.3	3995	COG1960
/gene_family="139"	abc:ACICU_01667	0	95	750	1936	1	401	1	401	401	401	K00249	acyl-CoA dehydrogenase	ko00280	Valine, leucine and isoleucine degradation	EC:1.3.99.3	3995	COG1960
/gene_family="139"	abc:ACICU_01667	0	95	750	1936	1	401	1	401	401	401	K00249	acyl-CoA dehydrogenase	ko00410	beta-Alanine metabolism	EC:1.3.99.3	3995	COG1960
/gene_family="139"	abc:ACICU_01667	0	95	750	1936	1	401	1	401	401	401	K00249	acyl-CoA dehydrogenase	ko00640	Propanoate metabolism	EC:1.3.99.3	3995	COG1960
/gene_family="139"	abc:ACICU_01667	0	95	750	1936	1	401	1	401	401	401	K00249	acyl-CoA dehydrogenase	ko03320	PPAR signaling pathway	EC:1.3.99.3	3995	COG1960
/gene_family="139"	aci:ACIAD1412	0	88	698	1802	1	401	1	401	401	401	K00248	butyryl-CoA dehydrogenase	ko00071	Fatty acid metabolism	EC:1.3.99.2	4085	COG1960
/gene_family="139"	aci:ACIAD1412	0	88	698	1802	1	401	1	401	401	401	K00248	butyryl-CoA dehydrogenase	ko00280	Valine, leucine and isoleucine degradation	EC:1.3.99.2	4085	COG1960
/gene_family="139"	aci:ACIAD1412	0	88	698	1802	1	401	1	401	401	401	K00248	butyryl-CoA dehydrogenase	ko00650	Butanoate metabolism	EC:1.3.99.2	4085	COG1960
/gene_family="211"	aby:ABAYE2302	0	93	814	2102	1	437	5	441	437	441	K08196	MFS transporter, AAHS family, cis,cis-muconate transporter	N/A	N/A	N/A	N/A	COG0477
/gene_family="4533"	abc:ACICU_03213	0	99	771	1992	1	387	1	387	387	387	K00249	acyl-CoA dehydrogenase	ko00071	Fatty acid metabolism	EC:1.3.99.3	3995	COG1960
/gene_family="4533"	abc:ACICU_03213	0	99	771	1992	1	387	1	387	387	387	K00249	acyl-CoA dehydrogenase	ko00280	Valine, leucine and isoleucine degradation	EC:1.3.99.3	3995	COG1960
/gene_family="4533"	abc:ACICU_03213	0	99	771	1992	1	387	1	387	387	387	K00249	acyl-CoA dehydrogenase	ko00410	beta-Alanine metabolism	EC:1.3.99.3	3995	COG1960
/gene_family="4533"	abc:ACICU_03213	0	99	771	1992	1	387	1	387	387	387	K00249	acyl-CoA dehydrogenase	ko00640	Propanoate metabolism	EC:1.3.99.3	3995	COG1960
/gene_family="4533"	abc:ACICU_03213	0	99	771	1992	1	387	1	387	387	387	K00249	acyl-CoA dehydrogenase	ko03320	PPAR signaling pathway	EC:1.3.99.3	3995	COG1960
/gene_family="3139"	abc:ACICU_00756	0	86	1837	4758	15	1149	15	1149	1135	1149	K03529	chromosome segregation protein	N/A	N/A	N/A	N/A	COG1196
/gene_family="102"	abb:ABBFA_002985	0	96	1758	4553	1	935	1	935	935	935	K07678	two-component system, NarL family, sensor histidine kinase BarA	ko02020	Two-component system	EC:2.7.13.3	155	N/A
/gene_family="3157"	abb:ABBFA_002867	0	95	1787	4629	1	944	1	944	944	944	K00525	ribonucleoside-diphosphate reductase alpha chain	ko00230	Purine metabolism	EC:1.17.4.1	4748	COG0209
/gene_family="3157"	abb:ABBFA_002867	0	95	1787	4629	1	944	1	944	944	944	K00525	ribonucleoside-diphosphate reductase alpha chain	ko00240	Pyrimidine metabolism	EC:1.17.4.1	4748	COG0209
/gene_family="3202"	abc:ACICU_02043	1e-121	100	437	1124	1	223	1	223	223	223	K09909	hypothetical protein	N/A	N/A	N/A	N/A	COG3110
/gene_family="3885"	abb:ABBFA_003158	1e-116	100	417	1073	1	203	1	203	203	203	K09986	hypothetical protein	N/A	N/A	N/A	N/A	COG3816
/gene_family="743"	abc:ACICU_02858	8e-81	99	300	769	1	155	1	155	155	155	K09768	hypothetical protein	N/A	N/A	N/A	N/A	COG1671
/gene_family="3903"	abc:ACICU_01688	1e-108	100	394	1011	1	192	8	199	192	199	K15634
/gene_family="2004"	abc:ACICU_00753	1e-123	90	444	1142	1	250	1	250	250	250	K03524	BirA family transcriptional regulator, biotin operon repressor /biotin-[acetyl-CoA-carboxylase] ligase	ko00780	Biotin metabolism	EC:6.3.4.15	4077	COG1654;COG0340
/gene_family="1936"	srr:SerAS9_3341	0.0005	26	47.4	111	1	90	1	91	91	248	K06988	aspartyl protease family protein	N/A	N/A	N/A	N/A	COG2085
/gene_family="1790"	gfo:GFO_0453	2e-54	40	215	547	1	302	1	297	303	298	K03637	molybdenum cofactor biosynthesis protein C	ko04122	Sulfur relay system	N/A	N/A	COG0315
/gene_family="2879"	abb:ABBFA_000414	1e-158	85	560	1444	1	337	1	337	337	337	K03284	metal ion transporter, MIT family	N/A	N/A	N/A	N/A	COG0598
/gene_family="2952"	abc:ACICU_00024	6e-67	100	254	649	1	121	1	121	121	121	K09922	hypothetical protein	N/A	N/A	N/A	N/A	COG3169
/gene_family="2571"	abc:ACICU_01449	1e-134	100	480	1235	1	245	1	245	245	245	K00059	3-oxoacyl-[acyl-carrier protein] reductase	ko00061	Fatty acid biosynthesis	EC:1.1.1.100	4316	COG1028
/gene_family="2571"	abc:ACICU_01449	1e-134	100	480	1235	1	245	1	245	245	245	K00059	3-oxoacyl-[acyl-carrier protein] reductase	ko01040	Biosynthesis of unsaturated fatty acids	EC:1.1.1.100	4316	COG1028
/gene_family="2263"	abc:ACICU_02453	4e-87	93	322	826	21	195	21	195	175	195	K03558	membrane protein required for colicin V production	N/A	N/A	N/A	N/A	COG1286
/gene_family="369"	reu:Reut_A0246	5e-76	45	287	734	10	320	11	325	317	338	K03295	cation efflux system protein, CDF family	N/A	N/A	N/A	N/A	COG1230;COG0053
/gene_family="549"	abc:ACICU_01564	0	95	738	1904	1	388	1	388	388	388	K00789	S-adenosylmethionine synthetase	ko00270	Cysteine and methionine metabolism	EC:2.5.1.6	4478	COG0192;COG1812
/gene_family="549"	abc:ACICU_01564	0	95	738	1904	1	388	1	388	388	388	K00789	S-adenosylmethionine synthetase	ko00450	Selenoamino acid metabolism	EC:2.5.1.6	4478	COG0192;COG1812
/gene_family="1640"	abc:ACICU_03624	0	100	800	2066	1	407	1	407	407	421	K07478	putative ATPase	N/A	N/A	N/A	N/A	COG2256
/gene_family="1160"	shw:Sputw3181_0888	3e-28	54	125	315	5	140	2	135	137	141	K04063	osmotically inducible protein OsmC	N/A	N/A	N/A	N/A	COG1764
/gene_family="2487"	abb:ABBFA_002729	0	96	1288	3334	1	679	1	679	679	679	K03656	ATP-dependent DNA helicase Rep	N/A	N/A	EC:3.6.1.-	N/A	COG0210
/gene_family="2974"	abb:ABBFA_001904	0	90	961	2483	1	557	1	557	557	557	K02945	small subunit ribosomal protein S1	ko03010	Ribosome	N/A	9283	COG0539
/gene_family="1597"	abc:ACICU_00092	0	99	914	2362	1	456	1	456	456	456	K01840	phosphomannomutase	ko00051	Fructose and mannose metabolism	EC:5.4.2.8	4615	COG1109
/gene_family="1597"	abc:ACICU_00092	0	99	914	2362	1	456	1	456	456	456	K01840	phosphomannomutase	ko00520	Amino sugar and nucleotide sugar metabolism	EC:5.4.2.8	4615	COG1109
/gene_family="1597"	dpr:Despr_0542	1e-174	67	615	1586	3	437	2	436	435	455	K15778
/gene_family="3941"	aby:ABAYE1014	0	99	1863	4827	1	945	1	945	945	945	K03580	ATP-dependent helicase HepA	N/A	N/A	EC:3.6.1.-	N/A	COG0553
/gene_family="222"	bur:Bcep18194_B0951	1e-126	62	455	1171	1	349	1	349	349	353	K00354	NADPH2 dehydrogenase	N/A	N/A	EC:1.6.99.1	3959	COG1012
/gene_family="222"	hdn:Hden_2534	1e-126	62	454	1168	1	350	1	350	350	356	K00540	formate acetyltransferase activating enzyme	N/A	N/A	N/A	N/A	N/A
/gene_family="222"	mms:mma_1611	1e-125	62	451	1159	4	349	5	351	347	352	K10680	N-ethylmaleimide reductase	ko00633	Nitrotoluene degradation	EC:1.-.-.-	N/A	COG1902
/gene_family="1345"	abb:ABBFA_000444	1e-87	93	323	829	1	178	1	178	178	178	K02931	large subunit ribosomal protein L5	ko03010	Ribosome	N/A	9282	COG0094
/gene_family="510"	abb:ABBFA_001425	9e-95	100	347	890	1	167	1	167	167	167	K01104	protein-tyrosine phosphatase	N/A	N/A	EC:3.1.3.48	4725	COG0394;COG2365
/gene_family="2409"	syn:sll0219	0.001	24	46.6	109	30	250	59	273	231	594	K00540	formate acetyltransferase activating enzyme	N/A	N/A	N/A	N/A	N/A
/gene_family="1343"	abc:ACICU_00356	1e-51	88	203	517	1	122	1	122	122	122	K05560	multicomponent K+:H+ antiporter subunit C	N/A	N/A	N/A	N/A	COG1006
/gene_family="1343"	tcx:Tcr_0062	4e-22	53	105	263	4	106	1	104	104	134	K00340	NADH dehydrogenase I subunit K	ko00190	Oxidative phosphorylation	EC:1.6.5.3	8137	COG0713
/gene_family="3575"	abb:ABBFA_002879	0	100	702	1811	1	347	1	347	347	347	K00549	5-methyltetrahydropteroyltriglutamate--homocysteinemethyltransferase	ko00270	Cysteine and methionine metabolism	EC:2.1.1.14	3871	COG0620
/gene_family="349"	abb:ABBFA_000759	2e-59	91	229	585	1	121	1	121	121	121	K00242	succinate dehydrogenase hydrophobic membrane anchor protein	ko00020	Citrate cycle (TCA cycle)	EC:1.3.99.1	104	COG2142
/gene_family="349"	abb:ABBFA_000759	2e-59	91	229	585	1	121	1	121	121	121	K00242	succinate dehydrogenase hydrophobic membrane anchor protein	ko00190	Oxidative phosphorylation	EC:1.3.99.1	104	COG2142
/gene_family="349"	abb:ABBFA_000759	2e-59	91	229	585	1	121	1	121	121	121	K00242	succinate dehydrogenase hydrophobic membrane anchor protein	ko00623	Toluene degradation	EC:1.3.99.1	104	COG2142
/gene_family="349"	abb:ABBFA_000759	2e-59	91	229	585	1	121	1	121	121	121	K00242	succinate dehydrogenase hydrophobic membrane anchor protein	ko00650	Butanoate metabolism	EC:1.3.99.1	104	COG2142
/gene_family="349"	abb:ABBFA_000759	2e-59	91	229	585	1	121	1	121	121	121	K00242	succinate dehydrogenase hydrophobic membrane anchor protein	ko00720	Reductive carboxylate cycle (CO2 fixation)	EC:1.3.99.1	104	COG2142
/gene_family="2616"	abc:ACICU_01174	1e-121	100	436	1120	1	208	1	208	208	208	K00799	glutathione S-transferase	ko00480	Glutathione metabolism	EC:2.5.1.18	4364	COG0625
/gene_family="2616"	abc:ACICU_01174	1e-121	100	436	1120	1	208	1	208	208	208	K00799	glutathione S-transferase	ko00980	Metabolism of xenobiotics by cytochrome P450	EC:2.5.1.18	4364	COG0625
/gene_family="2616"	abc:ACICU_01174	1e-121	100	436	1120	1	208	1	208	208	208	K00799	glutathione S-transferase	ko00982	Drug metabolism - cytochrome P450	EC:2.5.1.18	4364	COG0625
/gene_family="2494"	abc:ACICU_03119	1e-171	100	604	1558	1	291	1	291	291	291	K07044	mannosyl-3-phosphoglycerate phosphatase	N/A	N/A	N/A	N/A	COG3687
/gene_family="2649"	pag:PLES_02581	2e-19	41	97.8	242	40	169	864	991	131	1019	K11904	type VI secretion system secreted protein VgrG	ko03070	Bacterial secretion system	N/A	N/A	COG3501
/gene_family="3887"	abc:ACICU_00381	0	97	743	1918	1	401	1	401	401	401	K02455	general secretion pathway protein F	ko03070	Bacterial secretion system	N/A	N/A	COG1459
/gene_family="3154"	abb:ABBFA_002720	2e-71	100	269	687	1	132	1	132	132	132	K06186	small protein A	N/A	N/A	N/A	N/A	COG2913
/gene_family="28"	aci:ACIAD1123	3e-28	69	126	316	1	94	1	94	94	94	K09888	cell division protein ZapA	N/A	N/A	N/A	N/A	COG3027
/gene_family="2286"	abb:ABBFA_003175	0	90	1206	3119	1	697	1	697	697	697	K00962	polyribonucleotide nucleotidyltransferase	ko00230	Purine metabolism	EC:2.7.7.8	4654	COG1185
/gene_family="2286"	abb:ABBFA_003175	0	90	1206	3119	1	697	1	697	697	697	K00962	polyribonucleotide nucleotidyltransferase	ko00240	Pyrimidine metabolism	EC:2.7.7.8	4654	COG1185
/gene_family="2286"	abb:ABBFA_003175	0	90	1206	3119	1	697	1	697	697	697	K00962	polyribonucleotide nucleotidyltransferase	ko03018	RNA degradation	EC:2.7.7.8	4654	COG1185
/gene_family="890"	abb:ABBFA_000684	6e-52	100	204	520	1	104	1	104	104	104	K02435	aspartyl-tRNA(Asn)/glutamyl-tRNA (Gln) amidotransferase subunit C	ko00970	Aminoacyl-tRNA biosynthesis	EC:6.3.5.6;6.3.5.7	0050566;0050567	COG0721
/gene_family="3152"	abb:ABBFA_001106	1e-158	99	560	1442	1	278	1	278	278	278	K00297	methylenetetrahydrofolate reductase (NADPH)	ko00670	One carbon pool by folate	EC:1.5.1.20	4489	COG0685
/gene_family="3152"	abb:ABBFA_001106	1e-158	99	560	1442	1	278	1	278	278	278	K00297	methylenetetrahydrofolate reductase (NADPH)	ko00680	Methane metabolism	EC:1.5.1.20	4489	COG0685
/gene_family="1485"	abc:ACICU_01998	1e-146	99	520	1339	1	261	1	261	261	261	K01055	3-oxoadipate enol-lactonase	ko00362	Benzoate degradation	EC:3.1.1.24	N/A	COG0596
/gene_family="1470"	tdn:Suden_0047	7e-26	28	120	301	30	277	22	265	249	270	K03442	small conductance mechanosensitive channel	N/A	N/A	N/A	N/A	COG0668
/gene_family="2392"	pcr:Pcryo_0797	8e-83	35	310	795	56	538	83	563	490	566	K01115	phospholipase D	ko00564	Glycerophospholipid metabolism	EC:3.1.4.4	4630	N/A
/gene_family="2392"	pcr:Pcryo_0797	8e-83	35	310	795	56	538	83	563	490	566	K01115	phospholipase D	ko00565	Ether lipid metabolism	EC:3.1.4.4	4630	N/A
/gene_family="2392"	pcr:Pcryo_0797	8e-83	35	310	795	56	538	83	563	490	566	K01115	phospholipase D	ko04144	Endocytosis	EC:3.1.4.4	4630	N/A
/gene_family="2392"	pcr:Pcryo_0797	8e-83	35	310	795	56	538	83	563	490	566	K01115	phospholipase D	ko04666	Fc gamma R-mediated phagocytosis	EC:3.1.4.4	4630	N/A
/gene_family="2392"	pcr:Pcryo_0797	8e-83	35	310	795	56	538	83	563	490	566	K01115	phospholipase D	ko04912	GnRH signaling pathway	EC:3.1.4.4	4630	N/A
/gene_family="2392"	vfi:VF_0865	3e-65	32	252	643	31	541	13	515	526	515	K01005	phosphatidylcholine synthase	N/A	N/A	N/A	N/A	N/A
/gene_family="2392"	dhd:Dhaf_2839	1e-20	21	104	259	58	487	102	446	432	478	K06131	cardiolipin synthase	ko00564	Glycerophospholipid metabolism	EC:2.7.8.-	8808	COG1502
/gene_family="2392"	put:PT7_2766	7e-18	23	95.1	235	96	494	33	373	405	409	K06132	putative cardiolipin synthase	ko00564	Glycerophospholipid metabolism	EC:2.7.8.-	N/A	COG1502
/gene_family="112"	abm:ABSDF3384	0	95	814	2102	1	430	1	430	430	430	K00823	4-aminobutyrate aminotransferase	ko00250	Alanine, aspartate and glutamate metabolism	EC:2.6.1.19	3867	COG0160
/gene_family="112"	abm:ABSDF3384	0	95	814	2102	1	430	1	430	430	430	K00823	4-aminobutyrate aminotransferase	ko00410	beta-Alanine metabolism	EC:2.6.1.19	3867	COG0160
/gene_family="112"	abm:ABSDF3384	0	95	814	2102	1	430	1	430	430	430	K00823	4-aminobutyrate aminotransferase	ko00640	Propanoate metabolism	EC:2.6.1.19	3867	COG0160
/gene_family="112"	abm:ABSDF3384	0	95	814	2102	1	430	1	430	430	430	K00823	4-aminobutyrate aminotransferase	ko00650	Butanoate metabolism	EC:2.6.1.19	3867	COG0160
/gene_family="1467"	acd:AOLE_09890	2e-06	32	55.5	132	117	226	173	281	110	289	K01252	enterobactin isochorismatase	ko01053	Biosynthesis of siderophore group nonribosomal peptides	EC:3.3.2.1	8908	COG1535;COG3433
/gene_family="2347"	mrb:Mrub_2849	8e-06	35	51.6	122	16	103	387	472	92	480	K01069	hydroxyacylglutathione hydrolase	ko00620	Pyruvate metabolism	EC:3.1.2.6	4416	COG0491
/gene_family="2347"	vfm:VFMJ11_2572	8e-06	34	51.6	122	15	102	22	107	88	107	K02439	thiosulfate sulfurtransferase	N/A	N/A	EC:2.8.1.1	4792	COG0607
/gene_family="2347"	cpr:CPR_0715	0.0002	34	47.4	111	16	88	468	539	73	566	K00359	NADH oxidase	N/A	N/A	EC:1.6.-.-	N/A	COG0446
/gene_family="2347"	rop:ROP_pROB01-03360	0.001	32	44.7	104	20	92	21	90	73	846	K06994	putative drug exporter of the RND superfamily	N/A	N/A	N/A	N/A	COG2409
/gene_family="1420"	abc:ACICU_02032	0	100	1393	3605	1	698	1	698	698	698	K02014	iron complex outermembrane recepter protein	N/A	N/A	N/A	N/A	COG1629;COG4771;COG4772;COG4773;COG4774
/gene_family="1692"	abb:ABBFA_001030	1e-152	87	540	1392	1	321	1	321	321	321	K14347
/gene_family="594"	abb:ABBFA_002989	4e-69	100	261	668	1	133	1	133	133	133	K09710	hypothetical protein	N/A	N/A	N/A	N/A	COG0799
/gene_family="2025"	abc:ACICU_01559	1e-93	92	343	881	1	181	1	181	181	181	K03823	phosphinothricin acetyltransferase	ko00440	Phosphonate and phosphinate metabolism	EC:2.3.1.183	N/A	COG1247
/gene_family="729"	abb:ABBFA_001175	2e-29	100	130	326	1	65	1	65	65	65	K03154	sulfur carrier protein	ko04122	Sulfur relay system	N/A	N/A	COG2104
/gene_family="729"	mah:MEALZ_0159	3e-08	42	59.7	143	1	65	1	66	66	325	K03149	thiamine biosynthesis ThiG	ko00730	Thiamine metabolism	N/A	N/A	COG2022
/gene_family="2176"	srr:SerAS9_2007	1e-123	48	446	1147	8	461	4	449	456	456	K14052	putrescine importer	N/A	N/A	N/A	N/A	COG0531
/gene_family="30"	abb:ABBFA_003161	7e-44	100	177	450	1	85	1	85	85	85	K04085	tRNA 2-thiouridine synthesizing protein A	ko04122	Sulfur relay system	EC:2.8.1.-	N/A	COG0425
/gene_family="2499"	abc:ACICU_02880	0	100	642	1657	1	324	1	324	324	324	K04568	lysyl-tRNA synthetase, class II	ko00970	Aminoacyl-tRNA biosynthesis	EC:6.1.1.6	4824	COG2269
/gene_family="2147"	bsn:BSn5_11355	1e-14	20	84	206	30	383	30	382	364	404	K08224	MFS transporter, YNFM family, putative membrane transport protein	N/A	N/A	N/A	N/A	COG0477
/gene_family="2147"	bpu:BPUM_0759	2e-12	20	76.3	186	9	384	2	375	386	395	K08164	MFS transporter, DHA1 family, chloramphenicol resistance protein	N/A	N/A	N/A	N/A	COG2814
/gene_family="1132"	abb:ABBFA_003100	9e-40	100	164	415	1	81	1	81	81	81	K03745	SlyX protein	N/A	N/A	N/A	N/A	COG2900
/gene_family="2968"	abc:ACICU_02916	0	100	876	2263	1	439	1	439	439	439	K03761	MFS transporter, MHS family, alpha-ketoglutarate permease	N/A	N/A	N/A	N/A	COG0477
/gene_family="927"	abb:ABBFA_002812	0	95	1281	3316	1	678	1	678	678	678	K01972	DNA ligase (NAD+)	ko03030	DNA replication	EC:6.5.1.2	3911	COG0272
/gene_family="927"	abb:ABBFA_002812	0	95	1281	3316	1	678	1	678	678	678	K01972	DNA ligase (NAD+)	ko03410	Base excision repair	EC:6.5.1.2	3911	COG0272
/gene_family="927"	abb:ABBFA_002812	0	95	1281	3316	1	678	1	678	678	678	K01972	DNA ligase (NAD+)	ko03420	Nucleotide excision repair	EC:6.5.1.2	3911	COG0272
/gene_family="927"	abb:ABBFA_002812	0	95	1281	3316	1	678	1	678	678	678	K01972	DNA ligase (NAD+)	ko03430	Mismatch repair	EC:6.5.1.2	3911	COG0272
/gene_family="490"	abb:ABBFA_001762	1e-102	89	374	960	1	213	1	213	213	213	K01029	3-oxoacid CoA-transferase subunit B	ko00072	Synthesis and degradation of ketone bodies	EC:2.8.3.5	8260	COG2057
/gene_family="490"	abb:ABBFA_001762	1e-102	89	374	960	1	213	1	213	213	213	K01029	3-oxoacid CoA-transferase subunit B	ko00280	Valine, leucine and isoleucine degradation	EC:2.8.3.5	8260	COG2057
/gene_family="490"	abb:ABBFA_001762	1e-102	89	374	960	1	213	1	213	213	213	K01029	3-oxoacid CoA-transferase subunit B	ko00650	Butanoate metabolism	EC:2.8.3.5	8260	COG2057
/gene_family="490"	aci:ACIAD2514	8e-87	77	322	824	1	206	1	206	206	214	K01035	acetate CoA-transferase beta subunit	ko00627	Aminobenzoate degradation	EC:2.8.3.8	8775	COG2057
/gene_family="490"	aci:ACIAD2514	8e-87	77	322	824	1	206	1	206	206	214	K01035	acetate CoA-transferase beta subunit	ko00640	Propanoate metabolism	EC:2.8.3.8	8775	COG2057
/gene_family="490"	aci:ACIAD2514	8e-87	77	322	824	1	206	1	206	206	214	K01035	acetate CoA-transferase beta subunit	ko00650	Butanoate metabolism	EC:2.8.3.8	8775	COG2057
/gene_family="490"	aci:ACIAD2514	8e-87	77	322	824	1	206	1	206	206	214	K01035	acetate CoA-transferase beta subunit	ko02020	Two-component system	EC:2.8.3.8	8775	COG2057
/gene_family="1998"	abb:ABBFA_003164	2e-58	100	226	575	1	112	1	112	112	112	K06878	Sep-tRNA:Cys-tRNA synthetase	N/A	N/A	N/A	N/A	COG0073
/gene_family="382"	abb:ABBFA_002362	9e-29	100	127	320	1	64	1	64	64	64	K07213	GGDEF domain	N/A	N/A	N/A	N/A	COG2608
/gene_family="3454"	cva:CVAR_1593	6e-13	24	77.4	189	8	295	13	302	295	323	K04761	LysR family transcriptional regulator, hydrogen peroxide-induciblegenes activator	N/A	N/A	N/A	N/A	COG0583
/gene_family="3454"	pmr:PMI2197	7e-12	24	73.9	180	4	277	3	277	282	304	K10972	LysR family transcriptional regulator, transcriptional activator ofthe allD operon	N/A	N/A	N/A	N/A	COG0583
/gene_family="4383"	abb:ABBFA_003046	0	99	1083	2801	1	542	1	542	542	542	K00131	glyceraldehyde-3-phosphate dehydrogenase (NADP)	ko00010	Glycolysis / Gluconeogenesis	EC:1.2.1.9	8886	COG1012
/gene_family="4383"	bur:Bcep18194_B2693	0	82	910	2353	6	542	6	542	537	542	K00128	aldehyde dehydrogenase (NAD+)	ko00010	Glycolysis / Gluconeogenesis	EC:1.2.1.3	4029	COG1012
/gene_family="4383"	bur:Bcep18194_B2693	0	82	910	2353	6	542	6	542	537	542	K00128	aldehyde dehydrogenase (NAD+)	ko00040	Pentose and glucuronate interconversions	EC:1.2.1.3	4029	COG1012
/gene_family="4383"	bur:Bcep18194_B2693	0	82	910	2353	6	542	6	542	537	542	K00128	aldehyde dehydrogenase (NAD+)	ko00053	Ascorbate and aldarate metabolism	EC:1.2.1.3	4029	COG1012
/gene_family="4383"	bur:Bcep18194_B2693	0	82	910	2353	6	542	6	542	537	542	K00128	aldehyde dehydrogenase (NAD+)	ko00071	Fatty acid metabolism	EC:1.2.1.3	4029	COG1012
/gene_family="4383"	bur:Bcep18194_B2693	0	82	910	2353	6	542	6	542	537	542	K00128	aldehyde dehydrogenase (NAD+)	ko00280	Valine, leucine and isoleucine degradation	EC:1.2.1.3	4029	COG1012
/gene_family="4383"	bur:Bcep18194_B2693	0	82	910	2353	6	542	6	542	537	542	K00128	aldehyde dehydrogenase (NAD+)	ko00310	Lysine degradation	EC:1.2.1.3	4029	COG1012
/gene_family="4383"	bur:Bcep18194_B2693	0	82	910	2353	6	542	6	542	537	542	K00128	aldehyde dehydrogenase (NAD+)	ko00330	Arginine and proline metabolism	EC:1.2.1.3	4029	COG1012
/gene_family="4383"	bur:Bcep18194_B2693	0	82	910	2353	6	542	6	542	537	542	K00128	aldehyde dehydrogenase (NAD+)	ko00340	Histidine metabolism	EC:1.2.1.3	4029	COG1012
/gene_family="4383"	bur:Bcep18194_B2693	0	82	910	2353	6	542	6	542	537	542	K00128	aldehyde dehydrogenase (NAD+)	ko00380	Tryptophan metabolism	EC:1.2.1.3	4029	COG1012
/gene_family="4383"	bur:Bcep18194_B2693	0	82	910	2353	6	542	6	542	537	542	K00128	aldehyde dehydrogenase (NAD+)	ko00410	beta-Alanine metabolism	EC:1.2.1.3	4029	COG1012
/gene_family="4383"	bur:Bcep18194_B2693	0	82	910	2353	6	542	6	542	537	542	K00128	aldehyde dehydrogenase (NAD+)	ko00561	Glycerolipid metabolism	EC:1.2.1.3	4029	COG1012
/gene_family="4383"	bur:Bcep18194_B2693	0	82	910	2353	6	542	6	542	537	542	K00128	aldehyde dehydrogenase (NAD+)	ko00620	Pyruvate metabolism	EC:1.2.1.3	4029	COG1012
/gene_family="4383"	bur:Bcep18194_B2693	0	82	910	2353	6	542	6	542	537	542	K00128	aldehyde dehydrogenase (NAD+)	ko00625	Chloroalkane and chloroalkene degradation	EC:1.2.1.3	4029	COG1012
/gene_family="4383"	bur:Bcep18194_B2693	0	82	910	2353	6	542	6	542	537	542	K00128	aldehyde dehydrogenase (NAD+)	ko00640	Propanoate metabolism	EC:1.2.1.3	4029	COG1012
/gene_family="4383"	bur:Bcep18194_B2693	0	82	910	2353	6	542	6	542	537	542	K00128	aldehyde dehydrogenase (NAD+)	ko00903	Limonene and pinene degradation	EC:1.2.1.3	4029	COG1012
/gene_family="844"	aby:ABAYE3129	0	100	934	2414	1	462	1	462	462	462	K01665	para-aminobenzoate synthetase component I	ko00790	Folate biosynthesis	EC:2.6.1.85	46820	COG0147
/gene_family="3260"	reh:H16_A1980	5e-81	52	303	776	4	286	3	284	283	286	K01069	hydroxyacylglutathione hydrolase	ko00620	Pyruvate metabolism	EC:3.1.2.6	4416	COG0491
/gene_family="4437"	chu:CHU_2493	5e-43	41	176	447	1	229	7	242	244	242	K01829	protein disulfide-isomerase	N/A	N/A	EC:5.3.4.1	3756	COG0526
/gene_family="4437"	olu:OSTLU_17735	1e-08	31	62.4	150	72	221	743	898	167	902	K11649	SWI/SNF related-matrix-associated actin-dependent regulator ofchromatin subfamily C	N/A	N/A	N/A	N/A	N/A
/gene_family="2880"	acd:AOLE_12220	3e-23	45	112	281	332	469	117	254	138	255	K02557	chemotaxis protein MotB	ko02030	Bacterial chemotaxis	N/A	N/A	COG1360
/gene_family="2880"	acd:AOLE_12220	3e-23	45	112	281	332	469	117	254	138	255	K02557	chemotaxis protein MotB	ko02040	Flagellar assembly	N/A	N/A	COG1360
/gene_family="2880"	dol:Dole_1995	2e-20	50	103	256	367	468	284	385	102	388	K03286	OmpA-OmpF porin, OOP family	N/A	N/A	N/A	N/A	COG2885
/gene_family="111"	abb:ABBFA_001126	0	88	664	1714	1	380	1	380	380	380	K05837	rod shape determining protein RodA	N/A	N/A	N/A	N/A	COG0772
/gene_family="2475"	abb:ABBFA_003322	3e-98	100	359	921	1	175	1	175	175	175	K01507	inorganic pyrophosphatase	ko00190	Oxidative phosphorylation	EC:3.6.1.1	4427	COG0221
/gene_family="218"	aby:ABAYE0575	0	96	810	2091	1	422	23	444	422	444	K00936	arginine kinase	N/A	N/A	N/A	N/A	N/A
/gene_family="218"	mop:Mesop_5408	2e-28	33	129	324	162	401	329	568	242	602	K11357	two-component system, cell cycle sensor histidine kinase DivJ	ko02020	Two-component system	EC:2.7.13.3	155	COG0642
/gene_family="218"	mop:Mesop_5408	2e-28	33	129	324	162	401	329	568	242	602	K11357	two-component system, cell cycle sensor histidine kinase DivJ	ko04112	Cell cycle - Caulobacter	EC:2.7.13.3	155	COG0642
/gene_family="218"	syn:sll1871	7e-28	32	127	320	156	401	416	663	249	674	K02486	two-component system, unclassified family, sensor kinase	N/A	N/A	EC:2.7.13.3	155	COG0642
/gene_family="218"	rva:Rvan_0953	9e-28	31	127	319	152	405	369	621	257	630	K07716	two-component system, cell cycle sensor histidine kinase PleC	ko02020	Two-component system	EC:2.7.13.3	155	COG0642
/gene_family="218"	rva:Rvan_0953	9e-28	31	127	319	152	405	369	621	257	630	K07716	two-component system, cell cycle sensor histidine kinase PleC	ko04112	Cell cycle - Caulobacter	EC:2.7.13.3	155	COG0642
/gene_family="218"	mma:MM_3205	3e-27	32	125	314	150	401	318	567	256	892	K02484	two-component system, OmpR family, sensor kinase	N/A	N/A	EC:2.7.13.3	155	COG0642
/gene_family="218"	sse:Ssed_0290	7e-27	32	124	311	156	396	386	625	244	931	K10819	histidine kinase	N/A	N/A	N/A	4673	N/A
/gene_family="218"	bth:BT_1058	2e-26	31	123	308	159	401	114	373	263	377	K11527	two-component system, unclassified family, sensor histidine kinaseand response regulator	N/A	N/A	EC:2.7.13.3	0000155;0000156	N/A
/gene_family="218"	cti:RALTA_B1802	6e-26	32	121	303	164	403	504	746	249	1102	K07677	two-component system, NarL family, capsular synthesis sensorhistidine kinase RcsC	ko02020	Two-component system	EC:2.7.13.3	155	N/A
/gene_family="218"	kko:Kkor_0839	1e-25	31	120	301	140	396	261	520	267	950	K07678	two-component system, NarL family, sensor histidine kinase BarA	ko02020	Two-component system	EC:2.7.13.3	155	N/A
/gene_family="218"	kpe:KPK_0634	2e-25	31	119	298	169	401	588	820	238	1080	K07679	two-component system, NarL family, sensor histidine kinase EvgS	ko02020	Two-component system	EC:2.7.13.3	155	N/A
/gene_family="3116"	abc:ACICU_00282	0	95	679	1752	16	379	16	379	364	379	K08082	two-component system, LytT family, sensor histidine kinase AlgZ	ko02020	Two-component system	EC:2.7.13.3	155	COG2972
/gene_family="2469"	aby:ABAYE2991	8e-36	100	151	381	1	78	14	91	78	91	K02078	acyl carrier protein	N/A	N/A	N/A	N/A	COG0236
/gene_family="3801"	abb:ABBFA_001150	1e-135	94	483	1242	1	259	1	259	259	259	K00528	ferredoxin--NADP+ reductase	N/A	N/A	EC:1.18.1.2	0004324;0015039	COG1018
/gene_family="3289"	aby:ABAYE2845	1e-129	94	462	1190	1	253	13	265	253	266	K00100	1-deoxy-D-xylulose-5-phosphate reductoisomerase	ko00051	Fructose and mannose metabolism	N/A	N/A	COG0111;COG0677;COG0743;COG1063
/gene_family="3289"	aby:ABAYE2845	1e-129	94	462	1190	1	253	13	265	253	266	K00100	1-deoxy-D-xylulose-5-phosphate reductoisomerase	ko00363	Bisphenol degradation	N/A	N/A	COG0111;COG0677;COG0743;COG1063
/gene_family="3289"	aby:ABAYE2845	1e-129	94	462	1190	1	253	13	265	253	266	K00100	1-deoxy-D-xylulose-5-phosphate reductoisomerase	ko00591	Linoleic acid metabolism	N/A	N/A	COG0111;COG0677;COG0743;COG1063
/gene_family="3289"	aby:ABAYE2845	1e-129	94	462	1190	1	253	13	265	253	266	K00100	1-deoxy-D-xylulose-5-phosphate reductoisomerase	ko00625	Chloroalkane and chloroalkene degradation	N/A	N/A	COG0111;COG0677;COG0743;COG1063
/gene_family="3289"	aby:ABAYE2845	1e-129	94	462	1190	1	253	13	265	253	266	K00100	1-deoxy-D-xylulose-5-phosphate reductoisomerase	ko00650	Butanoate metabolism	N/A	N/A	COG0111;COG0677;COG0743;COG1063
/gene_family="3289"	reh:H16_B0731	3e-75	59	284	726	3	252	7	255	250	257	K00224	delta24(24(1))-sterol reductase	ko00351	DDT degradation	N/A	N/A	COG1028
/gene_family="3289"	reh:H16_B0731	3e-75	59	284	726	3	252	7	255	250	257	K00224	delta24(24(1))-sterol reductase	ko00361	Chlorocyclohexane and chlorobenzene degradation	N/A	N/A	COG1028
/gene_family="3289"	reh:H16_B0731	3e-75	59	284	726	3	252	7	255	250	257	K00224	delta24(24(1))-sterol reductase	ko00624	Polycyclic aromatic hydrocarbon degradation	N/A	N/A	COG1028
/gene_family="3289"	reh:H16_B0731	3e-75	59	284	726	3	252	7	255	250	257	K00224	delta24(24(1))-sterol reductase	ko00640	Propanoate metabolism	N/A	N/A	COG1028
/gene_family="3289"	bra:BRADO4807	1e-45	39	185	470	6	252	6	250	247	252	K00059	3-oxoacyl-[acyl-carrier protein] reductase	ko00061	Fatty acid biosynthesis	EC:1.1.1.100	4316	COG1028
/gene_family="3289"	bra:BRADO4807	1e-45	39	185	470	6	252	6	250	247	252	K00059	3-oxoacyl-[acyl-carrier protein] reductase	ko01040	Biosynthesis of unsaturated fatty acids	EC:1.1.1.100	4316	COG1028
/gene_family="3289"	bxe:Bxe_A3563	8e-37	39	156	394	7	250	3	247	250	252	K10617	p-cumic alcohol dehydrogenase	ko00622	Xylene degradation	N/A	N/A	N/A
/gene_family="3289"	tpd:Teth39_2175	6e-32	34	140	352	10	254	6	251	255	255	K00540	formate acetyltransferase activating enzyme	N/A	N/A	N/A	N/A	N/A
/gene_family="336"	cpr:CPR_0034	0.001	34	45.8	107	14	76	8	70	63	189	K09017	TetR/AcrR family transcriptional regulator	N/A	N/A	N/A	N/A	COG1309
/gene_family="2911"	abc:ACICU_02905	0	97	744	1921	1	380	1	380	380	380	K01126	glycerophosphoryl diester phosphodiesterase	ko00564	Glycerophospholipid metabolism	EC:3.1.4.46	8889	COG0584
/gene_family="1805"	abc:ACICU_00264	1e-166	94	585	1509	1	306	1	306	306	306	K04763	integrase/recombinase XerD	N/A	N/A	N/A	N/A	COG0582
/gene_family="1151"	abc:ACICU_02426	4e-79	44	297	761	14	358	33	381	349	382	K03821	polyhydroxyalkanoate synthase	ko00650	Butanoate metabolism	EC:2.3.1.-	N/A	COG3243
/gene_family="1151"	abo:ABO_2214	9e-68	36	259	663	20	357	32	385	357	386	K00680	phospholipid:diacylglycerol acyltransferase	ko00350	Tyrosine metabolism	N/A	N/A	N/A
/gene_family="1151"	abo:ABO_2214	9e-68	36	259	663	20	357	32	385	357	386	K00680	phospholipid:diacylglycerol acyltransferase	ko00362	Benzoate degradation	N/A	N/A	N/A
/gene_family="1151"	abo:ABO_2214	9e-68	36	259	663	20	357	32	385	357	386	K00680	phospholipid:diacylglycerol acyltransferase	ko00626	Naphthalene degradation	N/A	N/A	N/A
/gene_family="1151"	abo:ABO_2214	9e-68	36	259	663	20	357	32	385	357	386	K00680	phospholipid:diacylglycerol acyltransferase	ko00627	Aminobenzoate degradation	N/A	N/A	N/A
/gene_family="1151"	abo:ABO_2214	9e-68	36	259	663	20	357	32	385	357	386	K00680	phospholipid:diacylglycerol acyltransferase	ko00642	Ethylbenzene degradation	N/A	N/A	N/A
/gene_family="1151"	abo:ABO_2214	9e-68	36	259	663	20	357	32	385	357	386	K00680	phospholipid:diacylglycerol acyltransferase	ko00903	Limonene and pinene degradation	N/A	N/A	N/A
/gene_family="955"	abc:ACICU_03142	0	94	1314	3400	1	685	1	685	685	685	K02014	iron complex outermembrane recepter protein	N/A	N/A	N/A	N/A	COG1629;COG4771;COG4772;COG4773;COG4774
/gene_family="1575"	abb:ABBFA_001861	1e-42	100	173	439	1	90	1	90	90	90	K03530	DNA-binding protein HU-beta	N/A	N/A	N/A	N/A	COG0776
/gene_family="71"	rpd:RPD_2213	1e-24	42	114	285	2	132	3	133	131	153	K03719	Lrp/AsnC family transcriptional regulator, leucine-responsiveregulatory protein	N/A	N/A	N/A	N/A	COG1522
/gene_family="702"	abb:ABBFA_003011	0	100	669	1725	1	338	1	338	338	338	K00053	ketol-acid reductoisomerase	ko00290	Valine, leucine and isoleucine biosynthesis	EC:1.1.1.86	4455	COG0059
/gene_family="702"	abb:ABBFA_003011	0	100	669	1725	1	338	1	338	338	338	K00053	ketol-acid reductoisomerase	ko00770	Pantothenate and CoA biosynthesis	EC:1.1.1.86	4455	COG0059
/gene_family="2419"	abb:ABBFA_001293	5e-53	100	208	529	1	102	1	102	102	127	K02990	small subunit ribosomal protein S6	ko03010	Ribosome	N/A	9283	COG0360
/gene_family="1061"	abc:ACICU_02920	0	99	1179	3049	1	587	1	587	587	587	K01113	alkaline phosphatase D	ko00627	Aminobenzoate degradation	EC:3.1.3.1	4035	COG3540
/gene_family="1061"	abc:ACICU_02920	0	99	1179	3049	1	587	1	587	587	587	K01113	alkaline phosphatase D	ko00790	Folate biosynthesis	EC:3.1.3.1	4035	COG3540
/gene_family="1061"	abc:ACICU_02920	0	99	1179	3049	1	587	1	587	587	587	K01113	alkaline phosphatase D	ko02020	Two-component system	EC:3.1.3.1	4035	COG3540
/gene_family="351"	abc:ACICU_00796	1e-103	100	376	965	1	183	1	183	183	183	K03809	Trp repressor binding protein	N/A	N/A	N/A	N/A	COG0655
/gene_family="503"	cyh:Cyan8802_2805	2e-24	32	114	286	3	245	58	290	246	290	K01061	carboxymethylenebutenolidase	ko00361	Chlorocyclohexane and chlorobenzene degradation	EC:3.1.1.45	8806	COG0412
/gene_family="503"	cyh:Cyan8802_2805	2e-24	32	114	286	3	245	58	290	246	290	K01061	carboxymethylenebutenolidase	ko00364	Fluorobenzoate degradation	EC:3.1.1.45	8806	COG0412
/gene_family="503"	cyh:Cyan8802_2805	2e-24	32	114	286	3	245	58	290	246	290	K01061	carboxymethylenebutenolidase	ko00623	Toluene degradation	EC:3.1.1.45	8806	COG0412
/gene_family="503"	reh:H16_B1475	6e-18	30	93.6	231	10	244	13	244	238	257	K01066	esterase / lipase	ko00363	Bisphenol degradation	EC:3.1.1.-	16298	COG0657
/gene_family="503"	reh:H16_B1475	6e-18	30	93.6	231	10	244	13	244	238	257	K01066	esterase / lipase	ko00627	Aminobenzoate degradation	EC:3.1.1.-	16298	COG0657
/gene_family="503"	reh:H16_B1475	6e-18	30	93.6	231	10	244	13	244	238	257	K01066	esterase / lipase	ko00960	Tropane, piperidine and pyridine alkaloid biosynthesis	EC:3.1.1.-	16298	COG0657
/gene_family="2399"	abn:AB57_0622	0	96	1712	4434	1	874	1	874	874	874	K01869	leucyl-tRNA synthetase	ko00290	Valine, leucine and isoleucine biosynthesis	EC:6.1.1.4	4823	COG0495
/gene_family="2399"	abn:AB57_0622	0	96	1712	4434	1	874	1	874	874	874	K01869	leucyl-tRNA synthetase	ko00970	Aminoacyl-tRNA biosynthesis	EC:6.1.1.4	4823	COG0495
/gene_family="1723"	abc:ACICU_02379	1e-138	100	494	1271	1	244	1	244	244	244	K07395	putative proteasome-type protease	N/A	N/A	N/A	N/A	COG3484
/gene_family="2436"	rde:RD1_0693	3e-19	25	98.6	244	16	340	13	342	340	432	K06954	ribosome biogenesis GTPase	N/A	N/A	N/A	N/A	COG2907
/gene_family="2436"	ath:AT3G23510	5e-16	22	88.2	217	14	351	1	351	357	867	K00574	cyclopropane-fatty-acyl-phospholipid synthase	N/A	N/A	EC:2.1.1.79	8825	COG2230
/gene_family="3838"	uma:UM02496.1	2e-07	24	59.3	142	36	243	794	1043	250	1095	K07047	mannosyl-3-phosphoglycerate phosphatase	N/A	N/A	N/A	N/A	COG1574
/gene_family="3838"	sen:SACE_0728	6e-05	35	50.8	120	26	109	34	118	85	306	K14369	O-methyltransferase	ko00522	Biosynthesis of 12-, 14- and 16-membered macrolides	EC:2.1.1.-	N/A	N/A
/gene_family="3838"	cpe:CPE1051	0.0004	26	48.1	113	10	173	102	272	174	394	K00574	cyclopropane-fatty-acyl-phospholipid synthase	N/A	N/A	EC:2.1.1.79	8825	COG2230
/gene_family="1113"	abm:ABSDF0059	0	91	912	2358	1	513	1	513	513	513	K03980	virulence factor	ko00550	Peptidoglycan biosynthesis	N/A	N/A	COG0728
/gene_family="3327"	abc:ACICU_00494	0	95	1160	3000	1	617	1	617	617	617	K01690	phosphogluconate dehydratase	ko00030	Pentose phosphate pathway	EC:4.2.1.12	4456	COG0129
/gene_family="2940"	afi:Acife_2272	5e-33	28	144	364	73	393	7	346	350	587	K02471	putative ATP-binding cassette transporter	ko02010	ABC transporters	N/A	N/A	COG4178
/gene_family="1720"	abc:ACICU_02688	1e-150	100	533	1373	1	262	1	262	262	262	K06181	ribosomal large subunit pseudouridine synthase E	N/A	N/A	EC:5.4.99.12	16439	COG1187
/gene_family="2265"	aby:ABAYE0445	0	96	1472	3811	1	762	1	762	762	810	K12573	ribonuclease R	ko03018	RNA degradation	EC:3.1.-.-	N/A	COG0557
/gene_family="1911"	hch:HCH_05820	1e-126	55	456	1172	135	532	2	401	400	816	K00362	nitrite reductase (NAD(P)H) large subunit	ko00910	Nitrogen metabolism	EC:1.7.1.4	8942	COG1251
/gene_family="3884"	nde:NIDE0409	2e-25	29	119	297	22	283	8	264	266	355	K00766	anthranilate phosphoribosyltransferase	ko00400	Phenylalanine, tyrosine and tryptophan biosynthesis	EC:2.4.2.18	4048	COG0547
/gene_family="2852"	abb:ABBFA_000763	0	100	1896	4911	1	946	1	946	946	946	K00164	2-oxoglutarate dehydrogenase E1 component	ko00020	Citrate cycle (TCA cycle)	EC:1.2.4.2	4591	COG0567
/gene_family="2852"	abb:ABBFA_000763	0	100	1896	4911	1	946	1	946	946	946	K00164	2-oxoglutarate dehydrogenase E1 component	ko00310	Lysine degradation	EC:1.2.4.2	4591	COG0567
/gene_family="2852"	abb:ABBFA_000763	0	100	1896	4911	1	946	1	946	946	946	K00164	2-oxoglutarate dehydrogenase E1 component	ko00380	Tryptophan metabolism	EC:1.2.4.2	4591	COG0567
/gene_family="3402"	abn:AB57_2796	0	98	761	1964	1	383	1	383	383	383	K01467	beta-lactamase	ko00311	Penicillin and cephalosporin biosynthesis	EC:3.5.2.6	8800	COG1680;COG2367;COG2602
/gene_family="3402"	abn:AB57_2796	0	98	761	1964	1	383	1	383	383	383	K01467	beta-lactamase	ko00312	beta-Lactam resistance	EC:3.5.2.6	8800	COG1680;COG2367;COG2602
/gene_family="3402"	abn:AB57_2796	0	98	761	1964	1	383	1	383	383	383	K01467	beta-lactamase	ko02020	Two-component system	EC:3.5.2.6	8800	COG1680;COG2367;COG2602
/gene_family="3207"	abc:ACICU_01738	0	100	914	2363	1	467	1	467	467	467	K00382	dihydrolipoamide dehydrogenase	ko00010	Glycolysis / Gluconeogenesis	EC:1.8.1.4	4148	COG1249
/gene_family="3207"	abc:ACICU_01738	0	100	914	2363	1	467	1	467	467	467	K00382	dihydrolipoamide dehydrogenase	ko00020	Citrate cycle (TCA cycle)	EC:1.8.1.4	4148	COG1249
/gene_family="3207"	abc:ACICU_01738	0	100	914	2363	1	467	1	467	467	467	K00382	dihydrolipoamide dehydrogenase	ko00260	Glycine, serine and threonine metabolism	EC:1.8.1.4	4148	COG1249
/gene_family="3207"	abc:ACICU_01738	0	100	914	2363	1	467	1	467	467	467	K00382	dihydrolipoamide dehydrogenase	ko00280	Valine, leucine and isoleucine degradation	EC:1.8.1.4	4148	COG1249
/gene_family="3207"	abc:ACICU_01738	0	100	914	2363	1	467	1	467	467	467	K00382	dihydrolipoamide dehydrogenase	ko00620	Pyruvate metabolism	EC:1.8.1.4	4148	COG1249
/gene_family="976"	bay:RBAM_027550	2e-80	36	302	774	7	452	1	447	449	467	K03293	amino acid transporter, AAT family	N/A	N/A	N/A	N/A	COG0833;COG1113
/gene_family="595"	dde:Dde_0621	9e-37	27	157	397	5	446	14	465	455	496	K00375	GntR family transcriptional regulator / MocR family aminotransferase	N/A	N/A	N/A	N/A	COG1167
/gene_family="595"	bln:Blon_1992	2e-34	24	149	377	5	459	14	493	484	503	K03710	GntR family transcriptional regulator	N/A	N/A	N/A	N/A	COG2188
/gene_family="595"	bmf:BAB1_1894	1e-32	27	143	361	15	446	47	471	435	493	K00837	diaminobutyrate-2-oxoglutarate transaminase	N/A	N/A	N/A	N/A	N/A
/gene_family="2244"	abc:ACICU_03192	0	92	790	2039	1	444	1	444	444	444	K03665	GTP-binding protein HflX	N/A	N/A	N/A	N/A	COG2262
/gene_family="2710"	rso:RSc0992	1e-10	29	67.8	164	2	138	5	142	139	360	K00799	glutathione S-transferase	ko00480	Glutathione metabolism	EC:2.5.1.18	4364	COG0625
/gene_family="2710"	rso:RSc0992	1e-10	29	67.8	164	2	138	5	142	139	360	K00799	glutathione S-transferase	ko00980	Metabolism of xenobiotics by cytochrome P450	EC:2.5.1.18	4364	COG0625
/gene_family="2710"	rso:RSc0992	1e-10	29	67.8	164	2	138	5	142	139	360	K00799	glutathione S-transferase	ko00982	Drug metabolism - cytochrome P450	EC:2.5.1.18	4364	COG0625
/gene_family="40"	aby:ABAYE0435	0	97	973	2515	1	496	1	496	496	496	K00492	nitric-oxide synthase, bacterial	ko00340	Histidine metabolism	N/A	N/A	COG0654
/gene_family="40"	aby:ABAYE0435	0	97	973	2515	1	496	1	496	496	496	K00492	nitric-oxide synthase, bacterial	ko00361	Chlorocyclohexane and chlorobenzene degradation	N/A	N/A	COG0654
/gene_family="40"	aby:ABAYE0435	0	97	973	2515	1	496	1	496	496	496	K00492	nitric-oxide synthase, bacterial	ko00363	Bisphenol degradation	N/A	N/A	COG0654
/gene_family="40"	aby:ABAYE0435	0	97	973	2515	1	496	1	496	496	496	K00492	nitric-oxide synthase, bacterial	ko00623	Toluene degradation	N/A	N/A	COG0654
/gene_family="40"	aby:ABAYE0435	0	97	973	2515	1	496	1	496	496	496	K00492	nitric-oxide synthase, bacterial	ko00624	Polycyclic aromatic hydrocarbon degradation	N/A	N/A	COG0654
/gene_family="40"	aby:ABAYE0435	0	97	973	2515	1	496	1	496	496	496	K00492	nitric-oxide synthase, bacterial	ko00626	Naphthalene degradation	N/A	N/A	COG0654
/gene_family="40"	aby:ABAYE0435	0	97	973	2515	1	496	1	496	496	496	K00492	nitric-oxide synthase, bacterial	ko00627	Aminobenzoate degradation	N/A	N/A	COG0654
/gene_family="40"	aby:ABAYE0435	0	97	973	2515	1	496	1	496	496	496	K00492	nitric-oxide synthase, bacterial	ko00903	Limonene and pinene degradation	N/A	N/A	COG0654
/gene_family="40"	aci:ACIAD3192	0	76	805	2078	1	496	1	498	498	498	K03379	cyclohexanone monooxygenase	ko00930	Caprolactam degradation	EC:1.14.13.22	18667	N/A
/gene_family="40"	mbo:Mb3110	1e-140	50	501	1289	1	481	1	485	485	495	K00540	formate acetyltransferase activating enzyme	N/A	N/A	N/A	N/A	N/A
/gene_family="40"	mgi:Mflv_0962	1e-139	50	499	1285	1	484	1	483	486	491	K10215	monooxygenase	ko00627	Aminobenzoate degradation	EC:1.14.13.-	N/A	COG2072
/gene_family="855"	abc:ACICU_02495	0	96	885	2286	1	456	1	456	456	456	K08303	putative protease	ko05120	Epithelial cell signaling in Helicobacter pylori infection	EC:3.4.-.-	N/A	COG0826
/gene_family="834"	abb:ABBFA_001567	2e-63	89	243	619	1	137	1	137	137	137	K01607	4-carboxymuconolactone decarboxylase	ko00362	Benzoate degradation	EC:4.1.1.44	N/A	COG0599
/gene_family="380"	abb:ABBFA_000434	4e-52	100	205	521	1	106	1	106	106	106	K02892	large subunit ribosomal protein L23	ko03010	Ribosome	N/A	9282	COG0089
/gene_family="2883"	abb:ABBFA_003423	1e-80	100	300	767	1	155	1	155	155	155	K03719	Lrp/AsnC family transcriptional regulator, leucine-responsiveregulatory protein	N/A	N/A	N/A	N/A	COG1522
/gene_family="1835"	abb:ABBFA_000351	1e-61	100	236	603	1	122	1	122	122	122	K02884	large subunit ribosomal protein L19	ko03010	Ribosome	N/A	9282	COG0335
/gene_family="2855"	abc:ACICU_00419	0	94	1395	3610	1	764	1	764	764	764	K08484	phosphotransferase system, enzyme I, PtsP	ko02060	Phosphotransferase system (PTS)	EC:2.7.3.9	8965	COG3605
/gene_family="2105"	reh:H16_B1481	2e-50	32	202	514	45	416	21	394	376	405	K00249	acyl-CoA dehydrogenase	ko00071	Fatty acid metabolism	EC:1.3.99.3	3995	COG1960
/gene_family="2105"	reh:H16_B1481	2e-50	32	202	514	45	416	21	394	376	405	K00249	acyl-CoA dehydrogenase	ko00280	Valine, leucine and isoleucine degradation	EC:1.3.99.3	3995	COG1960
/gene_family="2105"	reh:H16_B1481	2e-50	32	202	514	45	416	21	394	376	405	K00249	acyl-CoA dehydrogenase	ko00410	beta-Alanine metabolism	EC:1.3.99.3	3995	COG1960
/gene_family="2105"	reh:H16_B1481	2e-50	32	202	514	45	416	21	394	376	405	K00249	acyl-CoA dehydrogenase	ko00640	Propanoate metabolism	EC:1.3.99.3	3995	COG1960
/gene_family="2105"	reh:H16_B1481	2e-50	32	202	514	45	416	21	394	376	405	K00249	acyl-CoA dehydrogenase	ko03320	PPAR signaling pathway	EC:1.3.99.3	3995	COG1960
/gene_family="2105"	bur:Bcep18194_C7499	4e-42	28	175	443	49	419	39	406	374	412	K00253	isovaleryl-CoA dehydrogenase	ko00280	Valine, leucine and isoleucine degradation	EC:1.3.99.10	8470	COG1960
/gene_family="2105"	pen:PSEEN3425	3e-30	25	135	341	63	419	42	392	358	410	K00257	isoquinoline 1-oxidoreductase	ko00281	Geraniol degradation	N/A	N/A	COG1960
/gene_family="2105"	pen:PSEEN3425	3e-30	25	135	341	63	419	42	392	358	410	K00257	isoquinoline 1-oxidoreductase	ko00626	Naphthalene degradation	N/A	N/A	COG1960
/gene_family="2105"	psp:PSPPH_3615	1e-05	22	53.9	128	166	402	156	377	246	397	K00248	butyryl-CoA dehydrogenase	ko00071	Fatty acid metabolism	EC:1.3.99.2	4085	COG1960
/gene_family="2105"	psp:PSPPH_3615	1e-05	22	53.9	128	166	402	156	377	246	397	K00248	butyryl-CoA dehydrogenase	ko00280	Valine, leucine and isoleucine degradation	EC:1.3.99.2	4085	COG1960
/gene_family="2105"	psp:PSPPH_3615	1e-05	22	53.9	128	166	402	156	377	246	397	K00248	butyryl-CoA dehydrogenase	ko00650	Butanoate metabolism	EC:1.3.99.2	4085	COG1960
/gene_family="2105"	hvo:HVO_0209	0.0002	23	50.1	118	132	321	112	307	197	387	K00252	glutaryl-CoA dehydrogenase	ko00071	Fatty acid metabolism	EC:1.3.99.7	4361	COG1960
/gene_family="2105"	hvo:HVO_0209	0.0002	23	50.1	118	132	321	112	307	197	387	K00252	glutaryl-CoA dehydrogenase	ko00310	Lysine degradation	EC:1.3.99.7	4361	COG1960
/gene_family="2105"	hvo:HVO_0209	0.0002	23	50.1	118	132	321	112	307	197	387	K00252	glutaryl-CoA dehydrogenase	ko00362	Benzoate degradation	EC:1.3.99.7	4361	COG1960
/gene_family="2105"	hvo:HVO_0209	0.0002	23	50.1	118	132	321	112	307	197	387	K00252	glutaryl-CoA dehydrogenase	ko00380	Tryptophan metabolism	EC:1.3.99.7	4361	COG1960
/gene_family="1245"	abn:AB57_3031	0	92	653	1685	1	356	1	356	356	356	K09686	antibiotic transport system permease protein	ko02010	ABC transporters	N/A	N/A	COG0842;COG1277;COG1668;COG3559
/gene_family="2195"	abb:ABBFA_000433	1e-106	99	386	991	1	200	1	200	200	200	K02926	large subunit ribosomal protein L4	ko03010	Ribosome	N/A	9282	COG0088
/gene_family="3503"	abb:ABBFA_000455	2e-52	81	206	524	1	128	1	128	128	128	K02948	small subunit ribosomal protein S11	ko03010	Ribosome	N/A	9283	COG0100
/gene_family="1591"	abb:ABBFA_001866	3e-67	100	255	652	1	128	1	128	128	128	K04488	nitrogen fixation protein NifU and related proteins	N/A	N/A	N/A	N/A	COG0822
/gene_family="2731"	abc:ACICU_01664	0	94	1116	2887	1	621	1	621	621	621	K03770	peptidyl-prolyl cis-trans isomerase D	N/A	N/A	EC:5.2.1.8	3755	COG0760
/gene_family="1039"	abc:ACICU_00023	0	98	908	2347	1	457	1	457	457	457	K02558	UDP-N-acetylmuramate: L-alanyl-gamma-D-glutamyl-meso-diaminopimelateligase	N/A	N/A	EC:6.3.2.-	16881	COG0773
/gene_family="924"	abb:ABBFA_001922	4e-68	92	258	659	1	142	1	142	142	142	K03559	biopolymer transport protein ExbD	N/A	N/A	N/A	N/A	COG0848
/gene_family="3082"	abc:ACICU_00382	9e-86	82	318	814	1	193	1	193	193	193	K02456	general secretion pathway protein G	ko03070	Bacterial secretion system	N/A	N/A	COG2165
/gene_family="225"	bbe:BBR47_25340	3e-24	26	115	287	2	289	1	285	293	295	K04761	LysR family transcriptional regulator, hydrogen peroxide-induciblegenes activator	N/A	N/A	N/A	N/A	COG0583
/gene_family="225"	lsp:Bsph_0550	1e-23	25	112	281	1	299	2	298	302	302	K09681	LysR family transcriptional regulator, transcription activator ofglutamate synthase operon	N/A	N/A	N/A	N/A	COG0583
/gene_family="3322"	abc:ACICU_01575	5e-86	100	318	814	1	162	1	162	162	162	K03719	Lrp/AsnC family transcriptional regulator, leucine-responsiveregulatory protein	N/A	N/A	N/A	N/A	COG1522
/gene_family="3860"	rer:RER_23940	5e-25	26	118	296	91	409	90	440	354	511	K03294	basic amino acid/polyamine antiporter, APA family	N/A	N/A	N/A	N/A	COG0531
/gene_family="3860"	ssp:SSP0591	4e-22	25	108	271	91	458	71	455	388	463	K03293	amino acid transporter, AAT family	N/A	N/A	N/A	N/A	COG0833;COG1113
/gene_family="1942"	abc:ACICU_00947	1e-116	93	419	1077	1	230	1	230	230	230	K02003	glycine betaine/proline transport system substrate-binding protein	N/A	N/A	N/A	N/A	COG1136;COG4181
/gene_family="3846"	abc:ACICU_00273	1e-115	100	417	1072	1	208	1	208	208	208	K01515	ADP-ribose pyrophosphatase	ko00230	Purine metabolism	EC:3.6.1.13	47631	COG0494
/gene_family="3404"	pfl:PFL_4115	1e-16	38	87.8	216	4	122	306	423	120	440	K05521	ADP-ribosylglycohydrolase	N/A	N/A	EC:3.2.-.-	N/A	COG1397
/gene_family="1040"	abb:ABBFA_001119	1e-106	76	386	992	1	279	1	279	279	291	K02357	elongation factor EF-Ts	N/A	N/A	N/A	3746	COG0264
/gene_family="1335"	abc:ACICU_03191	1e-152	100	541	1394	1	269	1	269	269	269	K00655	1-acyl-sn-glycerol-3-phosphate acyltransferase	ko00561	Glycerolipid metabolism	EC:2.3.1.51	3841	COG0204
/gene_family="1335"	abc:ACICU_03191	1e-152	100	541	1394	1	269	1	269	269	269	K00655	1-acyl-sn-glycerol-3-phosphate acyltransferase	ko00564	Glycerophospholipid metabolism	EC:2.3.1.51	3841	COG0204
/gene_family="3414"	nml:Namu_5002	9e-09	29	62.8	151	15	199	33	220	193	488	K15781
/gene_family="3414"	aci:ACIAD0456	9e-09	26	62.8	151	14	211	3	203	208	216	K01567	N-sulfoglucosamine sulfohydrolase	N/A	N/A	N/A	N/A	N/A
/gene_family="2740"	abc:ACICU_00482	0	96	765	1975	1	386	1	386	386	386	K00641	homoserine O-acetyltransferase	ko00270	Cysteine and methionine metabolism	EC:2.3.1.31	4414	COG2021
/gene_family="2740"	abc:ACICU_00482	0	96	765	1975	1	386	1	386	386	386	K00641	homoserine O-acetyltransferase	ko00920	Sulfur metabolism	EC:2.3.1.31	4414	COG2021
/gene_family="1386"	abb:ABBFA_001300	0	99	1552	4019	1	792	1	792	792	792	K01007	pyruvate, water dikinase	ko00620	Pyruvate metabolism	EC:2.7.9.2	8986	COG0574
/gene_family="1386"	abb:ABBFA_001300	0	99	1552	4019	1	792	1	792	792	792	K01007	pyruvate, water dikinase	ko00680	Methane metabolism	EC:2.7.9.2	8986	COG0574
/gene_family="1386"	abb:ABBFA_001300	0	99	1552	4019	1	792	1	792	792	792	K01007	pyruvate, water dikinase	ko00720	Reductive carboxylate cycle (CO2 fixation)	EC:2.7.9.2	8986	COG0574
/gene_family="3330"	abb:ABBFA_003481	1e-180	99	633	1632	1	322	1	322	322	322	K15553
/gene_family="1446"	spu:584964	4e-08	39	59.3	142	38	113	917	994	78	2150	K15503
/gene_family="1446"	aag:AaeL_AAEL014742	7e-08	42	58.5	140	38	113	60	137	78	789	K15502
/gene_family="1446"	spu:754357	1e-07	42	57.8	138	38	113	21	98	78	892	K10380	ankyrin	N/A	N/A	N/A	N/A	N/A
/gene_family="1446"	api:100163230	1e-06	42	54.3	129	37	113	7	86	80	448	K06272	integrin-linked kinase	ko03320	PPAR signaling pathway	EC:2.7.11.1	N/A	N/A
/gene_family="1446"	api:100163230	1e-06	42	54.3	129	37	113	7	86	80	448	K06272	integrin-linked kinase	ko04510	Focal adhesion	EC:2.7.11.1	N/A	N/A
/gene_family="1446"	api:100163230	1e-06	42	54.3	129	37	113	7	86	80	448	K06272	integrin-linked kinase	ko05100	Bacterial invasion of epithelial cells	EC:2.7.11.1	N/A	N/A
/gene_family="1446"	api:100163230	1e-06	42	54.3	129	37	113	7	86	80	448	K06272	integrin-linked kinase	ko05213	Endometrial cancer	EC:2.7.11.1	N/A	N/A
/gene_family="1446"	nmu:Nmul_A1380	2e-06	36	53.9	128	37	115	34	117	84	216	K06867	autonomous glycyl radical cofactor	N/A	N/A	N/A	N/A	COG0666
/gene_family="1446"	dre:553206	3e-06	38	53.1	126	36	113	178	258	81	1071	K15504
/gene_family="1446"	aas:Aasi_1217	8e-06	41	51.6	122	38	113	333	410	78	1402	K07126	N-acetylmuramic acid 6-phosphate etherase	N/A	N/A	N/A	N/A	COG0790
/gene_family="124"	abb:ABBFA_003123	2e-93	100	343	879	1	161	1	161	161	161	K08311	putative (di)nucleoside polyphosphate hydrolase	ko03018	RNA degradation	EC:3.6.1.-	N/A	COG0494
/gene_family="664"	aby:ABAYE3514	0	96	828	2138	1	448	1	448	448	448	K12340	outer membrane channel protein TolC	ko03070	Bacterial secretion system	N/A	N/A	COG1538
/gene_family="2056"	abb:ABBFA_003301	0	99	702	1813	1	356	1	356	356	356	K11720	lipopolysaccharide export system permease protein	ko02010	ABC transporters	N/A	N/A	COG0795
/gene_family="3908"	bra:BRADO5015	5e-25	46	115	288	3	132	4	133	132	147	K01726	cyanate lyase	ko00362	Benzoate degradation	N/A	N/A	N/A
/gene_family="3908"	bra:BRADO5015	5e-25	46	115	288	3	132	4	133	132	147	K01726	cyanate lyase	ko00363	Bisphenol degradation	N/A	N/A	N/A
/gene_family="3908"	bra:BRADO5015	5e-25	46	115	288	3	132	4	133	132	147	K01726	cyanate lyase	ko00626	Naphthalene degradation	N/A	N/A	N/A
/gene_family="3908"	bra:BRADO5015	5e-25	46	115	288	3	132	4	133	132	147	K01726	cyanate lyase	ko00650	Butanoate metabolism	N/A	N/A	N/A
/gene_family="3908"	bra:BRADO5015	5e-25	46	115	288	3	132	4	133	132	147	K01726	cyanate lyase	ko00903	Limonene and pinene degradation	N/A	N/A	N/A
/gene_family="3908"	sen:SACE_3543	9e-10	32	64.7	156	3	130	534	661	131	680	K02618	phenylacetic acid degradation protein	N/A	N/A	N/A	N/A	COG1012;COG2030
/gene_family="3908"	rrs:RoseRS_3886	1e-07	32	57.8	138	5	140	11	139	137	464	K00634	phosphate butyryltransferase	ko00650	Butanoate metabolism	EC:2.3.1.19	50182	COG0280
/gene_family="3908"	smk:Sinme_4190	6e-07	29	55.5	132	4	129	543	668	129	688	K15514
/gene_family="1426"	nde:NIDE0738	1e-59	38	232	592	4	302	81	380	300	387	K00721	dolichol-phosphate mannosyltransferase	ko00510	N-Glycan biosynthesis	EC:2.4.1.83	4582	COG0463
/gene_family="1465"	abc:ACICU_00459	0	100	974	2518	1	482	1	482	482	482	K00154	coniferyl-aldehyde dehydrogenase	N/A	N/A	EC:1.2.1.68	50269	COG1012
/gene_family="1465"	abo:ABO_0087	1e-137	49	489	1260	16	482	14	480	467	480	K00128	aldehyde dehydrogenase (NAD+)	ko00010	Glycolysis / Gluconeogenesis	EC:1.2.1.3	4029	COG1012
/gene_family="1465"	abo:ABO_0087	1e-137	49	489	1260	16	482	14	480	467	480	K00128	aldehyde dehydrogenase (NAD+)	ko00040	Pentose and glucuronate interconversions	EC:1.2.1.3	4029	COG1012
/gene_family="1465"	abo:ABO_0087	1e-137	49	489	1260	16	482	14	480	467	480	K00128	aldehyde dehydrogenase (NAD+)	ko00053	Ascorbate and aldarate metabolism	EC:1.2.1.3	4029	COG1012
/gene_family="1465"	abo:ABO_0087	1e-137	49	489	1260	16	482	14	480	467	480	K00128	aldehyde dehydrogenase (NAD+)	ko00071	Fatty acid metabolism	EC:1.2.1.3	4029	COG1012
/gene_family="1465"	abo:ABO_0087	1e-137	49	489	1260	16	482	14	480	467	480	K00128	aldehyde dehydrogenase (NAD+)	ko00280	Valine, leucine and isoleucine degradation	EC:1.2.1.3	4029	COG1012
/gene_family="1465"	abo:ABO_0087	1e-137	49	489	1260	16	482	14	480	467	480	K00128	aldehyde dehydrogenase (NAD+)	ko00310	Lysine degradation	EC:1.2.1.3	4029	COG1012
/gene_family="1465"	abo:ABO_0087	1e-137	49	489	1260	16	482	14	480	467	480	K00128	aldehyde dehydrogenase (NAD+)	ko00330	Arginine and proline metabolism	EC:1.2.1.3	4029	COG1012
/gene_family="1465"	abo:ABO_0087	1e-137	49	489	1260	16	482	14	480	467	480	K00128	aldehyde dehydrogenase (NAD+)	ko00340	Histidine metabolism	EC:1.2.1.3	4029	COG1012
/gene_family="1465"	abo:ABO_0087	1e-137	49	489	1260	16	482	14	480	467	480	K00128	aldehyde dehydrogenase (NAD+)	ko00380	Tryptophan metabolism	EC:1.2.1.3	4029	COG1012
/gene_family="1465"	abo:ABO_0087	1e-137	49	489	1260	16	482	14	480	467	480	K00128	aldehyde dehydrogenase (NAD+)	ko00410	beta-Alanine metabolism	EC:1.2.1.3	4029	COG1012
/gene_family="1465"	abo:ABO_0087	1e-137	49	489	1260	16	482	14	480	467	480	K00128	aldehyde dehydrogenase (NAD+)	ko00561	Glycerolipid metabolism	EC:1.2.1.3	4029	COG1012
/gene_family="1465"	abo:ABO_0087	1e-137	49	489	1260	16	482	14	480	467	480	K00128	aldehyde dehydrogenase (NAD+)	ko00620	Pyruvate metabolism	EC:1.2.1.3	4029	COG1012
/gene_family="1465"	abo:ABO_0087	1e-137	49	489	1260	16	482	14	480	467	480	K00128	aldehyde dehydrogenase (NAD+)	ko00625	Chloroalkane and chloroalkene degradation	EC:1.2.1.3	4029	COG1012
/gene_family="1465"	abo:ABO_0087	1e-137	49	489	1260	16	482	14	480	467	480	K00128	aldehyde dehydrogenase (NAD+)	ko00640	Propanoate metabolism	EC:1.2.1.3	4029	COG1012
/gene_family="1465"	abo:ABO_0087	1e-137	49	489	1260	16	482	14	480	467	480	K00128	aldehyde dehydrogenase (NAD+)	ko00903	Limonene and pinene degradation	EC:1.2.1.3	4029	COG1012
/gene_family="851"	mbb:BCG_3353c	3e-25	28	118	296	27	356	48	380	342	380	K00540	formate acetyltransferase activating enzyme	N/A	N/A	N/A	N/A	N/A
/gene_family="851"	vex:VEA_001340	2e-24	27	115	289	45	327	285	574	295	605	K07140	5-hydroxyisourate hydrolase	N/A	N/A	N/A	N/A	COG3217
/gene_family="851"	ppr:PBPRB1895	5e-24	22	114	286	35	356	96	450	357	451	K11933	NADH oxidoreductase Hcr	N/A	N/A	EC:1.-.-.-	N/A	COG1018
/gene_family="851"	lby:Lbys_0771	7e-20	27	100	250	53	353	18	339	326	344	K02613	phenylacetic acid degradation NADH oxidoreductase	N/A	N/A	N/A	N/A	COG1018
/gene_family="873"	abc:ACICU_00133	1e-132	94	472	1215	1	257	1	257	257	257	K01692	enoyl-CoA hydratase	ko00071	Fatty acid metabolism	EC:4.2.1.17	4300	COG1024
/gene_family="873"	abc:ACICU_00133	1e-132	94	472	1215	1	257	1	257	257	257	K01692	enoyl-CoA hydratase	ko00280	Valine, leucine and isoleucine degradation	EC:4.2.1.17	4300	COG1024
/gene_family="873"	abc:ACICU_00133	1e-132	94	472	1215	1	257	1	257	257	257	K01692	enoyl-CoA hydratase	ko00281	Geraniol degradation	EC:4.2.1.17	4300	COG1024
/gene_family="873"	abc:ACICU_00133	1e-132	94	472	1215	1	257	1	257	257	257	K01692	enoyl-CoA hydratase	ko00310	Lysine degradation	EC:4.2.1.17	4300	COG1024
/gene_family="873"	abc:ACICU_00133	1e-132	94	472	1215	1	257	1	257	257	257	K01692	enoyl-CoA hydratase	ko00362	Benzoate degradation	EC:4.2.1.17	4300	COG1024
/gene_family="873"	abc:ACICU_00133	1e-132	94	472	1215	1	257	1	257	257	257	K01692	enoyl-CoA hydratase	ko00380	Tryptophan metabolism	EC:4.2.1.17	4300	COG1024
/gene_family="873"	abc:ACICU_00133	1e-132	94	472	1215	1	257	1	257	257	257	K01692	enoyl-CoA hydratase	ko00410	beta-Alanine metabolism	EC:4.2.1.17	4300	COG1024
/gene_family="873"	abc:ACICU_00133	1e-132	94	472	1215	1	257	1	257	257	257	K01692	enoyl-CoA hydratase	ko00627	Aminobenzoate degradation	EC:4.2.1.17	4300	COG1024
/gene_family="873"	abc:ACICU_00133	1e-132	94	472	1215	1	257	1	257	257	257	K01692	enoyl-CoA hydratase	ko00640	Propanoate metabolism	EC:4.2.1.17	4300	COG1024
/gene_family="873"	abc:ACICU_00133	1e-132	94	472	1215	1	257	1	257	257	257	K01692	enoyl-CoA hydratase	ko00650	Butanoate metabolism	EC:4.2.1.17	4300	COG1024
/gene_family="873"	abc:ACICU_00133	1e-132	94	472	1215	1	257	1	257	257	257	K01692	enoyl-CoA hydratase	ko00903	Limonene and pinene degradation	EC:4.2.1.17	4300	COG1024
/gene_family="873"	abc:ACICU_00133	1e-132	94	472	1215	1	257	1	257	257	257	K01692	enoyl-CoA hydratase	ko00930	Caprolactam degradation	EC:4.2.1.17	4300	COG1024
/gene_family="1033"	abc:ACICU_00611	0	94	937	2421	1	506	1	506	506	506	K01524	guanosine-5'-triphosphate,3'-diphosphate pyrophosphatase	ko00230	Purine metabolism	EC:3.6.1.40	8894	COG0248
/gene_family="2"	pca:Pcar_0368	6e-74	45	281	719	5	340	3	330	337	435	K11927	ATP-dependent RNA helicase RhlE	ko03018	RNA degradation	EC:3.6.4.13	N/A	COG0513
/gene_family="2"	kva:Kvar_0527	1e-73	33	280	716	4	601	7	638	654	643	K05592	ATP-dependent RNA helicase DeaD	ko03018	RNA degradation	EC:3.6.4.13	4004	COG0513
/gene_family="3010"	abc:ACICU_02253	0	96	850	2197	1	463	1	463	463	463	K00059	3-oxoacyl-[acyl-carrier protein] reductase	ko00061	Fatty acid biosynthesis	EC:1.1.1.100	4316	COG1028
/gene_family="3010"	abc:ACICU_02253	0	96	850	2197	1	463	1	463	463	463	K00059	3-oxoacyl-[acyl-carrier protein] reductase	ko01040	Biosynthesis of unsaturated fatty acids	EC:1.1.1.100	4316	COG1028
/gene_family="3038"	abb:ABBFA_002849	1e-113	99	410	1053	1	211	1	211	211	211	K00761	uracil phosphoribosyltransferase	ko00240	Pyrimidine metabolism	EC:2.4.2.9	4845	COG0035
/gene_family="642"	abb:ABBFA_000124	0	93	1161	3003	1	627	1	627	627	627	K02622	topoisomerase IV subunit B	N/A	N/A	EC:5.99.1.-	3918	COG0187
/gene_family="1490"	aby:ABAYE0806	0	92	1132	2927	1	631	1	631	631	631	K03798	cell division protease FtsH	N/A	N/A	EC:3.4.24.-	N/A	COG0465
/gene_family="2178"	abc:ACICU_00786	6e-48	100	191	485	1	98	6	103	98	103	K02897	large subunit ribosomal protein L25	ko03010	Ribosome	N/A	9282	COG1825
/gene_family="3506"	ssd:SPSINT_2209	2e-09	28	65.1	157	6	221	12	232	225	233	K05339	holin-like protein LrgB	ko02020	Two-component system	N/A	N/A	COG1346
/gene_family="3506"	bcz:BCZK3376	1e-06	28	55.8	133	9	218	8	221	221	225	K01238	myrosinase	N/A	N/A	N/A	N/A	N/A
/gene_family="2177"	abc:ACICU_00887	0	100	1043	2698	25	546	25	546	522	546	K00116	malate dehydrogenase (quinone)	ko00620	Pyruvate metabolism	EC:1.1.5.4	8924	COG0579
/gene_family="4391"	xla:734585	2e-69	37	266	679	2	424	210	630	430	634	K15255
/gene_family="1524"	abb:ABBFA_001078	0	94	932	2408	1	499	1	499	499	499	K13481	xanthine dehydrogenase small subunit	ko00230	Purine metabolism	EC:1.17.1.4	4854	COG4630
/gene_family="3826"	abb:ABBFA_000703	1e-159	95	563	1452	1	291	1	291	291	291	K05523	molecular chaperone HchA (Hsp31)	N/A	N/A	N/A	N/A	COG0693
/gene_family="2123"	aby:ABAYE3534	0	88	883	2281	1	522	1	522	522	522	K02668	two-component system, NtrC family, sensor histidine kinase PilS	ko02020	Two-component system	EC:2.7.13.3	155	COG0642
/gene_family="921"	abb:ABBFA_000948	0	90	708	1828	1	406	1	406	406	406	K03979	GTP-binding protein	N/A	N/A	N/A	N/A	COG0536
/gene_family="4239"	abc:ACICU_03028	0	98	937	2421	1	484	1	484	484	484	K08301	ribonuclease G	N/A	N/A	EC:3.1.26.-	N/A	COG1530
/gene_family="1681"	abc:ACICU_00414	1e-113	100	407	1047	1	201	1	201	201	201	K00799	glutathione S-transferase	ko00480	Glutathione metabolism	EC:2.5.1.18	4364	COG0625
/gene_family="1681"	abc:ACICU_00414	1e-113	100	407	1047	1	201	1	201	201	201	K00799	glutathione S-transferase	ko00980	Metabolism of xenobiotics by cytochrome P450	EC:2.5.1.18	4364	COG0625
/gene_family="1681"	abc:ACICU_00414	1e-113	100	407	1047	1	201	1	201	201	201	K00799	glutathione S-transferase	ko00982	Drug metabolism - cytochrome P450	EC:2.5.1.18	4364	COG0625
/gene_family="4310"	abc:ACICU_00512	0	100	848	2191	1	430	1	430	430	430	K01892	histidyl-tRNA synthetase	ko00970	Aminoacyl-tRNA biosynthesis	EC:6.1.1.21	4821	COG0124
/gene_family="3637"	abc:ACICU_02009	0	100	1082	2798	1	545	1	545	545	545	K01937	CTP synthase	ko00240	Pyrimidine metabolism	EC:6.3.4.2	3883	COG0504
/gene_family="768"	abc:ACICU_02031	0	98	1929	4997	1	979	1	979	979	979	K06972	ribosomal RNA large subunit methyltransferase F	N/A	N/A	N/A	N/A	COG1026
/gene_family="785"	sen:SACE_6734	7e-21	37	102	253	7	166	16	173	161	174	K01477	allantoicase	ko00230	Purine metabolism	EC:3.5.3.4	4037	N/A
/gene_family="785"	cre:CHLREDRAFT_139658	9e-10	36	65.1	157	20	162	12	157	151	315	K13484	5-hydroxyisourate hydrolase /2-oxo-4-hydroxy-4-carboxy-5-ureidoimidazoline decarboxylase	ko00230	Purine metabolism	EC:3.5.2.17;4.1.1.-	33971	N/A
/gene_family="785"	ddi:DDB_G0282199	1e-07	29	58.2	139	20	141	498	624	128	649	K01466	allantoinase	ko00230	Purine metabolism	EC:3.5.2.5	4038	COG0044
/gene_family="785"	nvi:100116352	2e-07	27	57	136	3	165	9	172	166	176	K13485	2-oxo-4-hydroxy-4-carboxy-5-ureidoimidazoline decarboxylase	ko00230	Purine metabolism	EC:4.1.1.-	N/A	N/A
/gene_family="785"	sme:SM_b21284	1e-06	34	54.7	130	55	161	359	465	108	471	K00365	urate oxidase	ko00230	Purine metabolism	EC:1.7.3.3	4846	N/A
/gene_family="785"	sme:SM_b21284	1e-06	34	54.7	130	55	161	359	465	108	471	K00365	urate oxidase	ko00232	Caffeine metabolism	EC:1.7.3.3	4846	N/A
/gene_family="785"	dia:Dtpsy_1036	2e-06	26	53.9	128	3	167	5	175	173	589	K06016	N-carbamoyl-L-amino-acid hydrolase	N/A	N/A	EC:3.5.1.87	50538	COG0624
/gene_family="676"	abb:ABBFA_001335	0	98	2899	7516	1	1501	1	1501	1501	1501	K09800	hypothetical protein	N/A	N/A	N/A	N/A	COG2911
/gene_family="3639"	abb:ABBFA_000456	1e-112	100	407	1045	1	208	1	208	208	208	K02986	small subunit ribosomal protein S4	ko03010	Ribosome	N/A	9283	COG0522
/gene_family="2238"	gwc:GWCH70_0593	9e-07	22	57	136	28	295	9	269	276	283	K15269
/gene_family="2238"	pse:NH8B_1173	2e-06	24	55.8	133	11	293	7	282	291	301	K15268
/gene_family="2238"	saz:Sama_3358	6e-06	27	54.3	129	12	209	4	192	207	290	K15270
/gene_family="2065"	abc:ACICU_03125	5e-94	91	345	885	1	192	1	192	192	192	K00798	cob(I)alamin adenosyltransferase	ko00860	Porphyrin and chlorophyll metabolism	EC:2.5.1.17	8817	COG2109
/gene_family="1310"	abc:ACICU_02337	1e-131	100	471	1211	1	238	1	238	238	238	K07667	two-component system, OmpR family, KDP operon response regulatorKdpE	ko02020	Two-component system	N/A	156	COG0745
/gene_family="409"	abc:ACICU_01610	7e-56	88	218	554	1	126	1	126	126	126	K02458	general secretion pathway protein I	ko03070	Bacterial secretion system	N/A	N/A	COG2165
/gene_family="1459"	abc:ACICU_02093	0	100	848	2192	21	451	21	451	431	451	K11749	regulator of sigma E protease	ko04112	Cell cycle - Caulobacter	EC:3.4.24.-	N/A	COG0750
/gene_family="4331"	abb:ABBFA_003051	0	100	838	2166	1	420	1	420	420	420	K00925	acetate kinase	ko00430	Taurine and hypotaurine metabolism	EC:2.7.2.1	8776	COG0282
/gene_family="4331"	abb:ABBFA_003051	0	100	838	2166	1	420	1	420	420	420	K00925	acetate kinase	ko00620	Pyruvate metabolism	EC:2.7.2.1	8776	COG0282
/gene_family="4331"	abb:ABBFA_003051	0	100	838	2166	1	420	1	420	420	420	K00925	acetate kinase	ko00640	Propanoate metabolism	EC:2.7.2.1	8776	COG0282
/gene_family="4331"	abb:ABBFA_003051	0	100	838	2166	1	420	1	420	420	420	K00925	acetate kinase	ko00680	Methane metabolism	EC:2.7.2.1	8776	COG0282
/gene_family="3128"	pfo:Pfl01_4584	2e-35	53	149	377	1	139	19	156	139	165	K01485	cytosine deaminase	ko00240	Pyrimidine metabolism	EC:3.5.4.1	4131	COG0402
/gene_family="3128"	pfo:Pfl01_4584	2e-35	53	149	377	1	139	19	156	139	165	K01485	cytosine deaminase	ko00330	Arginine and proline metabolism	EC:3.5.4.1	4131	COG0402
/gene_family="3128"	pen:PSEEN4389	4e-35	54	149	375	1	139	1	138	139	145	K01500	methenyltetrahydromethanopterin cyclohydrolase	ko00791	Atrazine degradation	N/A	N/A	N/A
/gene_family="3128"	tgr:Tgr7_1037	2e-33	52	143	361	1	139	16	153	139	162	K11991	tRNA-specific adenosine deaminase	N/A	N/A	EC:3.5.4.-	N/A	COG0590
/gene_family="3128"	azo:azo1588	9e-33	52	141	355	1	139	7	144	139	154	K01489	cytidine deaminase	ko00240	Pyrimidine metabolism	EC:3.5.4.5	4126	COG0295
/gene_family="3128"	azo:azo1588	9e-33	52	141	355	1	139	7	144	139	154	K01489	cytidine deaminase	ko00983	Drug metabolism - other enzymes	EC:3.5.4.5	4126	COG0295
/gene_family="903"	abb:ABBFA_001091	3e-98	100	358	920	1	169	1	169	169	169	K03181	chorismate--pyruvate lyase	ko00130	Ubiquinone and other terpenoid-quinone biosynthesis	EC:4.1.3.40	8813	COG3161
/gene_family="862"	abc:ACICU_01964	0	96	934	2413	1	495	1	495	495	495	K00146	phenylacetaldehyde dehydrogenase	ko00360	Phenylalanine metabolism	EC:1.2.1.39	8957	COG1012
/gene_family="862"	abc:ACICU_01964	0	96	934	2413	1	495	1	495	495	495	K00146	phenylacetaldehyde dehydrogenase	ko00643	Styrene degradation	EC:1.2.1.39	8957	COG1012
/gene_family="5132"	abb:ABBFA_003294	0	97	728	1880	1	379	1	379	379	379	K01733	threonine synthase	ko00260	Glycine, serine and threonine metabolism	EC:4.2.3.1	4795	COG0498
/gene_family="5132"	abb:ABBFA_003294	0	97	728	1880	1	379	1	379	379	379	K01733	threonine synthase	ko00750	Vitamin B6 metabolism	EC:4.2.3.1	4795	COG0498
/gene_family="1584"	abc:ACICU_03593	0	100	892	2306	1	454	1	454	454	454	K04042	bifunctional UDP-N-acetylglucosamine pyrophosphorylase /Glucosamine-1-phosphate N-acetyltransferase	ko00520	Amino sugar and nucleotide sugar metabolism	EC:2.7.7.23;2.3.1.157	0003977;0019134	COG1207
/gene_family="4103"	abc:ACICU_03167	1e-176	100	618	1594	1	320	1	320	320	320	K03074	preprotein translocase subunit SecF	ko03060	Protein export	N/A	N/A	COG0341
/gene_family="4103"	abc:ACICU_03167	1e-176	100	618	1594	1	320	1	320	320	320	K03074	preprotein translocase subunit SecF	ko03070	Bacterial secretion system	N/A	N/A	COG0341
/gene_family="3463"	ere:EUBREC_0919	6e-05	22	50.8	120	52	280	56	288	245	290	K08978	putative membrane protein	N/A	N/A	N/A	N/A	COG2510
/gene_family="414"	acb:A1S_0051	0	93	688	1775	1	366	1	366	366	366	K01991	polysaccharide export outer membrane protein	N/A	N/A	N/A	N/A	COG1596
/gene_family="3660"	abb:ABBFA_003026	1e-41	100	170	431	1	85	1	85	85	85	K03676	glutaredoxin 3	N/A	N/A	N/A	N/A	COG0695
/gene_family="73"	abb:ABBFA_000140	1e-163	100	577	1488	1	274	1	274	274	274	K01142	exodeoxyribonuclease III	ko03410	Base excision repair	EC:3.1.11.2	8853	COG0708
/gene_family="1213"	abb:ABBFA_001545	9e-63	98	240	613	1	120	1	120	120	120	K09771	hypothetical protein	N/A	N/A	N/A	N/A	COG1742
/gene_family="1924"	abn:AB57_3156	0	89	699	1803	1	416	1	416	416	416	K03585	membrane fusion protein	N/A	N/A	N/A	N/A	COG0845
/gene_family="1471"	abc:ACICU_01687	0	92	639	1648	1	351	1	352	352	352	K00768	nicotinate-nucleotide--dimethylbenzimidazolephosphoribosyltransferase	ko00740	Riboflavin metabolism	EC:2.4.2.21	8939	COG2038
/gene_family="1471"	abc:ACICU_01687	0	92	639	1648	1	351	1	352	352	352	K00768	nicotinate-nucleotide--dimethylbenzimidazolephosphoribosyltransferase	ko00860	Porphyrin and chlorophyll metabolism	EC:2.4.2.21	8939	COG2038
/gene_family="326"	abc:ACICU_02242	0	100	689	1777	1	344	1	344	344	344	K00075	UDP-N-acetylmuramate dehydrogenase	ko00520	Amino sugar and nucleotide sugar metabolism	EC:1.1.1.158	8762	COG0812
/gene_family="326"	abc:ACICU_02242	0	100	689	1777	1	344	1	344	344	344	K00075	UDP-N-acetylmuramate dehydrogenase	ko00550	Peptidoglycan biosynthesis	EC:1.1.1.158	8762	COG0812
/gene_family="3667"	abc:ACICU_03126	1e-133	100	475	1222	1	237	1	237	237	237	K01126	glycerophosphoryl diester phosphodiesterase	ko00564	Glycerophospholipid metabolism	EC:3.1.4.46	8889	COG0584
/gene_family="3273"	abc:ACICU_02819	7e-84	100	310	795	1	153	1	153	153	153	K03564	peroxiredoxin Q/BCP	N/A	N/A	EC:1.11.1.15	51920	COG1225
/gene_family="118"	med:MELS_1699	2e-06	39	53.9	128	8	65	187	244	58	268	K06966	protein pelota	N/A	N/A	N/A	N/A	COG1611
/gene_family="1322"	abb:ABBFA_000718	1e-112	93	405	1041	1	224	1	224	224	224	K07666	two-component system, OmpR family, response regulator QseB	ko02020	Two-component system	N/A	156	COG0745
/gene_family="1322"	pna:Pnap_3105	2e-44	42	181	458	3	219	2	214	218	219	K02483	two-component system, OmpR family, response regulator	N/A	N/A	N/A	156	COG0745
/gene_family="3487"	abc:ACICU_03198	1e-170	100	598	1542	1	307	4	310	307	327	K00097	4-hydroxythreonine-4-phosphate dehydrogenase	ko00750	Vitamin B6 metabolism	EC:1.1.1.262	N/A	COG1995
/gene_family="3269"	abc:ACICU_00587	0	99	962	2487	1	487	1	487	487	487	K00970	poly(A) polymerase	ko03018	RNA degradation	EC:2.7.7.19	4652	COG0617
/gene_family="1887"	abb:ABBFA_003284	2e-97	100	356	914	1	178	1	178	178	178	K06204	DnaK suppressor protein	N/A	N/A	N/A	N/A	COG1734
/gene_family="3114"	abb:ABBFA_001297	0	94	1278	3308	1	663	1	663	663	663	K02298	cytochrome o ubiquinol oxidase subunit I	ko00190	Oxidative phosphorylation	EC:1.10.3.-	0008827;0009486;0016682	COG0843
/gene_family="2113"	abm:ABSDF3585	1e-101	96	370	950	1	191	1	191	191	191	K09975	hypothetical protein	N/A	N/A	N/A	N/A	COG3758
/gene_family="1891"	abb:ABBFA_000204	1e-162	95	574	1479	1	290	1	290	290	290	K06911	MFS transporter, UMF1 family	N/A	N/A	N/A	N/A	COG1741
/gene_family="213"	pmx:PERMA_0323	7e-12	26	72.4	176	4	156	10	179	171	194	K08281	nicotinamidase/pyrazinamidase	ko00760	Nicotinate and nicotinamide metabolism	EC:3.5.1.19;3.5.1.-	8936	COG1335
/gene_family="213"	bts:Btus_2001	4e-11	27	70.1	170	4	155	13	183	172	212	K09020	putative isochorismatase family protein RutB	N/A	N/A	EC:3.-.-.-	N/A	COG1335
/gene_family="453"	abb:ABBFA_000481	0	92	748	1931	1	415	1	415	415	415	K07058	mannosyl-3-phosphoglycerate phosphatase	N/A	N/A	N/A	N/A	COG1295
/gene_family="2928"	acd:AOLE_07170	1e-171	85	605	1559	2	344	1	343	343	343	K03639	molybdenum cofactor biosynthesis protein	ko04122	Sulfur relay system	N/A	N/A	COG2896
/gene_family="3447"	abc:ACICU_02070	0	100	991	2562	1	480	1	480	480	480	K00117	quinoprotein glucose dehydrogenase	ko00030	Pentose phosphate pathway	EC:1.1.5.2	8876	COG4993
/gene_family="3447"	nph:NP0254A	5e-25	26	118	296	11	450	15	385	447	397	K00100	1-deoxy-D-xylulose-5-phosphate reductoisomerase	ko00051	Fructose and mannose metabolism	N/A	N/A	COG0111;COG0677;COG0743;COG1063
/gene_family="3447"	nph:NP0254A	5e-25	26	118	296	11	450	15	385	447	397	K00100	1-deoxy-D-xylulose-5-phosphate reductoisomerase	ko00363	Bisphenol degradation	N/A	N/A	COG0111;COG0677;COG0743;COG1063
/gene_family="3447"	nph:NP0254A	5e-25	26	118	296	11	450	15	385	447	397	K00100	1-deoxy-D-xylulose-5-phosphate reductoisomerase	ko00591	Linoleic acid metabolism	N/A	N/A	COG0111;COG0677;COG0743;COG1063
/gene_family="3447"	nph:NP0254A	5e-25	26	118	296	11	450	15	385	447	397	K00100	1-deoxy-D-xylulose-5-phosphate reductoisomerase	ko00625	Chloroalkane and chloroalkene degradation	N/A	N/A	COG0111;COG0677;COG0743;COG1063
/gene_family="3447"	nph:NP0254A	5e-25	26	118	296	11	450	15	385	447	397	K00100	1-deoxy-D-xylulose-5-phosphate reductoisomerase	ko00650	Butanoate metabolism	N/A	N/A	COG0111;COG0677;COG0743;COG1063
/gene_family="3447"	aci:ACIAD3598	4e-21	24	105	262	33	450	41	378	420	390	K00120	glucose-fructose oxidoreductase	ko00363	Bisphenol degradation	N/A	N/A	COG1979;COG2141
/gene_family="3447"	aci:ACIAD3598	4e-21	24	105	262	33	450	41	378	420	390	K00120	glucose-fructose oxidoreductase	ko00624	Polycyclic aromatic hydrocarbon degradation	N/A	N/A	COG1979;COG2141
/gene_family="3447"	aci:ACIAD3598	4e-21	24	105	262	33	450	41	378	420	390	K00120	glucose-fructose oxidoreductase	ko00625	Chloroalkane and chloroalkene degradation	N/A	N/A	COG1979;COG2141
/gene_family="3447"	aci:ACIAD3598	4e-21	24	105	262	33	450	41	378	420	390	K00120	glucose-fructose oxidoreductase	ko00626	Naphthalene degradation	N/A	N/A	COG1979;COG2141
/gene_family="3447"	aci:ACIAD3598	4e-21	24	105	262	33	450	41	378	420	390	K00120	glucose-fructose oxidoreductase	ko00627	Aminobenzoate degradation	N/A	N/A	COG1979;COG2141
/gene_family="3447"	aci:ACIAD3598	4e-21	24	105	262	33	450	41	378	420	390	K00120	glucose-fructose oxidoreductase	ko00903	Limonene and pinene degradation	N/A	N/A	COG1979;COG2141
/gene_family="3447"	mdo:100019071	4e-05	26	52.4	124	36	255	212	433	246	701	K06231	hedgehog interacting protein	ko04340	Hedgehog signaling pathway	N/A	N/A	N/A
/gene_family="3447"	mdo:100019071	4e-05	26	52.4	124	36	255	212	433	246	701	K06231	hedgehog interacting protein	ko05200	Pathways in cancer	N/A	N/A	N/A
/gene_family="3447"	mdo:100019071	4e-05	26	52.4	124	36	255	212	433	246	701	K06231	hedgehog interacting protein	ko05217	Basal cell carcinoma	N/A	N/A	N/A
/gene_family="2989"	acb:A1S_1528	0	97	2397	6211	1	1250	6	1255	1250	1255	K13821	proline dehydrogenase / delta 1-pyrroline-5-carboxylatedehydrogenase	ko00250	Alanine, aspartate and glutamate metabolism	EC:1.5.99.8;1.5.1.12	0004657;0003842	COG0506;COG1012;COG4230
/gene_family="2989"	acb:A1S_1528	0	97	2397	6211	1	1250	6	1255	1250	1255	K13821	proline dehydrogenase / delta 1-pyrroline-5-carboxylatedehydrogenase	ko00330	Arginine and proline metabolism	EC:1.5.99.8;1.5.1.12	0004657;0003842	COG0506;COG1012;COG4230
/gene_family="1290"	abc:ACICU_00740	1e-166	100	585	1509	1	290	1	290	290	290	K01243	S-adenosylhomocysteine/5'-methylthioadenosine nucleosidase	ko00270	Cysteine and methionine metabolism	EC:3.2.2.9	8782	COG0775
/gene_family="1384"	abc:ACICU_00581	1e-162	100	572	1474	1	272	1	272	272	272	K07501	hypothetical protein	N/A	N/A	N/A	N/A	COG3298
/gene_family="1077"	abb:ABBFA_000149	0	100	821	2121	1	420	1	420	420	420	K03590	cell division protein FtsA	ko04112	Cell cycle - Caulobacter	N/A	N/A	COG0849
/gene_family="4064"	abb:ABBFA_002373	1e-106	100	387	993	1	187	1	187	187	187	K03386	peroxiredoxin (alkyl hydroperoxide reductase subunit C)	N/A	N/A	EC:1.11.1.15	51920	COG0450
/gene_family="1904"	abb:ABBFA_001295	1e-44	82	180	457	1	109	1	109	109	109	K02300	cytochrome o ubiquinol oxidase operon protein cyoD	ko00190	Oxidative phosphorylation	N/A	N/A	COG3125
/gene_family="4384"	abb:ABBFA_000176	1e-125	95	449	1155	1	245	1	245	245	245	K00299	FMN reductase	ko00860	Porphyrin and chlorophyll metabolism	EC:1.5.1.29	8752	COG0431
/gene_family="3285"	abb:ABBFA_002602	0	100	1066	2756	1	534	1	534	534	534	K01637	isocitrate lyase	ko00630	Glyoxylate and dicarboxylate metabolism	EC:4.1.3.1	4451	COG2224
/gene_family="1110"	abc:ACICU_00706	0	97	1060	2742	1	549	1	549	549	549	K07639	two-component system, OmpR family, sensor histidine kinase RstB	ko02020	Two-component system	EC:2.7.13.3	155	COG0642
/gene_family="2338"	abc:ACICU_01438	2e-95	84	350	898	1	219	1	219	219	219	K02029	polar amino acid transport system permease protein	N/A	N/A	N/A	N/A	COG0765
/gene_family="867"	abb:ABBFA_001355	1e-122	100	439	1130	1	217	1	217	217	217	K10679	nitroreductase / dihydropteridine reductase	ko00633	Nitrotoluene degradation	EC:1.-.-.-;1.5.1.34	4155	COG0778
/gene_family="1288"	abc:ACICU_01441	1e-159	100	562	1448	1	286	1	286	286	286	K10039	putative glutamine transport system substrate-binding protein	ko02010	ABC transporters	N/A	N/A	COG0834
/gene_family="3103"	abc:ACICU_03181	2e-72	91	272	696	1	145	1	145	145	145	K03672	thioredoxin 2	N/A	N/A	EC:1.8.1.8	30508	COG0526
/gene_family="1993"	abc:ACICU_02881	0	96	675	1742	1	355	1	355	355	355	K03473	erythronate-4-phosphate dehydrogenase	ko00750	Vitamin B6 metabolism	EC:1.1.1.290	16616	COG0111
/gene_family="1857"	aex:Astex_2314	5e-11	27	71.2	173	14	208	5	195	195	302	K04761	LysR family transcriptional regulator, hydrogen peroxide-induciblegenes activator	N/A	N/A	N/A	N/A	COG0583
/gene_family="1857"	mme:Marme_1425	8e-11	21	70.5	171	17	304	11	303	301	326	K02623	LysR family transcriptional regulator, pca operon transcriptionalactivator	N/A	N/A	N/A	N/A	COG0583
/gene_family="1857"	bpu:BPUM_1815	1e-09	23	66.2	160	13	251	2	243	246	300	K09681	LysR family transcriptional regulator, transcription activator ofglutamate synthase operon	N/A	N/A	N/A	N/A	COG0583
/gene_family="1857"	bam:Bamb_5949	3e-09	22	65.1	157	14	301	3	290	297	295	K11921	LysR family transcriptional regulator	N/A	N/A	N/A	N/A	COG0583
/gene_family="1857"	gca:Galf_1924	4e-09	23	64.7	156	17	229	6	217	216	310	K13635	LysR family transcriptional regulator, cys regulon transcriptionalactivator	N/A	N/A	N/A	N/A	COG0583
/gene_family="1857"	esc:Entcl_3275	2e-08	24	62.8	151	14	209	7	198	199	307	K07592	LysR family transcriptional regulator, tdc operon transcriptionalactivator	N/A	N/A	N/A	N/A	COG0583
/gene_family="2620"	tpl:TPCCA_0032	1e-13	27	79.3	194	1	225	1	232	232	274	K09761	ribosomal RNA small subunit methyltransferase E	N/A	N/A	EC:2.1.1.-	N/A	COG1385
/gene_family="3325"	abb:ABBFA_002607	7e-93	95	341	875	1	182	1	182	182	182	K09965	hypothetical protein	N/A	N/A	N/A	N/A	COG3644
/gene_family="949"	abb:ABBFA_000549	2e-48	92	192	489	1	109	1	109	109	109	K03210	preprotein translocase subunit YajC	ko03060	Protein export	N/A	N/A	COG1862
/gene_family="949"	abb:ABBFA_000549	2e-48	92	192	489	1	109	1	109	109	109	K03210	preprotein translocase subunit YajC	ko03070	Bacterial secretion system	N/A	N/A	COG1862
/gene_family="474"	abn:AB57_0017	0	96	1542	3992	15	822	15	822	808	822	K02470	DNA gyrase subunit B	N/A	N/A	EC:5.99.1.3	3918	COG0187
/gene_family="2556"	azo:azo3679	4e-58	61	226	575	5	177	2	172	173	177	K01759	lactoylglutathione lyase	ko00620	Pyruvate metabolism	EC:4.4.1.5	4462	COG0346
/gene_family="2556"	azo:azo3679	4e-58	61	226	575	5	177	2	172	173	177	K01759	lactoylglutathione lyase	ko04011	MAPK signaling pathway - yeast	EC:4.4.1.5	4462	COG0346
/gene_family="2556"	rpa:RPA1664	3e-54	58	213	542	5	179	3	175	175	180	K08234	glyoxylase I family protein	N/A	N/A	N/A	N/A	COG0346
/gene_family="2556"	nde:NIDE0016	0.0003	27	47.4	111	10	141	8	127	133	148	K07104	lipopolysaccharide export system permease protein	N/A	N/A	N/A	N/A	COG2514
/gene_family="515"	abc:ACICU_01445	0	96	1253	3242	1	653	1	653	653	653	K11717	cysteine desulfurase / selenocysteine lyase	ko00450	Selenoamino acid metabolism	EC:2.8.1.7;4.4.1.16	0031071;0009000	COG0520
/gene_family="515"	abc:ACICU_01445	0	96	1253	3242	1	653	1	653	653	653	K11717	cysteine desulfurase / selenocysteine lyase	ko00730	Thiamine metabolism	EC:2.8.1.7;4.4.1.16	0031071;0009000	COG0520
/gene_family="1801"	abu:Abu_2292	5e-08	38	58.9	141	36	124	283	375	94	380	K11996	adenylyltransferase and sulfurtransferase	ko04122	Sulfur relay system	N/A	N/A	COG0476
/gene_family="1801"	avn:Avin_46860	6e-07	32	55.5	132	35	126	5	97	97	112	K02439	thiosulfate sulfurtransferase	N/A	N/A	EC:2.8.1.1	4792	COG0607
/gene_family="1801"	ttj:TTHA0837	7e-07	31	55.1	131	51	135	387	473	88	478	K01069	hydroxyacylglutathione hydrolase	ko00620	Pyruvate metabolism	EC:3.1.2.6	4416	COG0491
/gene_family="1971"	abb:ABBFA_002968	6e-39	100	161	408	25	106	25	106	82	106	K02520	translation initiation factor IF-3	N/A	N/A	N/A	3743	COG0290
/gene_family="3505"	abb:ABBFA_002404	0	96	785	2028	1	426	1	426	426	426	K00928	aspartate kinase	ko00260	Glycine, serine and threonine metabolism	EC:2.7.2.4	4072	COG0527
/gene_family="3505"	abb:ABBFA_002404	0	96	785	2028	1	426	1	426	426	426	K00928	aspartate kinase	ko00270	Cysteine and methionine metabolism	EC:2.7.2.4	4072	COG0527
/gene_family="3505"	abb:ABBFA_002404	0	96	785	2028	1	426	1	426	426	426	K00928	aspartate kinase	ko00300	Lysine biosynthesis	EC:2.7.2.4	4072	COG0527
/gene_family="202"	abb:ABBFA_003033	0	100	721	1861	1	371	1	371	371	371	K03526	(E)-4-hydroxy-3-methylbut-2-enyl-diphosphate synthase	ko00900	Terpenoid backbone biosynthesis	EC:1.17.7.1	46429	COG0821
/gene_family="1511"	aby:ABAYE2871	1e-156	94	553	1425	1	292	1	292	292	292	K00599	trans-aconitate 2-methyltransferase	ko00340	Histidine metabolism	N/A	N/A	COG0500
/gene_family="1511"	aby:ABAYE2871	1e-156	94	553	1425	1	292	1	292	292	292	K00599	trans-aconitate 2-methyltransferase	ko00350	Tyrosine metabolism	N/A	N/A	COG0500
/gene_family="1511"	aby:ABAYE2871	1e-156	94	553	1425	1	292	1	292	292	292	K00599	trans-aconitate 2-methyltransferase	ko00450	Selenoamino acid metabolism	N/A	N/A	COG0500
/gene_family="1511"	aby:ABAYE2871	1e-156	94	553	1425	1	292	1	292	292	292	K00599	trans-aconitate 2-methyltransferase	ko00624	Polycyclic aromatic hydrocarbon degradation	N/A	N/A	COG0500
/gene_family="1511"	aha:AHA_2807	1e-82	52	308	790	3	287	8	296	289	300	K00547	homocysteine S-methyltransferase	ko00270	Cysteine and methionine metabolism	EC:2.1.1.10	8898	COG2040
/gene_family="1511"	mlo:mlr1281	1e-36	38	156	394	22	286	25	284	269	301	K00544	betaine-homocysteine S-methyltransferase	ko00260	Glycine, serine and threonine metabolism	EC:2.1.1.5	47150	N/A
/gene_family="1511"	mlo:mlr1281	1e-36	38	156	394	22	286	25	284	269	301	K00544	betaine-homocysteine S-methyltransferase	ko00270	Cysteine and methionine metabolism	EC:2.1.1.5	47150	N/A
/gene_family="1186"	abc:ACICU_01637	1e-156	92	551	1421	1	312	1	312	312	312	K02033	peptide/nickel transport system permease protein	ko02010	ABC transporters	N/A	N/A	COG0601
/gene_family="3149"	abb:ABBFA_001187	0	97	635	1638	1	334	1	334	334	334	K00226	dihydroorotate oxidase	ko00240	Pyrimidine metabolism	EC:1.3.3.1	4158	COG0167
/gene_family="606"	abc:ACICU_03022	1e-133	100	476	1225	1	232	1	232	232	232	K00355	NAD(P)H dehydrogenase (quinone)	N/A	N/A	EC:1.6.5.2	3955	COG2249
/gene_family="606"	aml:100470883	7e-44	43	179	454	3	217	7	222	216	232	K08071	ribosyldihydronicotinamide dehydrogenase (quinone)	N/A	N/A	EC:1.10.99.2	8753	N/A
/gene_family="2654"	abb:ABBFA_001031	2e-37	100	156	395	1	74	1	74	74	74	K02909	large subunit ribosomal protein L31	ko03010	Ribosome	N/A	9282	COG0254
/gene_family="776"	abb:ABBFA_000632	1e-107	100	389	1000	1	188	1	188	188	188	K03652	DNA-3-methyladenine glycosylase	ko03410	Base excision repair	EC:3.2.2.21	3905	COG2094
/gene_family="433"	abc:ACICU_02254	0	89	889	2296	1	522	1	522	522	522	K00626	acetyl-CoA C-acetyltransferase	ko00071	Fatty acid metabolism	EC:2.3.1.9	3985	COG0183
/gene_family="433"	abc:ACICU_02254	0	89	889	2296	1	522	1	522	522	522	K00626	acetyl-CoA C-acetyltransferase	ko00072	Synthesis and degradation of ketone bodies	EC:2.3.1.9	3985	COG0183
/gene_family="433"	abc:ACICU_02254	0	89	889	2296	1	522	1	522	522	522	K00626	acetyl-CoA C-acetyltransferase	ko00280	Valine, leucine and isoleucine degradation	EC:2.3.1.9	3985	COG0183
/gene_family="433"	abc:ACICU_02254	0	89	889	2296	1	522	1	522	522	522	K00626	acetyl-CoA C-acetyltransferase	ko00310	Lysine degradation	EC:2.3.1.9	3985	COG0183
/gene_family="433"	abc:ACICU_02254	0	89	889	2296	1	522	1	522	522	522	K00626	acetyl-CoA C-acetyltransferase	ko00362	Benzoate degradation	EC:2.3.1.9	3985	COG0183
/gene_family="433"	abc:ACICU_02254	0	89	889	2296	1	522	1	522	522	522	K00626	acetyl-CoA C-acetyltransferase	ko00380	Tryptophan metabolism	EC:2.3.1.9	3985	COG0183
/gene_family="433"	abc:ACICU_02254	0	89	889	2296	1	522	1	522	522	522	K00626	acetyl-CoA C-acetyltransferase	ko00620	Pyruvate metabolism	EC:2.3.1.9	3985	COG0183
/gene_family="433"	abc:ACICU_02254	0	89	889	2296	1	522	1	522	522	522	K00626	acetyl-CoA C-acetyltransferase	ko00630	Glyoxylate and dicarboxylate metabolism	EC:2.3.1.9	3985	COG0183
/gene_family="433"	abc:ACICU_02254	0	89	889	2296	1	522	1	522	522	522	K00626	acetyl-CoA C-acetyltransferase	ko00640	Propanoate metabolism	EC:2.3.1.9	3985	COG0183
/gene_family="433"	abc:ACICU_02254	0	89	889	2296	1	522	1	522	522	522	K00626	acetyl-CoA C-acetyltransferase	ko00650	Butanoate metabolism	EC:2.3.1.9	3985	COG0183
/gene_family="433"	abc:ACICU_02254	0	89	889	2296	1	522	1	522	522	522	K00626	acetyl-CoA C-acetyltransferase	ko00900	Terpenoid backbone biosynthesis	EC:2.3.1.9	3985	COG0183
/gene_family="433"	abc:ACICU_02254	0	89	889	2296	1	522	1	522	522	522	K00626	acetyl-CoA C-acetyltransferase	ko02020	Two-component system	EC:2.3.1.9	3985	COG0183
/gene_family="1531"	abc:ACICU_00409	0	100	1240	3208	1	613	1	613	613	613	K13776	citronellyl-CoA synthetase	ko00281	Geraniol degradation	EC:6.2.1.-	34823	COG0318
/gene_family="1531"	abo:ABO_1663	1e-134	42	481	1237	31	612	29	612	593	613	K00666	fatty-acyl-CoA synthase	N/A	N/A	EC:6.2.1.-	N/A	N/A
/gene_family="530"	aby:ABAYE2483	1e-109	100	396	1017	19	203	1	185	185	185	K00680	phospholipid:diacylglycerol acyltransferase	ko00350	Tyrosine metabolism	N/A	N/A	N/A
/gene_family="530"	aby:ABAYE2483	1e-109	100	396	1017	19	203	1	185	185	185	K00680	phospholipid:diacylglycerol acyltransferase	ko00362	Benzoate degradation	N/A	N/A	N/A
/gene_family="530"	aby:ABAYE2483	1e-109	100	396	1017	19	203	1	185	185	185	K00680	phospholipid:diacylglycerol acyltransferase	ko00626	Naphthalene degradation	N/A	N/A	N/A
/gene_family="530"	aby:ABAYE2483	1e-109	100	396	1017	19	203	1	185	185	185	K00680	phospholipid:diacylglycerol acyltransferase	ko00627	Aminobenzoate degradation	N/A	N/A	N/A
/gene_family="530"	aby:ABAYE2483	1e-109	100	396	1017	19	203	1	185	185	185	K00680	phospholipid:diacylglycerol acyltransferase	ko00642	Ethylbenzene degradation	N/A	N/A	N/A
/gene_family="530"	aby:ABAYE2483	1e-109	100	396	1017	19	203	1	185	185	185	K00680	phospholipid:diacylglycerol acyltransferase	ko00903	Limonene and pinene degradation	N/A	N/A	N/A
/gene_family="530"	mja:MJ_1064	4e-15	35	83.6	205	65	203	73	214	143	214	K00633	galactoside O-acetyltransferase	N/A	N/A	EC:2.3.1.18	8870	COG0110
/gene_family="530"	cch:Cag_1480	9e-15	34	82.4	202	61	202	31	168	143	187	K00661	maltose O-acetyltransferase	N/A	N/A	EC:2.3.1.79	8925	COG0110
/gene_family="530"	cmr:Cycma_3096	2e-12	34	74.7	182	74	203	51	177	132	180	K03818	putative colanic acid biosynthesis acetyltransferase WcaF	N/A	N/A	EC:2.3.1.-	N/A	COG0110
/gene_family="530"	mmp:MMP1355	4e-11	63	70.5	171	151	202	132	183	52	226	K00638	chloramphenicol O-acetyltransferase	N/A	N/A	EC:2.3.1.28	8811	COG0110
/gene_family="1513"	syc:syc1997_c	2e-33	44	146	368	228	409	479	653	183	664	K02488	two-component system, cell cycle response regulator	ko02020	Two-component system	N/A	156	COG3706
/gene_family="1513"	syc:syc1997_c	2e-33	44	146	368	228	409	479	653	183	664	K02488	two-component system, cell cycle response regulator	ko04112	Cell cycle - Caulobacter	N/A	156	COG3706
/gene_family="1513"	rme:Rmet_3967	9e-30	43	134	336	229	409	152	332	182	335	K11444	two-component system, chemotaxis family, response regulator WspR	ko02020	Two-component system	EC:2.7.7.65	156	COG0784
/gene_family="1513"	amr:AM1_3568	1e-29	38	133	335	212	409	223	413	199	420	K13590	diguanylate cyclase	ko04112	Cell cycle - Caulobacter	N/A	N/A	COG2199
/gene_family="798"	abc:ACICU_00270	1e-179	99	630	1624	1	310	1	310	310	310	K01894	glutamyl-Q tRNA(Asp) synthetase	N/A	N/A	EC:6.1.1.-	N/A	N/A
/gene_family="2042"	abb:ABBFA_002964	3e-29	100	129	324	1	64	1	64	64	64	K02916	large subunit ribosomal protein L35	ko03010	Ribosome	N/A	9282	COG0291
/gene_family="1629"	abc:ACICU_00955	0	95	725	1872	1	393	1	393	393	393	K05297	rubredoxin-NAD+ reductase	ko00071	Fatty acid metabolism	EC:1.18.1.1	15044	N/A
/gene_family="3145"	din:Selin_0012	1e-59	100	230	586	1	115	1	115	115	115	K03297	small multidrug resistance protein, SMR family	N/A	N/A	N/A	N/A	COG2076
/gene_family="287"	abc:ACICU_00627	0	92	856	2211	1	482	1	482	482	482	K03092	RNA polymerase sigma-54 factor	ko02020	Two-component system	N/A	N/A	COG1508
/gene_family="287"	abc:ACICU_00627	0	92	856	2211	1	482	1	482	482	482	K03092	RNA polymerase sigma-54 factor	ko03020	RNA polymerase	N/A	N/A	COG1508
/gene_family="287"	abc:ACICU_00627	0	92	856	2211	1	482	1	482	482	482	K03092	RNA polymerase sigma-54 factor	ko05111	Vibrio cholerae pathogenic cycle	N/A	N/A	COG1508
/gene_family="54"	abb:ABBFA_000308	0	100	1028	2657	1	502	1	502	502	502	K01885	glutamyl-tRNA synthetase	ko00860	Porphyrin and chlorophyll metabolism	EC:6.1.1.17	4818	COG0008
/gene_family="54"	abb:ABBFA_000308	0	100	1028	2657	1	502	1	502	502	502	K01885	glutamyl-tRNA synthetase	ko00970	Aminoacyl-tRNA biosynthesis	EC:6.1.1.17	4818	COG0008
/gene_family="3720"	abc:ACICU_03390	0	92	1275	3300	1	721	1	721	721	721	K02666	type IV pilus assembly protein PilQ	N/A	N/A	N/A	N/A	COG1450
/gene_family="4259"	abm:ABSDF2378	1e-172	99	607	1566	1	291	1	291	291	291	K03190	urease accessory protein	N/A	N/A	N/A	N/A	COG0829
/gene_family="2242"	abb:ABBFA_000537	8e-87	100	320	821	1	162	1	162	162	162	K09767	hypothetical protein	N/A	N/A	N/A	N/A	COG1666
/gene_family="3988"	abc:ACICU_03101	0	95	1330	3441	1	711	1	711	711	711	K01782	3-hydroxyacyl-CoA dehydrogenase / enoyl-CoA hydratase /3-hydroxybutyryl-CoA epimerase	ko00071	Fatty acid metabolism	EC:1.1.1.35;4.2.1.17;5.1.2.3	0003857;0004300;0008692	COG1250;COG1024
/gene_family="3988"	abc:ACICU_03101	0	95	1330	3441	1	711	1	711	711	711	K01782	3-hydroxyacyl-CoA dehydrogenase / enoyl-CoA hydratase /3-hydroxybutyryl-CoA epimerase	ko00280	Valine, leucine and isoleucine degradation	EC:1.1.1.35;4.2.1.17;5.1.2.3	0003857;0004300;0008692	COG1250;COG1024
/gene_family="3988"	abc:ACICU_03101	0	95	1330	3441	1	711	1	711	711	711	K01782	3-hydroxyacyl-CoA dehydrogenase / enoyl-CoA hydratase /3-hydroxybutyryl-CoA epimerase	ko00281	Geraniol degradation	EC:1.1.1.35;4.2.1.17;5.1.2.3	0003857;0004300;0008692	COG1250;COG1024
/gene_family="3988"	abc:ACICU_03101	0	95	1330	3441	1	711	1	711	711	711	K01782	3-hydroxyacyl-CoA dehydrogenase / enoyl-CoA hydratase /3-hydroxybutyryl-CoA epimerase	ko00310	Lysine degradation	EC:1.1.1.35;4.2.1.17;5.1.2.3	0003857;0004300;0008692	COG1250;COG1024
/gene_family="3988"	abc:ACICU_03101	0	95	1330	3441	1	711	1	711	711	711	K01782	3-hydroxyacyl-CoA dehydrogenase / enoyl-CoA hydratase /3-hydroxybutyryl-CoA epimerase	ko00380	Tryptophan metabolism	EC:1.1.1.35;4.2.1.17;5.1.2.3	0003857;0004300;0008692	COG1250;COG1024
/gene_family="3988"	abc:ACICU_03101	0	95	1330	3441	1	711	1	711	711	711	K01782	3-hydroxyacyl-CoA dehydrogenase / enoyl-CoA hydratase /3-hydroxybutyryl-CoA epimerase	ko00410	beta-Alanine metabolism	EC:1.1.1.35;4.2.1.17;5.1.2.3	0003857;0004300;0008692	COG1250;COG1024
/gene_family="3988"	abc:ACICU_03101	0	95	1330	3441	1	711	1	711	711	711	K01782	3-hydroxyacyl-CoA dehydrogenase / enoyl-CoA hydratase /3-hydroxybutyryl-CoA epimerase	ko00640	Propanoate metabolism	EC:1.1.1.35;4.2.1.17;5.1.2.3	0003857;0004300;0008692	COG1250;COG1024
/gene_family="3988"	abc:ACICU_03101	0	95	1330	3441	1	711	1	711	711	711	K01782	3-hydroxyacyl-CoA dehydrogenase / enoyl-CoA hydratase /3-hydroxybutyryl-CoA epimerase	ko00650	Butanoate metabolism	EC:1.1.1.35;4.2.1.17;5.1.2.3	0003857;0004300;0008692	COG1250;COG1024
/gene_family="3988"	abc:ACICU_03101	0	95	1330	3441	1	711	1	711	711	711	K01782	3-hydroxyacyl-CoA dehydrogenase / enoyl-CoA hydratase /3-hydroxybutyryl-CoA epimerase	ko00903	Limonene and pinene degradation	EC:1.1.1.35;4.2.1.17;5.1.2.3	0003857;0004300;0008692	COG1250;COG1024
/gene_family="3988"	abc:ACICU_03101	0	95	1330	3441	1	711	1	711	711	711	K01782	3-hydroxyacyl-CoA dehydrogenase / enoyl-CoA hydratase /3-hydroxybutyryl-CoA epimerase	ko00930	Caprolactam degradation	EC:1.1.1.35;4.2.1.17;5.1.2.3	0003857;0004300;0008692	COG1250;COG1024
/gene_family="3988"	abc:ACICU_03101	0	95	1330	3441	1	711	1	711	711	711	K01782	3-hydroxyacyl-CoA dehydrogenase / enoyl-CoA hydratase /3-hydroxybutyryl-CoA epimerase	ko01040	Biosynthesis of unsaturated fatty acids	EC:1.1.1.35;4.2.1.17;5.1.2.3	0003857;0004300;0008692	COG1250;COG1024
/gene_family="1369"	bxe:Bxe_B2650	5e-06	47	53.1	126	3	55	5	57	53	195	K09017	TetR/AcrR family transcriptional regulator	N/A	N/A	N/A	N/A	COG1309
/gene_family="1369"	bha:BH3415	9e-05	44	48.9	115	4	57	11	64	54	546	K03885	NADH dehydrogenase	ko00190	Oxidative phosphorylation	EC:1.6.99.3	3954	COG1252
/gene_family="1369"	chy:CHY_1605	0.0001	26	48.5	114	1	95	6	96	95	198	K13770	TetR/AcrR family transcriptional regulator, fatty acid metabolismregulator protein	N/A	N/A	N/A	N/A	COG1309
/gene_family="1369"	vsa:VSAL_I2619	0.0003	29	47.4	111	3	96	17	108	94	201	K10913	TetR/AcrR family transcriptional regulator, hemagglutinin/proteaseregulatory protein	ko05111	Vibrio cholerae pathogenic cycle	N/A	N/A	COG1309
/gene_family="2737"	abc:ACICU_01506	0	100	962	2486	1	476	1	476	476	476	K14260	alanine-synthesizing transaminase	ko00250	Alanine, aspartate and glutamate metabolism	EC:2.6.1.66;2.6.1.2	N/A	COG0436
/gene_family="2737"	abc:ACICU_01506	0	100	962	2486	1	476	1	476	476	476	K14260	alanine-synthesizing transaminase	ko00290	Valine, leucine and isoleucine biosynthesis	EC:2.6.1.66;2.6.1.2	N/A	COG0436
/gene_family="2811"	abc:ACICU_01761	0	98	1409	3648	1	715	20	734	715	734	K02014	iron complex outermembrane recepter protein	N/A	N/A	N/A	N/A	COG1629;COG4771;COG4772;COG4773;COG4774
/gene_family="1455"	abb:ABBFA_000457	1e-169	92	596	1536	1	335	1	335	335	335	K03040	DNA-directed RNA polymerase subunit alpha	ko00230	Purine metabolism	EC:2.7.7.6	3899	COG0202
/gene_family="1455"	abb:ABBFA_000457	1e-169	92	596	1536	1	335	1	335	335	335	K03040	DNA-directed RNA polymerase subunit alpha	ko00240	Pyrimidine metabolism	EC:2.7.7.6	3899	COG0202
/gene_family="1455"	abb:ABBFA_000457	1e-169	92	596	1536	1	335	1	335	335	335	K03040	DNA-directed RNA polymerase subunit alpha	ko03020	RNA polymerase	EC:2.7.7.6	3899	COG0202
/gene_family="704"	abb:ABBFA_002785	1e-101	94	369	948	1	193	1	193	193	193	K01056	peptidyl-tRNA hydrolase, PTH1 family	N/A	N/A	EC:3.1.1.29	4045	COG0193
/gene_family="679"	abb:ABBFA_000790	3e-52	100	206	523	1	107	1	107	107	107	K07574	putative RNA-binding protein containing KH domain	N/A	N/A	N/A	N/A	COG1534
/gene_family="4508"	abb:ABBFA_000923	0	93	1094	2829	1	605	1	605	605	605	K03596	GTP-binding protein LepA	N/A	N/A	N/A	N/A	COG0481
/gene_family="1588"	abc:ACICU_00613	0	96	839	2167	1	427	1	427	427	427	K04075	tRNA(Ile)-lysidine synthase	N/A	N/A	EC:6.3.4.-	N/A	COG0037
/gene_family="1355"	abc:ACICU_00973	1e-51	100	203	517	1	102	1	102	102	102	K01429	urease subunit beta	ko00230	Purine metabolism	EC:3.5.1.5	9039	COG0832
/gene_family="1355"	abc:ACICU_00973	1e-51	100	203	517	1	102	1	102	102	102	K01429	urease subunit beta	ko00330	Arginine and proline metabolism	EC:3.5.1.5	9039	COG0832
/gene_family="1355"	abc:ACICU_00973	1e-51	100	203	517	1	102	1	102	102	102	K01429	urease subunit beta	ko00791	Atrazine degradation	EC:3.5.1.5	9039	COG0832
/gene_family="2404"	abc:ACICU_00290	1e-119	94	429	1102	25	247	25	247	223	247	K02463	general secretion pathway protein N	N/A	N/A	N/A	N/A	N/A
/gene_family="3151"	abb:ABBFA_003135	0	93	1153	2982	1	639	1	639	639	1110	K08300	ribonuclease E	ko03018	RNA degradation	EC:3.1.26.12	N/A	COG1530
/gene_family="2863"	rba:RB2710	0.0003	30	47.8	112	39	106	194	262	71	340	K02441	GlpG protein	N/A	N/A	N/A	N/A	COG0705
/gene_family="1895"	aci:ACIAD3598	1e-159	68	564	1454	1	386	1	388	388	390	K00120	glucose-fructose oxidoreductase	ko00363	Bisphenol degradation	N/A	N/A	COG1979;COG2141
/gene_family="1895"	aci:ACIAD3598	1e-159	68	564	1454	1	386	1	388	388	390	K00120	glucose-fructose oxidoreductase	ko00624	Polycyclic aromatic hydrocarbon degradation	N/A	N/A	COG1979;COG2141
/gene_family="1895"	aci:ACIAD3598	1e-159	68	564	1454	1	386	1	388	388	390	K00120	glucose-fructose oxidoreductase	ko00625	Chloroalkane and chloroalkene degradation	N/A	N/A	COG1979;COG2141
/gene_family="1895"	aci:ACIAD3598	1e-159	68	564	1454	1	386	1	388	388	390	K00120	glucose-fructose oxidoreductase	ko00626	Naphthalene degradation	N/A	N/A	COG1979;COG2141
/gene_family="1895"	aci:ACIAD3598	1e-159	68	564	1454	1	386	1	388	388	390	K00120	glucose-fructose oxidoreductase	ko00627	Aminobenzoate degradation	N/A	N/A	COG1979;COG2141
/gene_family="1895"	aci:ACIAD3598	1e-159	68	564	1454	1	386	1	388	388	390	K00120	glucose-fructose oxidoreductase	ko00903	Limonene and pinene degradation	N/A	N/A	COG1979;COG2141
/gene_family="1895"	gfo:GFO_0814	5e-62	37	241	614	9	377	5	387	392	397	K00117	quinoprotein glucose dehydrogenase	ko00030	Pentose phosphate pathway	EC:1.1.5.2	8876	COG4993
/gene_family="1895"	hwa:HQ1816A	3e-51	33	205	521	2	385	7	418	415	421	K00100	1-deoxy-D-xylulose-5-phosphate reductoisomerase	ko00051	Fructose and mannose metabolism	N/A	N/A	COG0111;COG0677;COG0743;COG1063
/gene_family="1895"	hwa:HQ1816A	3e-51	33	205	521	2	385	7	418	415	421	K00100	1-deoxy-D-xylulose-5-phosphate reductoisomerase	ko00363	Bisphenol degradation	N/A	N/A	COG0111;COG0677;COG0743;COG1063
/gene_family="1895"	hwa:HQ1816A	3e-51	33	205	521	2	385	7	418	415	421	K00100	1-deoxy-D-xylulose-5-phosphate reductoisomerase	ko00591	Linoleic acid metabolism	N/A	N/A	COG0111;COG0677;COG0743;COG1063
/gene_family="1895"	hwa:HQ1816A	3e-51	33	205	521	2	385	7	418	415	421	K00100	1-deoxy-D-xylulose-5-phosphate reductoisomerase	ko00625	Chloroalkane and chloroalkene degradation	N/A	N/A	COG0111;COG0677;COG0743;COG1063
/gene_family="1895"	hwa:HQ1816A	3e-51	33	205	521	2	385	7	418	415	421	K00100	1-deoxy-D-xylulose-5-phosphate reductoisomerase	ko00650	Butanoate metabolism	N/A	N/A	COG0111;COG0677;COG0743;COG1063
/gene_family="1895"	mdo:100019071	1e-08	25	63.9	154	68	246	241	440	202	701	K06231	hedgehog interacting protein	ko04340	Hedgehog signaling pathway	N/A	N/A	N/A
/gene_family="1895"	mdo:100019071	1e-08	25	63.9	154	68	246	241	440	202	701	K06231	hedgehog interacting protein	ko05200	Pathways in cancer	N/A	N/A	N/A
/gene_family="1895"	mdo:100019071	1e-08	25	63.9	154	68	246	241	440	202	701	K06231	hedgehog interacting protein	ko05217	Basal cell carcinoma	N/A	N/A	N/A
/gene_family="1075"	abc:ACICU_02083	1e-130	100	464	1195	1	228	1	228	228	228	K07025	putative hydrolase of the HAD superfamily	N/A	N/A	N/A	N/A	COG1011
/gene_family="1387"	abc:ACICU_03524	0	79	949	2452	1	659	1	659	659	659	K00627	pyruvate dehydrogenase E2 component (dihydrolipoamideacetyltransferase)	ko00010	Glycolysis / Gluconeogenesis	EC:2.3.1.12	4742	COG0508
/gene_family="1387"	abc:ACICU_03524	0	79	949	2452	1	659	1	659	659	659	K00627	pyruvate dehydrogenase E2 component (dihydrolipoamideacetyltransferase)	ko00020	Citrate cycle (TCA cycle)	EC:2.3.1.12	4742	COG0508
/gene_family="1387"	abc:ACICU_03524	0	79	949	2452	1	659	1	659	659	659	K00627	pyruvate dehydrogenase E2 component (dihydrolipoamideacetyltransferase)	ko00620	Pyruvate metabolism	EC:2.3.1.12	4742	COG0508
/gene_family="744"	cbe:Cbei_4589	9e-06	27	54.7	130	221	446	216	441	247	477	K06131	cardiolipin synthase	ko00564	Glycerophospholipid metabolism	EC:2.7.8.-	8808	COG1502
/gene_family="1600"	abc:ACICU_00246	0	96	684	1764	1	361	1	361	361	361	K11752	diaminohydroxyphosphoribosylaminopyrimidine deaminase /5-amino-6-(5-phosphoribosylamino)uracil reductase [EC:3.5.4.261.1.1.193]	ko00740	Riboflavin metabolism	N/A	0008835;0008703	COG0117;COG1985
/gene_family="3975"	abb:ABBFA_000641	5e-51	86	201	512	1	114	1	114	114	114	K06193	phosphonoacetate hydrolase	ko00440	Phosphonate and phosphinate metabolism	EC:3.11.1.2	47400	COG2824
/gene_family="236"	abc:ACICU_03626	1e-88	98	327	837	1	152	1	152	152	152	K09160	hypothetical protein	N/A	N/A	N/A	N/A	COG2983
/gene_family="898"	abn:AB57_3107	1e-106	97	388	996	385	574	4	193	190	193	K07282	poly-gamma-glutamate synthesis protein (capsule biosynthesisprotein)	N/A	N/A	N/A	N/A	COG2843
/gene_family="898"	mkm:Mkms_4753	3e-28	27	129	324	227	538	918	1242	326	1299	K01929	UDP-N-acetylmuramoylalanyl-D-glutamyl-2,6-diaminopimelate--D-alanyl-D-alanine ligase	ko00300	Lysine biosynthesis	EC:6.3.2.10	8766	COG0770
/gene_family="898"	mkm:Mkms_4753	3e-28	27	129	324	227	538	918	1242	326	1299	K01929	UDP-N-acetylmuramoylalanyl-D-glutamyl-2,6-diaminopimelate--D-alanyl-D-alanine ligase	ko00550	Peptidoglycan biosynthesis	EC:6.3.2.10	8766	COG0770
/gene_family="891"	abm:ABSDF2051	0	100	664	1712	16	349	16	349	334	349	K00145	N-acetyl-gamma-glutamyl-phosphate/N-acetyl-gamma-aminoadipyl-phosphate reductase	ko00300	Lysine biosynthesis	EC:1.2.1.38;1.2.1.-	3942	COG0002
/gene_family="891"	abm:ABSDF2051	0	100	664	1712	16	349	16	349	334	349	K00145	N-acetyl-gamma-glutamyl-phosphate/N-acetyl-gamma-aminoadipyl-phosphate reductase	ko00330	Arginine and proline metabolism	EC:1.2.1.38;1.2.1.-	3942	COG0002
/gene_family="3028"	abb:ABBFA_000148	1e-142	90	508	1307	1	284	1	284	284	284	K03589	cell division protein FtsQ	ko04112	Cell cycle - Caulobacter	N/A	N/A	COG1589
/gene_family="2709"	abb:ABBFA_000784	1e-115	94	416	1068	1	210	1	210	210	210	K00638	chloramphenicol O-acetyltransferase	N/A	N/A	EC:2.3.1.28	8811	COG0110
/gene_family="3393"	abb:ABBFA_000442	8e-62	100	237	605	1	122	1	122	122	122	K02874	large subunit ribosomal protein L14	ko03010	Ribosome	N/A	9282	COG0093
/gene_family="3101"	rha:RHA1_ro02663	1e-13	32	80.5	197	49	215	74	255	183	424	K01046	triacylglycerol lipase	ko00561	Glycerolipid metabolism	EC:3.1.1.3	4806	COG1075
/gene_family="3101"	afm:AFUA_3G03890	1e-07	29	60.8	146	60	207	88	262	177	463	K01175	micrococcal nuclease	N/A	N/A	N/A	N/A	N/A
/gene_family="1515"	psp:PSPPH_3782	4e-40	30	168	426	30	437	34	439	427	440	K01362	lactocepin	N/A	N/A	N/A	N/A	COG1404;COG1506
/gene_family="1515"	psa:PST_3227	2e-21	25	106	264	32	413	691	1064	401	1083	K09252	feruloyl esterase	N/A	N/A	EC:3.1.1.73	30600	N/A
/gene_family="620"	bpm:BURPS1710b_A2497	4e-35	36	150	380	8	267	20	287	269	301	K01055	3-oxoadipate enol-lactonase	ko00362	Benzoate degradation	EC:3.1.1.24	N/A	COG0596
/gene_family="620"	bal:BACI_c48600	4e-15	26	84.3	207	16	267	3	262	266	270	K08680	2-succinyl-6-hydroxy-2,4-cyclohexadiene-1-carboxylate synthase	ko00130	Ubiquinone and other terpenoid-quinone biosynthesis	EC:4.2.99.20	N/A	COG0596
/gene_family="97"	abb:ABBFA_001453	2e-54	100	213	541	1	103	1	103	103	103	K11179	tRNA 2-thiouridine synthesizing protein E	ko04122	Sulfur relay system	EC:2.8.1.-	N/A	COG2920
/gene_family="1299"	nmu:Nmul_A1974	1e-08	30	61.2	147	2	146	4	144	145	166	K06149	universal stress protein A	N/A	N/A	N/A	N/A	COG0589
/gene_family="1299"	sus:Acid_5624	3e-05	24	49.7	117	3	146	496	631	144	637	K03322	manganese transport protein	N/A	N/A	N/A	N/A	COG1914
/gene_family="588"	abc:ACICU_00653	1e-138	94	491	1265	1	251	1	251	251	251	K07233	copper resistance protein B	N/A	N/A	N/A	N/A	COG3667
/gene_family="1980"	abc:ACICU_02470	1e-121	100	436	1121	1	210	1	210	210	210	K07018	putative glutamine amidotransferase	N/A	N/A	N/A	N/A	COG2945
/gene_family="2445"	abb:ABBFA_000284	0	97	956	2471	1	504	1	504	504	504	K01067	acetyl-CoA hydrolase	ko00620	Pyruvate metabolism	EC:3.1.2.1	3986	COG0427
/gene_family="2445"	aby:ABAYE0257	0	97	956	2471	1	504	1	504	504	504	K01076	4-hydroxybenzoyl-CoA thioesterase	ko00903	Limonene and pinene degradation	N/A	N/A	N/A
/gene_family="2445"	aby:ABAYE0257	0	97	956	2471	1	504	1	504	504	504	K01076	4-hydroxybenzoyl-CoA thioesterase	ko01040	Biosynthesis of unsaturated fatty acids	N/A	N/A	N/A
/gene_family="2623"	smt:Smal_1967	1e-29	28	133	334	10	296	4	287	288	297	K10918	LysR family transcriptional regulator, transcriptional activatorAphB	ko05111	Vibrio cholerae pathogenic cycle	N/A	N/A	COG0583
/gene_family="419"	abc:ACICU_01249	0	100	643	1658	1	310	1	310	310	310	K02517	lipid A biosynthesis lauroyl acyltransferase	ko00540	Lipopolysaccharide biosynthesis	EC:2.3.1.-	8415	COG1560
/gene_family="687"	abb:ABBFA_000313	0	98	1182	3057	1	610	1	610	610	610	K03587	cell division protein FtsI (penicillin-binding protein 3)	ko00550	Peptidoglycan biosynthesis	EC:2.4.1.129	N/A	COG0768
/gene_family="3195"	tgu:100226769	2e-41	39	172	435	3	269	128	397	270	402	K11153	retinol dehydrogenase 12	ko00830	Retinol metabolism	EC:1.1.1.-	N/A	N/A
/gene_family="3195"	xtr:549985	1e-40	45	169	427	3	205	45	249	205	323	K11162	retinol dehydrogenase 14	N/A	N/A	EC:1.1.1.-	N/A	N/A
/gene_family="3195"	spu:593999	8e-38	44	159	403	3	199	24	221	198	276	K11161	retinol dehydrogenase 13	N/A	N/A	EC:1.1.1.-	N/A	N/A
/gene_family="3195"	pmm:PMM1361	1e-37	33	159	402	5	273	28	309	284	309	K00218	protochlorophyllide reductase	ko00860	Porphyrin and chlorophyll metabolism	EC:1.3.1.33	16630	COG1028
/gene_family="1252"	abb:ABBFA_000943	1e-112	100	405	1042	1	195	1	195	195	195	K03098	outer membrane lipoprotein Blc	N/A	N/A	N/A	N/A	COG3040
/gene_family="2325"	abc:ACICU_00757	1e-153	82	544	1402	1	345	1	345	345	345	K03528	cell division protein ZipA	N/A	N/A	N/A	N/A	COG3115
/gene_family="1317"	aby:ABAYE2909	0	96	703	1815	1	365	1	365	365	365	K01698	porphobilinogen synthase	ko00860	Porphyrin and chlorophyll metabolism	EC:4.2.1.24	4655	COG0113
/gene_family="93"	abb:ABBFA_000312	9e-45	85	181	458	1	110	1	110	110	110	K03586	cell division protein FtsL	N/A	N/A	N/A	N/A	COG3116
/gene_family="2009"	abc:ACICU_02874	1e-154	95	545	1403	1	281	1	281	281	281	K01778	diaminopimelate epimerase	ko00300	Lysine biosynthesis	EC:5.1.1.7	8837	COG0253
/gene_family="1474"	abb:ABBFA_000755	0	100	635	1637	1	310	1	310	310	310	K07146	5-hydroxyisourate hydrolase	N/A	N/A	N/A	N/A	COG1054
/gene_family="1581"	abb:ABBFA_001796	1e-161	89	569	1467	1	320	1	320	320	320	K00161	pyruvate dehydrogenase E1 component subunit alpha	ko00010	Glycolysis / Gluconeogenesis	EC:1.2.4.1	4739	COG1071
/gene_family="1581"	abb:ABBFA_001796	1e-161	89	569	1467	1	320	1	320	320	320	K00161	pyruvate dehydrogenase E1 component subunit alpha	ko00020	Citrate cycle (TCA cycle)	EC:1.2.4.1	4739	COG1071
/gene_family="1581"	abb:ABBFA_001796	1e-161	89	569	1467	1	320	1	320	320	320	K00161	pyruvate dehydrogenase E1 component subunit alpha	ko00290	Valine, leucine and isoleucine biosynthesis	EC:1.2.4.1	4739	COG1071
/gene_family="1581"	abb:ABBFA_001796	1e-161	89	569	1467	1	320	1	320	320	320	K00161	pyruvate dehydrogenase E1 component subunit alpha	ko00620	Pyruvate metabolism	EC:1.2.4.1	4739	COG1071
/gene_family="1581"	abb:ABBFA_001796	1e-161	89	569	1467	1	320	1	320	320	320	K00161	pyruvate dehydrogenase E1 component subunit alpha	ko00650	Butanoate metabolism	EC:1.2.4.1	4739	COG1071
/gene_family="4637"	abc:ACICU_02802	0	97	1068	2762	1	549	1	549	549	549	K00278	L-aspartate oxidase	ko00250	Alanine, aspartate and glutamate metabolism	EC:1.4.3.16	8734	COG0029
/gene_family="4637"	abc:ACICU_02802	0	97	1068	2762	1	549	1	549	549	549	K00278	L-aspartate oxidase	ko00760	Nicotinate and nicotinamide metabolism	EC:1.4.3.16	8734	COG0029
/gene_family="1997"	rta:Rta_13520	1e-47	30	193	491	20	460	1077	1512	445	1525	K03296	hydrophobic/amphiphilic exporter-1 (mainly G- bacteria), HAE1 family	N/A	N/A	N/A	N/A	COG0841
/gene_family="1997"	nmn:NMCC_1626	9e-43	27	177	449	29	460	27	457	437	467	K03287	outer membrane factor, OMF family	N/A	N/A	N/A	N/A	COG1538
/gene_family="1997"	kva:Kvar_4537	4e-40	27	168	426	20	460	17	457	452	461	K07796	Cu(I)/Ag(I) efflux system outer membrane protein CusC	ko02020	Two-component system	N/A	N/A	COG1538
/gene_family="398"	pfl:PFL_4115	3e-08	36	59.7	143	5	78	311	384	74	440	K05521	ADP-ribosylglycohydrolase	N/A	N/A	EC:3.2.-.-	N/A	COG1397
/gene_family="4717"	pfl:PFL_4115	1e-08	33	61.2	147	7	121	311	423	115	440	K05521	ADP-ribosylglycohydrolase	N/A	N/A	EC:3.2.-.-	N/A	COG1397
/gene_family="3936"	pcr:Pcryo_0222	6e-65	47	249	637	4	265	12	291	282	298	K01501	nitrilase	ko00380	Tryptophan metabolism	EC:3.5.5.1	257	COG0388
/gene_family="3936"	pcr:Pcryo_0222	6e-65	47	249	637	4	265	12	291	282	298	K01501	nitrilase	ko00460	Cyanoamino acid metabolism	EC:3.5.5.1	257	COG0388
/gene_family="3936"	pcr:Pcryo_0222	6e-65	47	249	637	4	265	12	291	282	298	K01501	nitrilase	ko00627	Aminobenzoate degradation	EC:3.5.5.1	257	COG0388
/gene_family="3936"	pcr:Pcryo_0222	6e-65	47	249	637	4	265	12	291	282	298	K01501	nitrilase	ko00643	Styrene degradation	EC:3.5.5.1	257	COG0388
/gene_family="3936"	pcr:Pcryo_0222	6e-65	47	249	637	4	265	12	291	282	298	K01501	nitrilase	ko00910	Nitrogen metabolism	EC:3.5.5.1	257	COG0388
/gene_family="3936"	vfi:VF_0378	1e-47	36	192	488	1	274	1	270	281	272	K01431	beta-ureidopropionase	ko00240	Pyrimidine metabolism	EC:3.5.1.6	3837	COG0624
/gene_family="3936"	vfi:VF_0378	1e-47	36	192	488	1	274	1	270	281	272	K01431	beta-ureidopropionase	ko00410	beta-Alanine metabolism	EC:3.5.1.6	3837	COG0624
/gene_family="3936"	vfi:VF_0378	1e-47	36	192	488	1	274	1	270	281	272	K01431	beta-ureidopropionase	ko00770	Pantothenate and CoA biosynthesis	EC:3.5.1.6	3837	COG0624
/gene_family="3936"	vfi:VF_0378	1e-47	36	192	488	1	274	1	270	281	272	K01431	beta-ureidopropionase	ko00983	Drug metabolism - other enzymes	EC:3.5.1.6	3837	COG0624
/gene_family="3970"	abb:ABBFA_002878	5e-89	100	328	840	1	163	1	163	163	163	K09024	putative flavin reductase RutF	N/A	N/A	EC:1.5.1.-	N/A	COG1853
/gene_family="3970"	abc:ACICU_00679	5e-89	100	328	840	1	163	1	163	163	163	K00484	4-hydroxyphenylacetate-3-hydroxylase small chain	ko00350	Tyrosine metabolism	EC:1.14.13.3	18660	COG1853
/gene_family="2980"	abc:ACICU_01869	1e-164	100	580	1494	1	294	1	294	294	294	K00948	ribose-phosphate pyrophosphokinase	ko00030	Pentose phosphate pathway	EC:2.7.6.1	4749	COG0462
/gene_family="2980"	abc:ACICU_01869	1e-164	100	580	1494	1	294	1	294	294	294	K00948	ribose-phosphate pyrophosphokinase	ko00230	Purine metabolism	EC:2.7.6.1	4749	COG0462
/gene_family="1402"	abn:AB57_0409	0	93	728	1879	1	408	1	408	408	408	K02653	type IV pilus assembly protein PilC	N/A	N/A	N/A	N/A	COG1459
/gene_family="522"	abc:ACICU_00666	0	100	963	2489	1	468	1	468	468	468	K13796	tricarballylate dehydrogenase	N/A	N/A	N/A	N/A	COG1053
/gene_family="1009"	abc:ACICU_03023	0	96	970	2507	1	503	1	503	503	503	K06076	long-chain fatty acid transport protein	N/A	N/A	N/A	N/A	COG2067
/gene_family="3861"	abc:ACICU_02099	0	100	902	2331	1	447	1	447	447	447	K14441
/gene_family="1830"	abc:ACICU_03569	0	98	773	1997	1	384	1	384	384	384	K14287	methionine aminotransferase	N/A	N/A	EC:2.6.1.-	N/A	COG0436
/gene_family="3726"	abb:ABBFA_000593	1e-169	100	597	1538	1	298	1	298	298	298	K01963	acetyl-CoA carboxylase carboxyl transferase subunit beta	ko00061	Fatty acid biosynthesis	EC:6.4.1.2	3989	COG0777
/gene_family="3726"	abb:ABBFA_000593	1e-169	100	597	1538	1	298	1	298	298	298	K01963	acetyl-CoA carboxylase carboxyl transferase subunit beta	ko00253	Tetracycline biosynthesis	EC:6.4.1.2	3989	COG0777
/gene_family="3726"	abb:ABBFA_000593	1e-169	100	597	1538	1	298	1	298	298	298	K01963	acetyl-CoA carboxylase carboxyl transferase subunit beta	ko00620	Pyruvate metabolism	EC:6.4.1.2	3989	COG0777
/gene_family="3726"	abb:ABBFA_000593	1e-169	100	597	1538	1	298	1	298	298	298	K01963	acetyl-CoA carboxylase carboxyl transferase subunit beta	ko00640	Propanoate metabolism	EC:6.4.1.2	3989	COG0777
/gene_family="827"	abb:ABBFA_002783	1e-167	96	588	1516	1	316	1	316	316	316	K00948	ribose-phosphate pyrophosphokinase	ko00030	Pentose phosphate pathway	EC:2.7.6.1	4749	COG0462
/gene_family="827"	abb:ABBFA_002783	1e-167	96	588	1516	1	316	1	316	316	316	K00948	ribose-phosphate pyrophosphokinase	ko00230	Purine metabolism	EC:2.7.6.1	4749	COG0462
/gene_family="1442"	abb:ABBFA_003367	0	95	942	2436	1	514	1	514	514	514	K02111	F-type H+-transporting ATPase subunit alpha	ko00190	Oxidative phosphorylation	EC:3.6.3.14	0046933;0046961	COG0056
/gene_family="1442"	abb:ABBFA_003367	0	95	942	2436	1	514	1	514	514	514	K02111	F-type H+-transporting ATPase subunit alpha	ko00195	Photosynthesis	EC:3.6.3.14	0046933;0046961	COG0056
/gene_family="1171"	abb:ABBFA_001156	0	91	795	2054	1	452	1	452	452	452	K07645	two-component system, OmpR family, sensor histidine kinase QseC	ko02020	Two-component system	EC:2.7.13.3	155	COG0642
/gene_family="2521"	abn:AB57_1786	3e-73	100	275	703	1	127	1	127	127	127	K09966	hypothetical protein	N/A	N/A	N/A	N/A	COG3651
/gene_family="3451"	abb:ABBFA_002346	2e-34	100	146	369	1	71	1	71	71	71	K03704	cold shock protein (beta-ribbon, CspA family)	N/A	N/A	N/A	N/A	COG1278
/gene_family="3957"	abc:ACICU_03502	0	99	738	1905	1	370	1	370	370	370	K04091	alkanesulfonate monooxygenase	N/A	N/A	EC:1.14.14.5	8726	COG2141
/gene_family="1815"	abc:ACICU_03242	0	98	1345	3481	1	684	1	684	684	684	K01414	oligopeptidase A	N/A	N/A	EC:3.4.24.70	8944	COG0339
/gene_family="4408"	abc:ACICU_00737	0	96	1336	3457	1	687	1	687	687	687	K01874	methionyl-tRNA synthetase	ko00450	Selenoamino acid metabolism	EC:6.1.1.10	4825	COG0143
/gene_family="4408"	abc:ACICU_00737	0	96	1336	3457	1	687	1	687	687	687	K01874	methionyl-tRNA synthetase	ko00970	Aminoacyl-tRNA biosynthesis	EC:6.1.1.10	4825	COG0143
/gene_family="1427"	zmo:ZMO0153	4e-42	41	174	440	1	247	1	246	248	249	K00975	glucose-1-phosphate adenylyltransferase	ko00500	Starch and sucrose metabolism	EC:2.7.7.27	8878	COG0448
/gene_family="1427"	zmo:ZMO0153	4e-42	41	174	440	1	247	1	246	248	249	K00975	glucose-1-phosphate adenylyltransferase	ko00520	Amino sugar and nucleotide sugar metabolism	EC:2.7.7.27	8878	COG0448
/gene_family="3319"	abc:ACICU_03393	1e-109	94	397	1020	1	213	1	213	213	213	K02663	type IV pilus assembly protein PilN	N/A	N/A	N/A	N/A	COG3166
/gene_family="1533"	gpb:HDN1F_04610	2e-25	41	116	291	1	142	1	143	143	153	K03719	Lrp/AsnC family transcriptional regulator, leucine-responsiveregulatory protein	N/A	N/A	N/A	N/A	COG1522
/gene_family="3468"	abb:ABBFA_000438	1e-123	100	443	1140	1	225	1	225	225	250	K02982	small subunit ribosomal protein S3	ko03010	Ribosome	N/A	9283	COG0092
/gene_family="1370"	abb:ABBFA_000542	1e-114	100	411	1057	1	204	1	204	204	204	K06190	intracellular septation protein	N/A	N/A	N/A	N/A	COG2917
/gene_family="1739"	zmo:ZMO0253	4e-56	31	221	564	82	488	78	491	420	491	K12340	outer membrane channel protein TolC	ko03070	Bacterial secretion system	N/A	N/A	COG1538
/gene_family="1739"	vch:VC1621	3e-20	22	102	255	71	468	20	425	410	445	K03287	outer membrane factor, OMF family	N/A	N/A	N/A	N/A	COG1538
/gene_family="1739"	eca:ECA3267	5e-19	22	98.6	244	83	481	24	428	414	450	K12543	outer membrane protein LapE	N/A	N/A	N/A	N/A	COG1538
/gene_family="3476"	abc:ACICU_02552	0	100	1213	3139	1	600	1	600	600	600	K01262	Xaa-Pro aminopeptidase	N/A	N/A	EC:3.4.11.9	4177	COG0006
/gene_family="2512"	abb:ABBFA_002712	3e-68	100	258	660	1	124	1	124	124	125	K06996	putative drug exporter of the RND superfamily	N/A	N/A	N/A	N/A	COG3324
/gene_family="697"	abc:ACICU_01811	0	98	1689	4374	1	852	1	852	852	852	K07347	outer membrane usher protein	N/A	N/A	N/A	N/A	COG3188
/gene_family="2956"	abc:ACICU_03448	0	95	1176	3042	1	625	1	625	625	625	K03549	KUP system potassium uptake protein	N/A	N/A	N/A	N/A	COG3158
/gene_family="1786"	abc:ACICU_02912	1e-171	97	603	1554	1	312	1	312	312	312	K07029	mannosyl-3-phosphoglycerate phosphatase	N/A	N/A	N/A	N/A	COG1597
/gene_family="1718"	mag:amb3329	3e-90	32	336	862	372	945	926	1499	578	1510	K13924	two-component system, chemotaxis family, CheB/CheR fusion protein	ko02020	Two-component system	EC:2.1.1.80;3.1.1.61	0008983;0008984	COG2201;COG1352
/gene_family="1718"	mag:amb3329	3e-90	32	336	862	372	945	926	1499	578	1510	K13924	two-component system, chemotaxis family, CheB/CheR fusion protein	ko02030	Bacterial chemotaxis	EC:2.1.1.80;3.1.1.61	0008983;0008984	COG2201;COG1352
/gene_family="1718"	cyc:PCC7424_3673	1e-73	35	281	719	512	943	403	839	437	1262	K02488	two-component system, cell cycle response regulator	ko02020	Two-component system	N/A	156	COG3706
/gene_family="1718"	cyc:PCC7424_3673	1e-73	35	281	719	512	943	403	839	437	1262	K02488	two-component system, cell cycle response regulator	ko04112	Cell cycle - Caulobacter	N/A	156	COG3706
/gene_family="1718"	ctu:CTU_23300	2e-70	29	270	690	359	944	97	675	593	684	K14051	cyclic di-GMP phosphodiesterase Gmr	N/A	N/A	EC:3.1.4.52	71111	COG2199;COG2200;COG2202
/gene_family="1718"	vfi:VF_0494	2e-69	35	267	682	526	946	253	671	423	675	K00936	arginine kinase	N/A	N/A	N/A	N/A	N/A
/gene_family="3938"	abb:ABBFA_000045	0	94	643	1658	1	342	1	342	342	342	K12957	uncharacterized zinc-type alcohol dehydrogenase-like protein	N/A	N/A	EC:1.-.-.-	N/A	COG1064
/gene_family="2346"	abb:ABBFA_002012	0	100	790	2040	1	402	1	402	402	402	K08289	phosphoribosylglycinamide formyltransferase 2	ko00230	Purine metabolism	EC:2.1.2.2	4644	COG0027
/gene_family="2346"	abb:ABBFA_002012	0	100	790	2040	1	402	1	402	402	402	K08289	phosphoribosylglycinamide formyltransferase 2	ko00670	One carbon pool by folate	EC:2.1.2.2	4644	COG0027
/gene_family="3035"	abb:ABBFA_002981	0	100	1521	3938	1	768	1	768	768	768	K00951	GTP pyrophosphokinase	ko00230	Purine metabolism	EC:2.7.6.5	8728	COG0317
/gene_family="3519"	abc:ACICU_01730	0	100	731	1888	1	363	1	363	363	363	K01736	chorismate synthase	ko00400	Phenylalanine, tyrosine and tryptophan biosynthesis	EC:4.2.3.5	4107	COG0082
/gene_family="170"	abm:ABSDF3499	0	99	696	1796	1	336	1	336	336	336	K01477	allantoicase	ko00230	Purine metabolism	EC:3.5.3.4	4037	N/A
/gene_family="2473"	rpf:Rpic12D_4375	6e-05	21	52	123	2	333	28	364	353	380	K00380	sulfite reductase (NADPH) flavoprotein alpha-component	ko00920	Sulfur metabolism	EC:1.8.1.2	4783	COG0369
/gene_family="286"	eca:ECA2260	2e-21	25	106	264	25	396	44	413	375	422	K08224	MFS transporter, YNFM family, putative membrane transport protein	N/A	N/A	N/A	N/A	COG0477
/gene_family="1194"	abb:ABBFA_000450	3e-26	100	119	298	1	58	1	58	58	58	K02907	large subunit ribosomal protein L30	ko03010	Ribosome	N/A	9282	COG1841
/gene_family="953"	abb:ABBFA_003276	1e-121	93	437	1124	16	255	1	240	240	240	K02039	phosphate transport system protein	N/A	N/A	N/A	N/A	COG0704
/gene_family="1011"	abc:ACICU_00631	1e-123	100	444	1142	1	227	1	227	227	227	K00765	ATP phosphoribosyltransferase	ko00340	Histidine metabolism	EC:2.4.2.17	3879	COG0040
/gene_family="783"	tgr:Tgr7_0136	8e-66	35	254	649	25	396	21	420	402	684	K11931	biofilm PGA synthesis lipoprotein PgaB	N/A	N/A	EC:3.-.-.-	N/A	COG0726
/gene_family="1961"	abc:ACICU_02805	0	100	672	1734	20	356	20	356	337	356	K07082	mannosyl-3-phosphoglycerate phosphatase	N/A	N/A	N/A	N/A	COG1559
/gene_family="3250"	aby:ABAYE1535	0	91	717	1850	2	387	3	388	386	388	K05820	MFS transporter, PPP family, 3-phenylpropionic acid transporter	N/A	N/A	N/A	N/A	COG0477
/gene_family="4108"	abc:ACICU_01755	0	97	912	2357	1	476	1	476	476	476	K02051	sulfonate/nitrate/taurine transport system substrate-binding protein	ko02010	ABC transporters	N/A	N/A	COG0715
/gene_family="1131"	aby:ABAYE1522	0	99	755	1949	1	385	1	385	385	385	K00001	alcohol dehydrogenase	ko00010	Glycolysis / Gluconeogenesis	EC:1.1.1.1	0004022;0004023;0004024;0004025	COG0604;COG1062;COG1064;COG1454
/gene_family="1131"	aby:ABAYE1522	0	99	755	1949	1	385	1	385	385	385	K00001	alcohol dehydrogenase	ko00071	Fatty acid metabolism	EC:1.1.1.1	0004022;0004023;0004024;0004025	COG0604;COG1062;COG1064;COG1454
/gene_family="1131"	aby:ABAYE1522	0	99	755	1949	1	385	1	385	385	385	K00001	alcohol dehydrogenase	ko00350	Tyrosine metabolism	EC:1.1.1.1	0004022;0004023;0004024;0004025	COG0604;COG1062;COG1064;COG1454
/gene_family="1131"	aby:ABAYE1522	0	99	755	1949	1	385	1	385	385	385	K00001	alcohol dehydrogenase	ko00625	Chloroalkane and chloroalkene degradation	EC:1.1.1.1	0004022;0004023;0004024;0004025	COG0604;COG1062;COG1064;COG1454
/gene_family="1131"	aby:ABAYE1522	0	99	755	1949	1	385	1	385	385	385	K00001	alcohol dehydrogenase	ko00626	Naphthalene degradation	EC:1.1.1.1	0004022;0004023;0004024;0004025	COG0604;COG1062;COG1064;COG1454
/gene_family="1131"	aby:ABAYE1522	0	99	755	1949	1	385	1	385	385	385	K00001	alcohol dehydrogenase	ko00830	Retinol metabolism	EC:1.1.1.1	0004022;0004023;0004024;0004025	COG0604;COG1062;COG1064;COG1454
/gene_family="1131"	aby:ABAYE1522	0	99	755	1949	1	385	1	385	385	385	K00001	alcohol dehydrogenase	ko00980	Metabolism of xenobiotics by cytochrome P450	EC:1.1.1.1	0004022;0004023;0004024;0004025	COG0604;COG1062;COG1064;COG1454
/gene_family="1131"	aby:ABAYE1522	0	99	755	1949	1	385	1	385	385	385	K00001	alcohol dehydrogenase	ko00982	Drug metabolism - cytochrome P450	EC:1.1.1.1	0004022;0004023;0004024;0004025	COG0604;COG1062;COG1064;COG1454
/gene_family="334"	abb:ABBFA_000626	0	85	731	1886	1	452	1	452	452	452	K03458	nucleobase:cation symporter-2, NCS2 family	N/A	N/A	N/A	N/A	COG2233
/gene_family="3380"	abb:ABBFA_000270	1e-171	94	603	1555	1	316	1	316	316	316	K02204	homoserine kinase type II	ko00260	Glycine, serine and threonine metabolism	EC:2.7.1.39	4413	COG2334
/gene_family="1146"	abc:ACICU_02806	1e-146	94	520	1338	1	270	1	270	270	270	K02619	4-amino-4-deoxychorismate lyase	ko00790	Folate biosynthesis	EC:4.1.3.38	16829	COG0115
/gene_family="2296"	abb:ABBFA_003088	0	93	1006	2601	1	569	1	569	569	569	K03455	monovalent cation:H+ antiporter-2, CPA2 family	N/A	N/A	N/A	N/A	COG0475;COG1226
/gene_family="25"	abc:ACICU_01456	0	100	983	2540	1	496	1	496	496	496	K00375	GntR family transcriptional regulator / MocR family aminotransferase	N/A	N/A	N/A	N/A	COG1167
/gene_family="883"	abc:ACICU_01648	0	100	639	1647	1	313	1	313	313	313	K07223	putative iron-dependent peroxidase	N/A	N/A	N/A	N/A	COG2837
/gene_family="1625"	abb:ABBFA_000650	0	94	1202	3111	1	692	1	692	692	692	K02660	twitching motility protein PilJ	ko02020	Two-component system	N/A	N/A	COG0840
/gene_family="296"	abc:ACICU_00277	1e-111	74	403	1036	1	301	1	301	301	301	K03298	drug/metabolite transporter, DME family	N/A	N/A	N/A	N/A	COG0697
/gene_family="3613"	abb:ABBFA_002656	1e-114	82	412	1058	1	263	1	263	263	263	K06989	aspartate dehydrogenase	ko00760	Nicotinate and nicotinamide metabolism	EC:1.4.1.21	33735	COG1712
/gene_family="1521"	abb:ABBFA_002755	0	100	1066	2756	1	541	1	541	541	541	K01950	NAD+ synthase (glutamine-hydrolysing)	ko00760	Nicotinate and nicotinamide metabolism	EC:6.3.5.1	3952	COG0171;COG0388
/gene_family="700"	azc:AZC_3011	6e-23	49	108	270	2	112	5	113	111	117	K00537	arsenate reductase	N/A	N/A	EC:1.20.4.1	8794	COG1393
/gene_family="700"	bme:BMEI1557	2e-20	44	100	248	4	112	5	111	109	116	K00540	formate acetyltransferase activating enzyme	N/A	N/A	N/A	N/A	N/A
/gene_family="2675"	abc:ACICU_00017	0	98	727	1876	1	351	1	351	351	351	K03862	vanillate monooxygenase	ko00627	Aminobenzoate degradation	EC:1.14.13.82	18489	COG2146
/gene_family="1020"	abb:ABBFA_000766	0	90	644	1662	1	377	1	377	377	388	K01903	succinyl-CoA synthetase beta subunit	ko00020	Citrate cycle (TCA cycle)	EC:6.2.1.5	4775	COG0045
/gene_family="1020"	abb:ABBFA_000766	0	90	644	1662	1	377	1	377	377	388	K01903	succinyl-CoA synthetase beta subunit	ko00640	Propanoate metabolism	EC:6.2.1.5	4775	COG0045
/gene_family="1020"	abb:ABBFA_000766	0	90	644	1662	1	377	1	377	377	388	K01903	succinyl-CoA synthetase beta subunit	ko00660	C5-Branched dibasic acid metabolism	EC:6.2.1.5	4775	COG0045
/gene_family="1020"	abb:ABBFA_000766	0	90	644	1662	1	377	1	377	377	388	K01903	succinyl-CoA synthetase beta subunit	ko00720	Reductive carboxylate cycle (CO2 fixation)	EC:6.2.1.5	4775	COG0045
/gene_family="1969"	sbm:Shew185_1664	8e-10	38	65.1	157	13	101	6	93	89	134	K13256	protein PsiE	N/A	N/A	N/A	N/A	COG3223
/gene_family="2326"	abc:ACICU_01096	0	96	1206	3121	1	611	1	611	611	611	K13893	microcin C transport system substrate-binding protein	ko02010	ABC transporters	N/A	N/A	COG4166
/gene_family="2326"	pcr:Pcryo_1433	1e-161	47	572	1474	10	610	11	610	601	610	K02035	peptide/nickel transport system substrate-binding protein	ko02010	ABC transporters	N/A	N/A	COG0747
/gene_family="1257"	abb:ABBFA_003247	0	96	2627	6809	1	1390	8	1397	1390	1397	K03046	DNA-directed RNA polymerase subunit beta'	ko00230	Purine metabolism	EC:2.7.7.6	3899	COG0086
/gene_family="1257"	abb:ABBFA_003247	0	96	2627	6809	1	1390	8	1397	1390	1397	K03046	DNA-directed RNA polymerase subunit beta'	ko00240	Pyrimidine metabolism	EC:2.7.7.6	3899	COG0086
/gene_family="1257"	abb:ABBFA_003247	0	96	2627	6809	1	1390	8	1397	1390	1397	K03046	DNA-directed RNA polymerase subunit beta'	ko03020	RNA polymerase	EC:2.7.7.6	3899	COG0086
/gene_family="3724"	abc:ACICU_01990	0	98	1628	4215	1	809	1	809	809	809	K05358	quinate dehydrogenase (quinone)	ko00400	Phenylalanine, tyrosine and tryptophan biosynthesis	EC:1.1.5.8	47519	N/A
/gene_family="2466"	abc:ACICU_02795	0	100	675	1741	1	342	1	342	342	342	K03595	GTP-binding protein Era	N/A	N/A	N/A	N/A	COG1159
/gene_family="3927"	abn:AB57_2873	0	89	810	2091	1	465	1	465	465	465	K02038	phosphate transport system permease protein	ko02010	ABC transporters	N/A	N/A	COG0581
/gene_family="3930"	abc:ACICU_03196	1e-153	94	544	1402	1	279	1	279	279	279	K01525	bis(5'-nucleosyl)-tetraphosphatase (symmetrical)	ko00230	Purine metabolism	EC:3.6.1.41	8803	COG0639
/gene_family="3004"	abb:ABBFA_000736	1e-171	95	603	1554	1	325	1	325	325	325	K02523	octaprenyl diphosphate synthase	ko00900	Terpenoid backbone biosynthesis	EC:2.5.1.-	N/A	COG0142
/gene_family="3808"	aby:ABAYE0774	2e-65	100	249	637	1	130	4	133	130	133	K00241	succinate dehydrogenase cytochrome b-556 subunit	ko00020	Citrate cycle (TCA cycle)	EC:1.3.99.1	104	COG2009
/gene_family="3808"	aby:ABAYE0774	2e-65	100	249	637	1	130	4	133	130	133	K00241	succinate dehydrogenase cytochrome b-556 subunit	ko00190	Oxidative phosphorylation	EC:1.3.99.1	104	COG2009
/gene_family="3808"	aby:ABAYE0774	2e-65	100	249	637	1	130	4	133	130	133	K00241	succinate dehydrogenase cytochrome b-556 subunit	ko00623	Toluene degradation	EC:1.3.99.1	104	COG2009
/gene_family="3808"	aby:ABAYE0774	2e-65	100	249	637	1	130	4	133	130	133	K00241	succinate dehydrogenase cytochrome b-556 subunit	ko00650	Butanoate metabolism	EC:1.3.99.1	104	COG2009
/gene_family="3808"	aby:ABAYE0774	2e-65	100	249	637	1	130	4	133	130	133	K00241	succinate dehydrogenase cytochrome b-556 subunit	ko00720	Reductive carboxylate cycle (CO2 fixation)	EC:1.3.99.1	104	COG2009
/gene_family="4373"	abb:ABBFA_001484	0	100	654	1687	1	337	1	337	337	349	K03553	recombination protein RecA	ko03440	Homologous recombination	N/A	N/A	COG0468
/gene_family="771"	abc:ACICU_03093	3e-60	100	232	591	1	117	1	117	117	117	K03297	small multidrug resistance protein, SMR family	N/A	N/A	N/A	N/A	COG2076
/gene_family="1696"	avr:B565_2641	3e-11	36	72.4	176	190	341	454	601	161	633	K08309	soluble lytic murein transglycosylase	N/A	N/A	EC:3.2.1.-	N/A	COG0741
/gene_family="1696"	bxe:Bxe_B2926	1e-08	29	63.9	154	202	350	117	252	149	278	K01238	myrosinase	N/A	N/A	N/A	N/A	N/A
/gene_family="2607"	abc:ACICU_01177	1e-115	100	414	1065	1	203	1	203	203	203	K00799	glutathione S-transferase	ko00480	Glutathione metabolism	EC:2.5.1.18	4364	COG0625
/gene_family="2607"	abc:ACICU_01177	1e-115	100	414	1065	1	203	1	203	203	203	K00799	glutathione S-transferase	ko00980	Metabolism of xenobiotics by cytochrome P450	EC:2.5.1.18	4364	COG0625
/gene_family="2607"	abc:ACICU_01177	1e-115	100	414	1065	1	203	1	203	203	203	K00799	glutathione S-transferase	ko00982	Drug metabolism - cytochrome P450	EC:2.5.1.18	4364	COG0625
/gene_family="769"	abc:ACICU_03496	0	95	1045	2702	1	571	1	571	571	571	K14393	cation/acetate symporter	N/A	N/A	N/A	15123	COG4147
/gene_family="3104"	plu:plu2203	7e-23	28	110	275	2	296	1	292	301	294	K05817	LysR family transcriptional regulator, hca operon transcriptionalactivator	N/A	N/A	N/A	N/A	COG0583
/gene_family="3104"	bbe:BBR47_27250	8e-19	28	97.1	240	2	247	1	242	250	300	K09681	LysR family transcriptional regulator, transcription activator ofglutamate synthase operon	N/A	N/A	N/A	N/A	COG0583
/gene_family="2371"	abc:ACICU_03055	1e-180	100	633	1633	1	302	1	302	302	302	K09977	hypothetical protein	N/A	N/A	N/A	N/A	COG3782
/gene_family="3598"	mbb:BCG_0695c	2e-56	43	221	564	27	313	13	300	290	301	K01175	micrococcal nuclease	N/A	N/A	N/A	N/A	N/A
/gene_family="3598"	har:HEAR1383	5e-48	39	194	492	25	309	7	291	287	305	K01259	proline iminopeptidase	ko00330	Arginine and proline metabolism	EC:3.4.11.5	16804	COG0596
/gene_family="3598"	bur:Bcep18194_C6846	4e-35	34	151	381	17	311	10	300	303	318	K00433	chloride peroxidase	N/A	N/A	EC:1.11.1.10	16691	COG0596
/gene_family="3598"	pdx:Psed_5053	9e-16	32	87	214	108	313	58	255	209	276	K01055	3-oxoadipate enol-lactonase	ko00362	Benzoate degradation	EC:3.1.1.24	N/A	COG0596
/gene_family="2283"	abb:ABBFA_000630	3e-47	100	189	479	1	96	1	96	96	96	K03769	peptidyl-prolyl cis-trans isomerase C	N/A	N/A	EC:5.2.1.8	3755	COG0760
/gene_family="3075"	abb:ABBFA_002795	1e-178	100	626	1615	1	328	1	328	328	328	K00645	[acyl-carrier-protein] S-malonyltransferase	ko00061	Fatty acid biosynthesis	EC:2.3.1.39	4314	COG0331
/gene_family="4021"	abb:ABBFA_002809	0	100	974	2518	1	476	1	476	476	476	K00697	alpha,alpha-trehalose-phosphate synthase (UDP-forming)	ko00500	Starch and sucrose metabolism	EC:2.4.1.15	3825	COG0380
/gene_family="1984"	abb:ABBFA_000078	0	93	865	2234	1	470	1	470	470	470	K03293	amino acid transporter, AAT family	N/A	N/A	N/A	N/A	COG0833;COG1113
/gene_family="1893"	abc:ACICU_02312	0	100	1285	3326	1	650	1	650	650	650	K03572	DNA mismatch repair protein MutL	ko03430	Mismatch repair	N/A	N/A	COG0323
/gene_family="2483"	abb:ABBFA_003326	0	94	1340	3469	1	739	1	739	739	739	K02621	topoisomerase IV subunit A	N/A	N/A	EC:5.99.1.-	3918	COG0188
/gene_family="2124"	aby:ABAYE0625	8e-73	95	274	700	1	139	1	139	139	139	K00680	phospholipid:diacylglycerol acyltransferase	ko00350	Tyrosine metabolism	N/A	N/A	N/A
/gene_family="2124"	aby:ABAYE0625	8e-73	95	274	700	1	139	1	139	139	139	K00680	phospholipid:diacylglycerol acyltransferase	ko00362	Benzoate degradation	N/A	N/A	N/A
/gene_family="2124"	aby:ABAYE0625	8e-73	95	274	700	1	139	1	139	139	139	K00680	phospholipid:diacylglycerol acyltransferase	ko00626	Naphthalene degradation	N/A	N/A	N/A
/gene_family="2124"	aby:ABAYE0625	8e-73	95	274	700	1	139	1	139	139	139	K00680	phospholipid:diacylglycerol acyltransferase	ko00627	Aminobenzoate degradation	N/A	N/A	N/A
/gene_family="2124"	aby:ABAYE0625	8e-73	95	274	700	1	139	1	139	139	139	K00680	phospholipid:diacylglycerol acyltransferase	ko00642	Ethylbenzene degradation	N/A	N/A	N/A
/gene_family="2124"	aby:ABAYE0625	8e-73	95	274	700	1	139	1	139	139	139	K00680	phospholipid:diacylglycerol acyltransferase	ko00903	Limonene and pinene degradation	N/A	N/A	N/A
/gene_family="2124"	rsp:RSP_1127	7e-20	42	98.2	243	14	138	10	138	129	138	K02348	ElaA protein	N/A	N/A	N/A	N/A	COG2153
/gene_family="2124"	tta:Theth_1508	6e-19	38	95.1	235	2	134	378	513	137	517	K14155	cystathione beta-lyase	ko00270	Cysteine and methionine metabolism	EC:4.4.1.8	4121	COG1168
/gene_family="2124"	tta:Theth_1508	6e-19	38	95.1	235	2	134	378	513	137	517	K14155	cystathione beta-lyase	ko00450	Selenoamino acid metabolism	EC:4.4.1.8	4121	COG1168
/gene_family="2124"	tta:Theth_1508	6e-19	38	95.1	235	2	134	378	513	137	517	K14155	cystathione beta-lyase	ko00910	Nitrogen metabolism	EC:4.4.1.8	4121	COG1168
/gene_family="2124"	tta:Theth_1508	6e-19	38	95.1	235	2	134	378	513	137	517	K14155	cystathione beta-lyase	ko00920	Sulfur metabolism	EC:4.4.1.8	4121	COG1168
/gene_family="1166"	abc:ACICU_02800	1e-82	99	306	784	1	150	1	150	150	150	K07107	N-acetylmuramic acid 6-phosphate etherase	N/A	N/A	N/A	N/A	COG0824
/gene_family="2027"	abc:ACICU_02973	0	100	776	2005	1	394	1	394	394	394	K00001	alcohol dehydrogenase	ko00010	Glycolysis / Gluconeogenesis	EC:1.1.1.1	0004022;0004023;0004024;0004025	COG0604;COG1062;COG1064;COG1454
/gene_family="2027"	abc:ACICU_02973	0	100	776	2005	1	394	1	394	394	394	K00001	alcohol dehydrogenase	ko00071	Fatty acid metabolism	EC:1.1.1.1	0004022;0004023;0004024;0004025	COG0604;COG1062;COG1064;COG1454
/gene_family="2027"	abc:ACICU_02973	0	100	776	2005	1	394	1	394	394	394	K00001	alcohol dehydrogenase	ko00350	Tyrosine metabolism	EC:1.1.1.1	0004022;0004023;0004024;0004025	COG0604;COG1062;COG1064;COG1454
/gene_family="2027"	abc:ACICU_02973	0	100	776	2005	1	394	1	394	394	394	K00001	alcohol dehydrogenase	ko00625	Chloroalkane and chloroalkene degradation	EC:1.1.1.1	0004022;0004023;0004024;0004025	COG0604;COG1062;COG1064;COG1454
/gene_family="2027"	abc:ACICU_02973	0	100	776	2005	1	394	1	394	394	394	K00001	alcohol dehydrogenase	ko00626	Naphthalene degradation	EC:1.1.1.1	0004022;0004023;0004024;0004025	COG0604;COG1062;COG1064;COG1454
/gene_family="2027"	abc:ACICU_02973	0	100	776	2005	1	394	1	394	394	394	K00001	alcohol dehydrogenase	ko00830	Retinol metabolism	EC:1.1.1.1	0004022;0004023;0004024;0004025	COG0604;COG1062;COG1064;COG1454
/gene_family="2027"	abc:ACICU_02973	0	100	776	2005	1	394	1	394	394	394	K00001	alcohol dehydrogenase	ko00980	Metabolism of xenobiotics by cytochrome P450	EC:1.1.1.1	0004022;0004023;0004024;0004025	COG0604;COG1062;COG1064;COG1454
/gene_family="2027"	abc:ACICU_02973	0	100	776	2005	1	394	1	394	394	394	K00001	alcohol dehydrogenase	ko00982	Drug metabolism - cytochrome P450	EC:1.1.1.1	0004022;0004023;0004024;0004025	COG0604;COG1062;COG1064;COG1454
/gene_family="2027"	cki:Calkr_0097	5e-61	35	237	605	6	394	4	383	391	383	K13954	alcohol dehydrogenase	ko00010	Glycolysis / Gluconeogenesis	EC:1.1.1.1	4022	COG1454
/gene_family="2027"	cki:Calkr_0097	5e-61	35	237	605	6	394	4	383	391	383	K13954	alcohol dehydrogenase	ko00071	Fatty acid metabolism	EC:1.1.1.1	4022	COG1454
/gene_family="2027"	cki:Calkr_0097	5e-61	35	237	605	6	394	4	383	391	383	K13954	alcohol dehydrogenase	ko00350	Tyrosine metabolism	EC:1.1.1.1	4022	COG1454
/gene_family="2027"	cki:Calkr_0097	5e-61	35	237	605	6	394	4	383	391	383	K13954	alcohol dehydrogenase	ko00625	Chloroalkane and chloroalkene degradation	EC:1.1.1.1	4022	COG1454
/gene_family="2027"	cki:Calkr_0097	5e-61	35	237	605	6	394	4	383	391	383	K13954	alcohol dehydrogenase	ko00626	Naphthalene degradation	EC:1.1.1.1	4022	COG1454
/gene_family="2658"	abc:ACICU_00847	0	100	729	1883	1	372	1	372	372	372	K02670	twitching motility protein PilU	N/A	N/A	N/A	N/A	COG2805
/gene_family="4120"	abc:ACICU_00355	0	93	756	1953	1	412	1	412	412	603	K05561	multicomponent K+:H+ antiporter subunit D	N/A	N/A	N/A	N/A	COG0651
/gene_family="4120"	tcx:Tcr_0061	1e-85	44	319	818	47	412	30	398	370	508	K00342	NADH dehydrogenase I subunit M	ko00190	Oxidative phosphorylation	EC:1.6.5.3	8137	COG1008;COG0651
/gene_family="1818"	bbt:BBta_3955	3e-25	45	117	293	92	226	312	444	137	453	K01417	snapalysin	N/A	N/A	N/A	N/A	N/A
/gene_family="1818"	har:HEAR2799	4e-25	49	117	292	106	226	96	221	126	233	K08259	lysostaphin	N/A	N/A	EC:3.4.24.75	N/A	N/A
/gene_family="3664"	abc:ACICU_01594	0	98	1633	4228	1	813	1	813	813	813	K04744	LPS-assembly protein	N/A	N/A	N/A	N/A	COG1452
/gene_family="666"	abb:ABBFA_001186	2e-74	91	280	715	1	159	1	159	159	159	K02462	general secretion pathway protein M	ko03070	Bacterial secretion system	N/A	N/A	COG3149
/gene_family="1271"	abb:ABBFA_003394	1e-154	99	546	1406	1	280	1	280	280	280	K03496	chromosome partitioning protein	N/A	N/A	N/A	N/A	COG1192
/gene_family="1989"	abc:ACICU_03297	1e-107	100	390	1002	1	193	1	193	193	193	K06966	protein pelota	N/A	N/A	N/A	N/A	COG1611
/gene_family="3839"	abc:ACICU_00945	1e-111	100	404	1037	1	204	1	204	204	204	K01673	carbonic anhydrase	ko00910	Nitrogen metabolism	EC:4.2.1.1	4089	COG0288
/gene_family="1156"	abb:ABBFA_003442	0	99	1143	2957	1	568	1	568	568	568	K03777	D-lactate dehydrogenase	ko00620	Pyruvate metabolism	EC:1.1.1.28	8720	COG0277
/gene_family="806"	abm:ABSDF3604	1e-138	82	493	1268	1	311	13	323	311	324	K03453	bile acid:Na+ symporter, BASS family	N/A	N/A	N/A	N/A	COG0385
/gene_family="3427"	abb:ABBFA_002913	1e-126	100	452	1162	1	228	1	228	228	228	K01783	ribulose-phosphate 3-epimerase	ko00030	Pentose phosphate pathway	EC:5.1.3.1	4750	COG0036
/gene_family="3427"	abb:ABBFA_002913	1e-126	100	452	1162	1	228	1	228	228	228	K01783	ribulose-phosphate 3-epimerase	ko00040	Pentose and glucuronate interconversions	EC:5.1.3.1	4750	COG0036
/gene_family="3427"	abb:ABBFA_002913	1e-126	100	452	1162	1	228	1	228	228	228	K01783	ribulose-phosphate 3-epimerase	ko00710	Carbon fixation in photosynthetic organisms	EC:5.1.3.1	4750	COG0036
/gene_family="1568"	abb:ABBFA_000114	0	93	981	2536	1	525	1	525	525	525	K01919	glutamate--cysteine ligase	ko00480	Glutathione metabolism	EC:6.3.2.2	4357	COG2918
/gene_family="161"	abc:ACICU_01463	1e-155	100	550	1417	1	283	1	283	283	283	K13932	malonate decarboxylase beta subunit	N/A	N/A	N/A	N/A	COG0777
/gene_family="2225"	cvi:CV_1019	0	57	1017	2629	52	910	37	894	861	894	K02014	iron complex outermembrane recepter protein	N/A	N/A	N/A	N/A	COG1629;COG4771;COG4772;COG4773;COG4774
/gene_family="1430"	abc:ACICU_03315	0	96	703	1815	1	366	1	366	366	366	K07168	CBS domain-containing membrane protein	N/A	N/A	N/A	N/A	COG3448
/gene_family="3538"	abb:ABBFA_001472	1e-123	94	442	1136	1	242	1	242	242	242	K09903	uridylate kinase	ko00240	Pyrimidine metabolism	EC:2.7.4.22	9041	COG0528
/gene_family="2761"	abb:ABBFA_000339	2e-45	100	182	463	1	92	1	92	92	92	K03060	DNA-directed RNA polymerase subunit omega	ko00230	Purine metabolism	EC:2.7.7.6	3899	COG1758
/gene_family="2761"	abb:ABBFA_000339	2e-45	100	182	463	1	92	1	92	92	92	K03060	DNA-directed RNA polymerase subunit omega	ko00240	Pyrimidine metabolism	EC:2.7.7.6	3899	COG1758
/gene_family="2761"	abb:ABBFA_000339	2e-45	100	182	463	1	92	1	92	92	92	K03060	DNA-directed RNA polymerase subunit omega	ko03020	RNA polymerase	EC:2.7.7.6	3899	COG1758
/gene_family="688"	vfi:VF_1178	1e-16	30	88.6	218	1	176	1	188	191	193	K01529	dynamin GTPase	N/A	N/A	N/A	N/A	N/A
/gene_family="4291"	abc:ACICU_00434	1e-177	96	622	1603	1	315	1	315	315	315	K01424	L-asparaginase	ko00250	Alanine, aspartate and glutamate metabolism	EC:3.5.1.1	4067	COG0252
/gene_family="4291"	abc:ACICU_00434	1e-177	96	622	1603	1	315	1	315	315	315	K01424	L-asparaginase	ko00460	Cyanoamino acid metabolism	EC:3.5.1.1	4067	COG0252
/gene_family="4291"	abc:ACICU_00434	1e-177	96	622	1603	1	315	1	315	315	315	K01424	L-asparaginase	ko00910	Nitrogen metabolism	EC:3.5.1.1	4067	COG0252
/gene_family="1340"	abb:ABBFA_002975	1e-139	94	495	1274	1	269	1	269	269	269	K00606	3-methyl-2-oxobutanoate hydroxymethyltransferase	ko00770	Pantothenate and CoA biosynthesis	EC:2.1.2.11	3864	COG0413
/gene_family="3658"	uma:UM00094.1	9e-27	35	123	308	45	279	22	234	241	235	K01423	putative membrane protein	ko00310	Lysine degradation	N/A	N/A	N/A
/gene_family="3658"	uma:UM00094.1	9e-27	35	123	308	45	279	22	234	241	235	K01423	putative membrane protein	ko00780	Biotin metabolism	N/A	N/A	N/A
/gene_family="3658"	swd:Swoo_2968	4e-12	23	74.7	182	31	278	56	285	255	290	K05523	molecular chaperone HchA (Hsp31)	N/A	N/A	N/A	N/A	COG0693
/gene_family="2406"	abb:ABBFA_000885	1e-87	89	324	830	1	187	1	187	187	187	K03640	peptidoglycan-associated lipoprotein	N/A	N/A	N/A	N/A	COG2885
/gene_family="3864"	abc:ACICU_03228	1e-147	92	525	1351	1	294	1	294	294	294	K03832	periplasmic protein TonB	N/A	N/A	N/A	N/A	COG0810
/gene_family="4"	abc:ACICU_00820	1e-157	94	555	1430	1	291	1	291	291	291	K07044	mannosyl-3-phosphoglycerate phosphatase	N/A	N/A	N/A	N/A	COG3687
/gene_family="2304"	tai:Taci_0009	4e-36	25	155	393	10	572	7	523	573	544	K02035	peptide/nickel transport system substrate-binding protein	ko02010	ABC transporters	N/A	N/A	COG0747
/gene_family="2304"	pms:KNP414_04083	6e-26	23	122	305	39	578	49	540	550	553	K15580
/gene_family="852"	abc:ACICU_01966	0	97	1524	3945	1	768	1	768	768	768	K00276	primary-amine oxidase	ko00260	Glycine, serine and threonine metabolism	EC:1.4.3.21	8131	COG3733
/gene_family="852"	abc:ACICU_01966	0	97	1524	3945	1	768	1	768	768	768	K00276	primary-amine oxidase	ko00350	Tyrosine metabolism	EC:1.4.3.21	8131	COG3733
/gene_family="852"	abc:ACICU_01966	0	97	1524	3945	1	768	1	768	768	768	K00276	primary-amine oxidase	ko00360	Phenylalanine metabolism	EC:1.4.3.21	8131	COG3733
/gene_family="852"	abc:ACICU_01966	0	97	1524	3945	1	768	1	768	768	768	K00276	primary-amine oxidase	ko00410	beta-Alanine metabolism	EC:1.4.3.21	8131	COG3733
/gene_family="852"	abc:ACICU_01966	0	97	1524	3945	1	768	1	768	768	768	K00276	primary-amine oxidase	ko00950	Isoquinoline alkaloid biosynthesis	EC:1.4.3.21	8131	COG3733
/gene_family="852"	abc:ACICU_01966	0	97	1524	3945	1	768	1	768	768	768	K00276	primary-amine oxidase	ko00960	Tropane, piperidine and pyridine alkaloid biosynthesis	EC:1.4.3.21	8131	COG3733
/gene_family="1346"	par:Psyc_0629	2e-64	38	249	635	31	400	30	433	404	433	K00492	nitric-oxide synthase, bacterial	ko00340	Histidine metabolism	N/A	N/A	COG0654
/gene_family="1346"	par:Psyc_0629	2e-64	38	249	635	31	400	30	433	404	433	K00492	nitric-oxide synthase, bacterial	ko00361	Chlorocyclohexane and chlorobenzene degradation	N/A	N/A	COG0654
/gene_family="1346"	par:Psyc_0629	2e-64	38	249	635	31	400	30	433	404	433	K00492	nitric-oxide synthase, bacterial	ko00363	Bisphenol degradation	N/A	N/A	COG0654
/gene_family="1346"	par:Psyc_0629	2e-64	38	249	635	31	400	30	433	404	433	K00492	nitric-oxide synthase, bacterial	ko00623	Toluene degradation	N/A	N/A	COG0654
/gene_family="1346"	par:Psyc_0629	2e-64	38	249	635	31	400	30	433	404	433	K00492	nitric-oxide synthase, bacterial	ko00624	Polycyclic aromatic hydrocarbon degradation	N/A	N/A	COG0654
/gene_family="1346"	par:Psyc_0629	2e-64	38	249	635	31	400	30	433	404	433	K00492	nitric-oxide synthase, bacterial	ko00626	Naphthalene degradation	N/A	N/A	COG0654
/gene_family="1346"	par:Psyc_0629	2e-64	38	249	635	31	400	30	433	404	433	K00492	nitric-oxide synthase, bacterial	ko00627	Aminobenzoate degradation	N/A	N/A	COG0654
/gene_family="1346"	par:Psyc_0629	2e-64	38	249	635	31	400	30	433	404	433	K00492	nitric-oxide synthase, bacterial	ko00903	Limonene and pinene degradation	N/A	N/A	COG0654
/gene_family="1346"	psp:PSPPH_0308	4e-54	37	214	546	46	400	47	396	358	412	K00540	formate acetyltransferase activating enzyme	N/A	N/A	N/A	N/A	N/A
/gene_family="1346"	aeh:Mlg_2544	2e-43	35	179	454	48	400	47	392	363	407	K03184	2-octaprenyl-3-methyl-6-methoxy-1,4-benzoquinol hydroxylase	ko00130	Ubiquinone and other terpenoid-quinone biosynthesis	EC:1.14.13.-	N/A	COG0654
/gene_family="740"	abm:ABSDF1157	1e-99	100	363	933	1	184	1	184	184	184	K01495	GTP cyclohydrolase I	ko00790	Folate biosynthesis	EC:3.5.4.16	3934	COG0302
/gene_family="2415"	abc:ACICU_02463	8e-41	100	167	424	1	81	1	81	81	81	K04085	tRNA 2-thiouridine synthesizing protein A	ko04122	Sulfur relay system	EC:2.8.1.-	N/A	COG0425
/gene_family="3053"	abb:ABBFA_000675	1e-172	100	608	1567	1	311	13	323	311	323	K07001	putative drug exporter of the RND superfamily	N/A	N/A	N/A	N/A	COG1752
/gene_family="545"	abb:ABBFA_001280	1e-163	94	577	1486	1	301	1	301	301	301	K02687	ribosomal protein L11 methyltransferase	N/A	N/A	EC:2.1.1.-	N/A	COG2264
/gene_family="516"	aby:ABAYE1695	1e-136	99	485	1248	1	247	1	247	247	247	K00540	formate acetyltransferase activating enzyme	N/A	N/A	N/A	N/A	N/A
/gene_family="516"	rha:RHA1_ro03094	4e-59	51	230	586	4	246	10	253	245	254	K00100	1-deoxy-D-xylulose-5-phosphate reductoisomerase	ko00051	Fructose and mannose metabolism	N/A	N/A	COG0111;COG0677;COG0743;COG1063
/gene_family="516"	rha:RHA1_ro03094	4e-59	51	230	586	4	246	10	253	245	254	K00100	1-deoxy-D-xylulose-5-phosphate reductoisomerase	ko00363	Bisphenol degradation	N/A	N/A	COG0111;COG0677;COG0743;COG1063
/gene_family="516"	rha:RHA1_ro03094	4e-59	51	230	586	4	246	10	253	245	254	K00100	1-deoxy-D-xylulose-5-phosphate reductoisomerase	ko00591	Linoleic acid metabolism	N/A	N/A	COG0111;COG0677;COG0743;COG1063
/gene_family="516"	rha:RHA1_ro03094	4e-59	51	230	586	4	246	10	253	245	254	K00100	1-deoxy-D-xylulose-5-phosphate reductoisomerase	ko00625	Chloroalkane and chloroalkene degradation	N/A	N/A	COG0111;COG0677;COG0743;COG1063
/gene_family="516"	rha:RHA1_ro03094	4e-59	51	230	586	4	246	10	253	245	254	K00100	1-deoxy-D-xylulose-5-phosphate reductoisomerase	ko00650	Butanoate metabolism	N/A	N/A	COG0111;COG0677;COG0743;COG1063
/gene_family="3590"	oih:OB0770	5e-12	25	74.3	181	1	223	1	227	233	284	K06212	formate transporter	N/A	N/A	N/A	N/A	COG2116
/gene_family="3590"	cpe:CPE1442	2e-07	24	58.9	141	59	235	34	209	182	265	K02598	nitrite transporter NirC	N/A	N/A	N/A	N/A	COG2116
/gene_family="4504"	abb:ABBFA_002819	0	88	778	2010	1	469	1	469	469	469	K03106	signal recognition particle subunit SRP54	ko03060	Protein export	N/A	N/A	COG0541
/gene_family="4504"	abb:ABBFA_002819	0	88	778	2010	1	469	1	469	469	469	K03106	signal recognition particle subunit SRP54	ko03070	Bacterial secretion system	N/A	N/A	COG0541
/gene_family="983"	abc:ACICU_02680	1e-154	100	545	1403	1	271	1	271	271	271	K06998	putative drug exporter of the RND superfamily	N/A	N/A	N/A	N/A	COG0384
/gene_family="3262"	abb:ABBFA_002861	1e-128	100	459	1181	1	225	1	225	225	225	K00331	NADH dehydrogenase I subunit B	ko00190	Oxidative phosphorylation	EC:1.6.5.3	8137	COG0377
/gene_family="1970"	abb:ABBFA_002499	2e-73	100	276	705	1	133	1	133	133	133	K07460	putative endonuclease	N/A	N/A	N/A	N/A	COG0792
/gene_family="422"	abc:ACICU_02998	1e-146	90	521	1343	1	301	1	301	301	301	K07088	mannosyl-3-phosphoglycerate phosphatase	N/A	N/A	N/A	N/A	COG0679
/gene_family="497"	aby:ABAYE2862	8e-95	100	347	891	1	171	1	171	171	171	K01076	4-hydroxybenzoyl-CoA thioesterase	ko00903	Limonene and pinene degradation	N/A	N/A	N/A
/gene_family="497"	aby:ABAYE2862	8e-95	100	347	891	1	171	1	171	171	171	K01076	4-hydroxybenzoyl-CoA thioesterase	ko01040	Biosynthesis of unsaturated fatty acids	N/A	N/A	N/A
/gene_family="497"	reh:H16_B1236	3e-51	65	202	515	8	161	17	173	157	180	K01073	acyl-CoA hydrolase	N/A	N/A	EC:3.1.2.20	N/A	N/A
/gene_family="4392"	abb:ABBFA_002394	5e-66	90	251	641	1	140	1	140	140	140	K07397	putative redox protein	N/A	N/A	N/A	N/A	COG1765
/gene_family="578"	abb:ABBFA_002955	1e-55	100	217	552	1	108	1	108	108	108	K03671	thioredoxin 1	N/A	N/A	N/A	30508	COG0526
/gene_family="413"	ftf:FTF0962	2e-35	37	151	381	19	227	13	218	216	220	K01423	putative membrane protein	ko00310	Lysine degradation	N/A	N/A	N/A
/gene_family="413"	ftf:FTF0962	2e-35	37	151	381	19	227	13	218	216	220	K01423	putative membrane protein	ko00780	Biotin metabolism	N/A	N/A	N/A
/gene_family="413"	mig:Metig_1003	1e-07	32	58.9	141	90	229	88	202	140	202	K05520	protease I	N/A	N/A	EC:3.2.-.-	N/A	COG0693
/gene_family="413"	mab:MAB_1932c	2e-05	24	51.6	122	54	230	114	288	182	292	K05523	molecular chaperone HchA (Hsp31)	N/A	N/A	N/A	N/A	COG0693
/gene_family="2678"	abc:ACICU_02809	1e-146	97	519	1337	1	277	1	277	277	277	K02046	sulfate transport system permease protein	ko02010	ABC transporters	N/A	N/A	COG0555
/gene_family="3555"	abb:ABBFA_003199	0	85	1432	3708	1	899	1	899	899	899	K02519	translation initiation factor IF-2	N/A	N/A	N/A	3743	COG0532
/gene_family="3432"	bur:Bcep18194_C7712	1e-105	50	385	989	20	403	37	421	385	425	K00253	isovaleryl-CoA dehydrogenase	ko00280	Valine, leucine and isoleucine degradation	EC:1.3.99.10	8470	COG1960
/gene_family="3432"	pen:PSEEN3425	8e-63	38	243	621	18	401	9	392	388	410	K00257	isoquinoline 1-oxidoreductase	ko00281	Geraniol degradation	N/A	N/A	COG1960
/gene_family="3432"	pen:PSEEN3425	8e-63	38	243	621	18	401	9	392	388	410	K00257	isoquinoline 1-oxidoreductase	ko00626	Naphthalene degradation	N/A	N/A	COG1960
/gene_family="3432"	reh:H16_B1481	5e-35	27	151	381	27	398	16	394	383	405	K00249	acyl-CoA dehydrogenase	ko00071	Fatty acid metabolism	EC:1.3.99.3	3995	COG1960
/gene_family="3432"	reh:H16_B1481	5e-35	27	151	381	27	398	16	394	383	405	K00249	acyl-CoA dehydrogenase	ko00280	Valine, leucine and isoleucine degradation	EC:1.3.99.3	3995	COG1960
/gene_family="3432"	reh:H16_B1481	5e-35	27	151	381	27	398	16	394	383	405	K00249	acyl-CoA dehydrogenase	ko00410	beta-Alanine metabolism	EC:1.3.99.3	3995	COG1960
/gene_family="3432"	reh:H16_B1481	5e-35	27	151	381	27	398	16	394	383	405	K00249	acyl-CoA dehydrogenase	ko00640	Propanoate metabolism	EC:1.3.99.3	3995	COG1960
/gene_family="3432"	reh:H16_B1481	5e-35	27	151	381	27	398	16	394	383	405	K00249	acyl-CoA dehydrogenase	ko03320	PPAR signaling pathway	EC:1.3.99.3	3995	COG1960
/gene_family="3432"	ere:EUBREC_0735	9e-14	23	80.9	198	22	382	7	373	382	389	K00248	butyryl-CoA dehydrogenase	ko00071	Fatty acid metabolism	EC:1.3.99.2	4085	COG1960
/gene_family="3432"	ere:EUBREC_0735	9e-14	23	80.9	198	22	382	7	373	382	389	K00248	butyryl-CoA dehydrogenase	ko00280	Valine, leucine and isoleucine degradation	EC:1.3.99.2	4085	COG1960
/gene_family="3432"	ere:EUBREC_0735	9e-14	23	80.9	198	22	382	7	373	382	389	K00248	butyryl-CoA dehydrogenase	ko00650	Butanoate metabolism	EC:1.3.99.2	4085	COG1960
/gene_family="1698"	abc:ACICU_01956	0	100	721	1860	1	368	1	368	368	368	K01856	muconate cycloisomerase	ko00361	Chlorocyclohexane and chlorobenzene degradation	EC:5.5.1.1	18849	N/A
/gene_family="1698"	abc:ACICU_01956	0	100	721	1860	1	368	1	368	368	368	K01856	muconate cycloisomerase	ko00362	Benzoate degradation	EC:5.5.1.1	18849	N/A
/gene_family="1698"	abc:ACICU_01956	0	100	721	1860	1	368	1	368	368	368	K01856	muconate cycloisomerase	ko00364	Fluorobenzoate degradation	EC:5.5.1.1	18849	N/A
/gene_family="1698"	abc:ACICU_01956	0	100	721	1860	1	368	1	368	368	368	K01856	muconate cycloisomerase	ko00623	Toluene degradation	EC:5.5.1.1	18849	N/A
/gene_family="2005"	abb:ABBFA_003283	1e-148	94	527	1357	1	270	1	270	270	270	K03651	Icc protein	N/A	N/A	N/A	N/A	COG1409
/gene_family="2192"	abb:ABBFA_000756	2e-89	98	329	844	1	161	1	161	161	161	K06938	queuosine biosynthesis protein QueC	N/A	N/A	N/A	N/A	COG3313
/gene_family="1239"	abb:ABBFA_003113	5e-35	100	148	374	1	73	1	73	73	73	K02518	translation initiation factor IF-1	N/A	N/A	N/A	3743	COG0361
/gene_family="1048"	abc:ACICU_01849	0	97	655	1690	1	353	1	353	353	353	K03543	multidrug resistance protein A	N/A	N/A	N/A	N/A	COG1566
/gene_family="231"	abb:ABBFA_001318	0	96	720	1858	1	378	1	378	378	378	K00257	isoquinoline 1-oxidoreductase	ko00281	Geraniol degradation	N/A	N/A	COG1960
/gene_family="231"	abb:ABBFA_001318	0	96	720	1858	1	378	1	378	378	378	K00257	isoquinoline 1-oxidoreductase	ko00626	Naphthalene degradation	N/A	N/A	COG1960
/gene_family="231"	reh:H16_A0172	1e-133	63	479	1232	1	376	1	376	376	376	K00248	butyryl-CoA dehydrogenase	ko00071	Fatty acid metabolism	EC:1.3.99.2	4085	COG1960
/gene_family="231"	reh:H16_A0172	1e-133	63	479	1232	1	376	1	376	376	376	K00248	butyryl-CoA dehydrogenase	ko00280	Valine, leucine and isoleucine degradation	EC:1.3.99.2	4085	COG1960
/gene_family="231"	reh:H16_A0172	1e-133	63	479	1232	1	376	1	376	376	376	K00248	butyryl-CoA dehydrogenase	ko00650	Butanoate metabolism	EC:1.3.99.2	4085	COG1960
/gene_family="633"	abm:ABSDF0057	1e-108	99	393	1009	1	189	1	189	189	189	K03806	AmpD protein	N/A	N/A	N/A	N/A	COG3023
/gene_family="2414"	abc:ACICU_02005	1e-56	85	220	560	1	129	1	129	129	129	K05589	cell division protein FtsB	N/A	N/A	N/A	N/A	COG2919
/gene_family="2953"	abb:ABBFA_001769	0	95	871	2250	1	472	1	472	472	472	K01744	aspartate ammonia-lyase	ko00250	Alanine, aspartate and glutamate metabolism	EC:4.3.1.1	8797	COG1027
/gene_family="2953"	abb:ABBFA_001769	0	95	871	2250	1	472	1	472	472	472	K01744	aspartate ammonia-lyase	ko00910	Nitrogen metabolism	EC:4.3.1.1	8797	COG1027
/gene_family="3597"	abb:ABBFA_000040	1e-174	83	614	1584	1	396	1	396	396	396	K08156	MFS transporter, DHA1 family, arabinose polymer transporter	N/A	N/A	N/A	N/A	COG2814
/gene_family="1712"	abc:ACICU_03171	1e-160	100	567	1462	1	283	1	283	283	283	K07053	mannosyl-3-phosphoglycerate phosphatase	N/A	N/A	N/A	N/A	COG0613
/gene_family="4126"	abb:ABBFA_002811	1e-84	100	313	802	1	154	1	154	154	154	K03594	bacterioferritin	N/A	N/A	N/A	N/A	COG2193
/gene_family="1268"	abb:ABBFA_003027	4e-81	100	301	771	1	152	1	152	152	152	K03071	preprotein translocase subunit SecB	ko03060	Protein export	N/A	N/A	COG1952
/gene_family="1268"	abb:ABBFA_003027	4e-81	100	301	771	1	152	1	152	152	152	K03071	preprotein translocase subunit SecB	ko03070	Bacterial secretion system	N/A	N/A	COG1952
/gene_family="1685"	abb:ABBFA_001534	0	89	756	1952	1	445	1	445	445	445	K03498	trk system potassium uptake protein TrkH	N/A	N/A	N/A	N/A	COG0168
/gene_family="689"	abc:ACICU_00781	1e-119	100	429	1103	1	219	1	219	219	219	K02858	3,4-dihydroxy 2-butanone 4-phosphate synthase	ko00740	Riboflavin metabolism	EC:4.1.99.12	8686	COG0108
/gene_family="2228"	abb:ABBFA_001412	0	100	639	1647	1	329	1	329	329	329	K00616	transaldolase	ko00030	Pentose phosphate pathway	EC:2.2.1.2	4801	COG0176
/gene_family="461"	abc:ACICU_00650	1e-153	100	541	1395	1	273	1	273	273	273	K07024	putative hydrolases of HD superfamily	N/A	N/A	N/A	N/A	COG0561
/gene_family="461"	eta:ETA_30450	3e-63	45	244	623	3	272	2	268	270	270	K07757	sugar-phosphatase	N/A	N/A	EC:3.1.3.23	50308	COG0561
/gene_family="819"	abc:ACICU_01607	1e-139	95	497	1280	1	257	1	257	257	257	K03424	TatD DNase family protein	N/A	N/A	EC:3.1.21.-	N/A	COG0084
/gene_family="56"	abb:ABBFA_003080	1e-68	100	260	664	1	134	1	134	134	134	K03559	biopolymer transport protein ExbD	N/A	N/A	N/A	N/A	COG0848
/gene_family="1060"	abc:ACICU_01997	0	97	872	2253	1	451	1	451	451	451	K08195	MFS transporter, AAHS family, 4-hydroxybenzoate transporter	N/A	N/A	N/A	N/A	COG0477
/gene_family="4412"	pst:PSPTO_1433	4e-10	38	67.8	164	26	117	16	109	94	331	K15539
/gene_family="1670"	nhl:Nhal_1696	1e-06	37	54.7	130	86	156	845	923	79	928	K01533	Cu2+-exporting ATPase	N/A	N/A	EC:3.6.3.4	4008	COG2217
/gene_family="1670"	ova:OBV_40530	9e-06	48	51.6	122	108	156	625	673	49	675	K01119	2',3'-cyclic-nucleotide 2'-phosphodiesterase	ko00230	Purine metabolism	EC:3.1.4.16	8663	COG0737
/gene_family="1670"	ova:OBV_40530	9e-06	48	51.6	122	108	156	625	673	49	675	K01119	2',3'-cyclic-nucleotide 2'-phosphodiesterase	ko00240	Pyrimidine metabolism	EC:3.1.4.16	8663	COG0737
/gene_family="1670"	noc:Noc_1406	3e-05	39	50.1	118	94	156	1015	1077	63	1082	K01537	Ca2+-transporting ATPase	N/A	N/A	EC:3.6.3.8	5388	COG0474
/gene_family="1670"	avi:Avi_3711	0.0004	51	46.2	108	108	156	590	636	49	638	K01081	5'-nucleotidase	ko00230	Purine metabolism	EC:3.1.3.5	8253	COG0737
/gene_family="1670"	avi:Avi_3711	0.0004	51	46.2	108	108	156	590	636	49	638	K01081	5'-nucleotidase	ko00240	Pyrimidine metabolism	EC:3.1.3.5	8253	COG0737
/gene_family="1670"	avi:Avi_3711	0.0004	51	46.2	108	108	156	590	636	49	638	K01081	5'-nucleotidase	ko00760	Nicotinate and nicotinamide metabolism	EC:3.1.3.5	8253	COG0737
/gene_family="3130"	abb:ABBFA_001196	0	100	661	1705	1	336	1	336	336	336	K01409	O-sialoglycoprotein endopeptidase	N/A	N/A	EC:3.4.24.57	8450	COG0533
/gene_family="2057"	abn:AB57_2966	0	96	852	2202	1	458	1	458	458	458	K01362	lactocepin	N/A	N/A	N/A	N/A	COG1404;COG1506
/gene_family="2057"	pmy:Pmen_1471	1e-100	45	367	942	58	457	67	472	407	474	K08070	2-alkenal reductase	N/A	N/A	EC:1.3.1.74	32440	N/A
/gene_family="1121"	abc:ACICU_01581	0	100	1197	3097	1	615	1	615	615	615	K06147	ATP-binding cassette, subfamily B, bacterial	N/A	N/A	N/A	N/A	COG1132;COG2274;COG5265
/gene_family="243"	mbb:BCG_3353c	8e-29	29	130	327	18	341	46	380	339	380	K00540	formate acetyltransferase activating enzyme	N/A	N/A	N/A	N/A	N/A
/gene_family="243"	ppr:PBPRB0302	5e-17	26	91.3	225	46	320	299	593	299	611	K07140	5-hydroxyisourate hydrolase	N/A	N/A	N/A	N/A	COG3217
/gene_family="243"	avr:B565_0680	1e-16	28	89.7	221	63	340	33	328	296	329	K11933	NADH oxidoreductase Hcr	N/A	N/A	EC:1.-.-.-	N/A	COG1018
/gene_family="243"	sil:SPOA0133	3e-13	24	78.6	192	33	341	4	314	325	314	K03863	vanillate monooxygenase	ko00627	Aminobenzoate degradation	EC:1.14.13.82	18489	COG1018
/gene_family="243"	bam:Bamb_5418	1e-12	23	77	188	41	340	346	683	340	684	K07006	putative drug exporter of the RND superfamily	N/A	N/A	N/A	N/A	COG3576
/gene_family="1762"	abc:ACICU_03030	1e-84	92	313	802	1	163	1	163	163	163	K03571	rod shape-determining protein MreD	N/A	N/A	N/A	N/A	COG2891
/gene_family="1350"	abc:ACICU_02518	1e-111	100	401	1030	1	205	1	205	205	205	K03642	rare lipoprotein A	N/A	N/A	N/A	N/A	COG0797
/gene_family="2908"	abb:ABBFA_001864	3e-83	100	308	790	1	157	1	157	157	157	K13643	Rrf2 family transcriptional regulator, iron-sulfur cluster assemblytranscription factor	N/A	N/A	N/A	N/A	COG1959
/gene_family="1026"	abc:ACICU_00241	1e-162	100	572	1473	1	285	1	285	285	285	K07391	magnesium chelatase family protein	N/A	N/A	N/A	N/A	COG0606
/gene_family="299"	abc:ACICU_01190	0	100	689	1777	1	338	1	338	338	338	K05784	benzoate 1,2-dioxygenase electron transfer component	ko00362	Benzoate degradation	N/A	N/A	COG0543
/gene_family="299"	abc:ACICU_01190	0	100	689	1777	1	338	1	338	338	338	K05784	benzoate 1,2-dioxygenase electron transfer component	ko00364	Fluorobenzoate degradation	N/A	N/A	COG0543
/gene_family="265"	aci:ACIAD2636	1e-113	74	411	1057	1	264	1	265	265	267	K01567	N-sulfoglucosamine sulfohydrolase	N/A	N/A	N/A	N/A	N/A
/gene_family="1458"	abc:ACICU_02822	1e-124	87	447	1151	1	266	1	266	266	266	K01692	enoyl-CoA hydratase	ko00071	Fatty acid metabolism	EC:4.2.1.17	4300	COG1024
/gene_family="1458"	abc:ACICU_02822	1e-124	87	447	1151	1	266	1	266	266	266	K01692	enoyl-CoA hydratase	ko00280	Valine, leucine and isoleucine degradation	EC:4.2.1.17	4300	COG1024
/gene_family="1458"	abc:ACICU_02822	1e-124	87	447	1151	1	266	1	266	266	266	K01692	enoyl-CoA hydratase	ko00281	Geraniol degradation	EC:4.2.1.17	4300	COG1024
/gene_family="1458"	abc:ACICU_02822	1e-124	87	447	1151	1	266	1	266	266	266	K01692	enoyl-CoA hydratase	ko00310	Lysine degradation	EC:4.2.1.17	4300	COG1024
/gene_family="1458"	abc:ACICU_02822	1e-124	87	447	1151	1	266	1	266	266	266	K01692	enoyl-CoA hydratase	ko00362	Benzoate degradation	EC:4.2.1.17	4300	COG1024
/gene_family="1458"	abc:ACICU_02822	1e-124	87	447	1151	1	266	1	266	266	266	K01692	enoyl-CoA hydratase	ko00380	Tryptophan metabolism	EC:4.2.1.17	4300	COG1024
/gene_family="1458"	abc:ACICU_02822	1e-124	87	447	1151	1	266	1	266	266	266	K01692	enoyl-CoA hydratase	ko00410	beta-Alanine metabolism	EC:4.2.1.17	4300	COG1024
/gene_family="1458"	abc:ACICU_02822	1e-124	87	447	1151	1	266	1	266	266	266	K01692	enoyl-CoA hydratase	ko00627	Aminobenzoate degradation	EC:4.2.1.17	4300	COG1024
/gene_family="1458"	abc:ACICU_02822	1e-124	87	447	1151	1	266	1	266	266	266	K01692	enoyl-CoA hydratase	ko00640	Propanoate metabolism	EC:4.2.1.17	4300	COG1024
/gene_family="1458"	abc:ACICU_02822	1e-124	87	447	1151	1	266	1	266	266	266	K01692	enoyl-CoA hydratase	ko00650	Butanoate metabolism	EC:4.2.1.17	4300	COG1024
/gene_family="1458"	abc:ACICU_02822	1e-124	87	447	1151	1	266	1	266	266	266	K01692	enoyl-CoA hydratase	ko00903	Limonene and pinene degradation	EC:4.2.1.17	4300	COG1024
/gene_family="1458"	abc:ACICU_02822	1e-124	87	447	1151	1	266	1	266	266	266	K01692	enoyl-CoA hydratase	ko00930	Caprolactam degradation	EC:4.2.1.17	4300	COG1024
/gene_family="4260"	abc:ACICU_03394	0	94	642	1655	1	352	1	352	352	352	K02662	type IV pilus assembly protein PilM	N/A	N/A	N/A	N/A	COG0849
/gene_family="2903"	abb:ABBFA_002735	4e-43	100	175	444	1	90	1	90	90	90	K03608	cell division topological specificity factor	N/A	N/A	N/A	N/A	COG0851
/gene_family="3392"	abc:ACICU_02954	1e-179	84	629	1623	1	398	1	398	398	398	K00658	2-oxoglutarate dehydrogenase E2 component (dihydrolipoamidesuccinyltransferase)	ko00020	Citrate cycle (TCA cycle)	EC:2.3.1.61	4149	COG0508
/gene_family="3392"	abc:ACICU_02954	1e-179	84	629	1623	1	398	1	398	398	398	K00658	2-oxoglutarate dehydrogenase E2 component (dihydrolipoamidesuccinyltransferase)	ko00310	Lysine degradation	EC:2.3.1.61	4149	COG0508
/gene_family="1606"	abb:ABBFA_001763	0	89	810	2093	1	469	1	469	469	469	K02106	short-chain fatty acids transporter	ko02020	Two-component system	N/A	N/A	COG2031
/gene_family="4172"	pmk:MDS_3255	2e-06	22	56.2	134	42	408	18	389	385	390	K08224	MFS transporter, YNFM family, putative membrane transport protein	N/A	N/A	N/A	N/A	COG0477
/gene_family="4172"	bur:Bcep18194_A4868	7e-06	20	54.7	130	45	404	40	409	380	418	K08161	MFS transporter, DHA1 family, multidrug resistance protein	N/A	N/A	N/A	N/A	COG0477
/gene_family="4172"	lsp:Bsph_1326	2e-05	20	53.1	126	31	414	2	389	394	398	K08153	MFS transporter, DHA1 family, multidrug resistance protein	N/A	N/A	N/A	N/A	COG0477
/gene_family="4172"	bay:RBAM_018550	4e-05	32	52.4	124	31	181	196	353	164	391	K08164	MFS transporter, DHA1 family, chloramphenicol resistance protein	N/A	N/A	N/A	N/A	COG2814
/gene_family="4172"	sgr:SGR_4338	0.0001	21	50.4	119	55	399	25	363	349	401	K08223	MFS transporter, FSR family, fosmidomycin resistance protein	N/A	N/A	N/A	N/A	COG0477
/gene_family="4172"	pdi:BDI_0104	0.0002	20	49.7	117	44	385	29	381	362	407	K02429	MFS transporter, FHS family, L-fucose permease	N/A	N/A	N/A	N/A	COG0738
/gene_family="4172"	mil:ML5_4454	0.0002	32	49.7	117	34	136	20	130	111	409	K02575	MFS transporter, NNP family, nitrate/nitrite transporter	N/A	N/A	N/A	N/A	COG2223
/gene_family="4172"	etr:ETAE_2780	0.0003	23	49.3	116	42	311	17	287	283	402	K06141	MFS transporter, TsgA protein	N/A	N/A	N/A	N/A	COG0477
/gene_family="4172"	sus:Acid_7909	0.0004	24	48.9	115	2	183	209	407	201	504	K03446	MFS transporter, DHA2 family, multidrug resistance protein B	N/A	N/A	N/A	N/A	COG0477
/gene_family="2202"	abb:ABBFA_000324	1e-102	100	372	956	1	189	1	189	189	189	K00891	shikimate kinase	ko00400	Phenylalanine, tyrosine and tryptophan biosynthesis	EC:2.7.1.71	4765	COG0703
/gene_family="780"	abc:ACICU_02852	0	96	696	1797	1	365	1	365	365	365	K04773	protease IV	N/A	N/A	EC:3.4.21.-	N/A	COG0616
/gene_family="767"	abc:ACICU_02553	1e-111	100	403	1036	1	194	1	194	194	194	K01658	anthranilate synthase component II	ko00400	Phenylalanine, tyrosine and tryptophan biosynthesis	EC:4.1.3.27	4049	COG0512
/gene_family="176"	abc:ACICU_00841	1e-161	100	570	1469	1	276	7	282	276	282	K07008	glutamine amidotransferase	N/A	N/A	N/A	N/A	COG0121
/gene_family="3218"	abc:ACICU_02437	0	92	837	2162	1	465	1	465	465	465	K03293	amino acid transporter, AAT family	N/A	N/A	N/A	N/A	COG0833;COG1113
/gene_family="3218"	ppg:PputGB1_3679	1e-147	58	523	1347	2	430	5	432	429	460	K11735	GABA permease	N/A	N/A	N/A	N/A	COG1113
/gene_family="2481"	abc:ACICU_00546	0	91	727	1876	24	446	24	446	423	446	K13888	macrolide-specific efflux protein MacA	N/A	N/A	N/A	N/A	COG0845
/gene_family="3584"	acd:AOLE_01680	1e-132	84	475	1222	1	282	1	282	282	287	K11939	inner membrane transporter RhtA	N/A	N/A	N/A	N/A	COG5006
/gene_family="104"	aby:ABAYE0463	0	99	1333	3451	1	661	1	661	661	661	K08309	soluble lytic murein transglycosylase	N/A	N/A	EC:3.2.1.-	N/A	COG0741
/gene_family="65"	abc:ACICU_02121	0	99	810	2093	1	411	1	412	412	412	K03750	molybdopterin biosynthesis protein MoeA	N/A	N/A	N/A	N/A	COG0303
/gene_family="2143"	abc:ACICU_02839	0	100	642	1656	1	323	1	323	323	323	K03841	fructose-1,6-bisphosphatase I	ko00010	Glycolysis / Gluconeogenesis	EC:3.1.3.11	42132	COG0158
/gene_family="2143"	abc:ACICU_02839	0	100	642	1656	1	323	1	323	323	323	K03841	fructose-1,6-bisphosphatase I	ko00030	Pentose phosphate pathway	EC:3.1.3.11	42132	COG0158
/gene_family="2143"	abc:ACICU_02839	0	100	642	1656	1	323	1	323	323	323	K03841	fructose-1,6-bisphosphatase I	ko00051	Fructose and mannose metabolism	EC:3.1.3.11	42132	COG0158
/gene_family="2143"	abc:ACICU_02839	0	100	642	1656	1	323	1	323	323	323	K03841	fructose-1,6-bisphosphatase I	ko00680	Methane metabolism	EC:3.1.3.11	42132	COG0158
/gene_family="2143"	abc:ACICU_02839	0	100	642	1656	1	323	1	323	323	323	K03841	fructose-1,6-bisphosphatase I	ko00710	Carbon fixation in photosynthetic organisms	EC:3.1.3.11	42132	COG0158
/gene_family="2143"	abc:ACICU_02839	0	100	642	1656	1	323	1	323	323	323	K03841	fructose-1,6-bisphosphatase I	ko04910	Insulin signaling pathway	EC:3.1.3.11	42132	COG0158
/gene_family="200"	abb:ABBFA_002714	0	99	855	2210	1	422	1	422	422	422	K03547	exonuclease SbcD	N/A	N/A	N/A	N/A	COG0420
/gene_family="1866"	abb:ABBFA_002694	0	96	880	2274	1	461	1	461	461	461	K08369	MFS transporter, putative metabolite:H+ symporter	N/A	N/A	N/A	N/A	COG0477
/gene_family="2816"	cat:CA2559_08961	1e-15	26	86.3	212	17	301	17	306	299	312	K04761	LysR family transcriptional regulator, hydrogen peroxide-induciblegenes activator	N/A	N/A	N/A	N/A	COG0583
/gene_family="2816"	lmf:LMOf2365_1759	2e-15	26	85.9	211	1	298	1	279	304	295	K09681	LysR family transcriptional regulator, transcription activator ofglutamate synthase operon	N/A	N/A	N/A	N/A	COG0583
/gene_family="2816"	tsu:Tresu_2382	2e-14	27	82.8	203	6	241	6	243	240	297	K02521	LysR family transcriptional regulator, positive regulator for ilvC	N/A	N/A	N/A	N/A	COG0583
/gene_family="2816"	del:DelCs14_4750	3e-14	25	81.6	200	1	249	1	250	251	296	K11921	LysR family transcriptional regulator	N/A	N/A	N/A	N/A	COG0583
/gene_family="3291"	pcu:pc0901	3e-11	23	73.2	178	26	315	21	312	297	326	K03799	heat shock protein HtpX	N/A	N/A	EC:3.4.24.-	N/A	COG0501
[truncated: 2,141 more rows]
